# Supplementary material for: 2-Hy­droxy­ethyl­ammonium [2-(2,6-di­chloro­anilino)phen­yl]acetate monohydrate
Source: IUCrdata. 2022 Apr 28;7(Pt 4):x220441. doi: 10.1107/S2414314622004412 (PMC9462027; doi:10.1107/S2414314622004412)
Supplement: Supplementary file 1 [file x-07-x220441-sup1.cif]

##############################################################################
#                                                                            #
# This CIF contains the data for a data article accepted for                 #
# publication in IUCrData. It conforms to the requirements of                #
# Notes for Authors for IUCrData, and has been                               #
# peer reviewed under the auspices of IUCrData.                              #
#                                                                            #
# Full details of the Crystallographic Information File format               #
# are given in the paper "The Crystallographic Information File (CIF):       #
# a New Standard Archive File for Crystallography" by S. R. Hall, F. H.      #
# Allen and I. D. Brown [Acta Cryst. (1991), A47, 655-685].                  #
#                                                                            #
# The current version of the core CIF dictionary is obtainable from          #
# ftp://ftp.iucr.org/pub/cif_core.dic.                                       #
#                                                                            #
# Software is freely available for graphical display of the structure(s)     #
# in this CIF. For information consult the CIF software page                 #
# http://www.iucr.org/resources/cif/software.                                #
#                                                                            #
# This file may be used for bona fide research purposes within the           #
# scientific community so long as proper attribution is given to the data    # 
# article from which it was obtained.                                        #
#                                                                            #
##############################################################################
data_I
_audit_creation_method     SHELXL-2018/3
_journal_date_recd_electronic     2022-03-24
_journal_date_accepted     2022-04-26
_journal_name_full     'IUCrData'
_journal_year     2022
_journal_volume     7
_journal_issue      4
_journal_page_first     0
_journal_page_last     0
_journal_paper_category     HO
_journal_paper_doi     10.1107/S2414314622004412
_journal_coeditor_code     BH4068
_publ_contact_author_name     'Lidiya Izotova'
_publ_contact_author_address
;
Institute of Bioorganic Chemistry, UzAS, M. Ulugbek Str. 83, 100125, Tashkent,
Uzbekistan
;
_publ_contact_author_email     li_izotova@mail.ru
_publ_contact_author_fax      998712627071
_publ_contact_author_phone      998977234969
_publ_section_title
;
2-Hydroxyethylammonium [2-(2,6-dichloroanilino)phenyl]acetate monohydrate
;
loop_
    _publ_author_name
    _publ_author_footnote
    _publ_author_address
    "Obidova, Nodira" .
;
Institute of Bioorganic Chemistry, UzAS
M. Ulugbek Str., 83
100125, Tashkent
Uzbekistan
;
    "Ashurov, Jamshid" .
;
Institute of Bioorganic Chemistry, UzAS
M. Ulugbek Str., 83
100125, Tashkent
Uzbekistan
;
    "Izotova, Lidiya" .
;
Institute of Bioorganic Chemistry, UzAS
M. Ulugbek Str., 83
100125, Tashkent
Uzbekistan
;
    "Ibragimov, Bakhtiyar" .
;
Institute of Bioorganic Chemistry, UzAS
M. Ulugbek Str., 83
100125, Tashkent
Uzbekistan
;
_publ_section_synopsis
;
A new organic salt of diclofenac, [2-(2,6-dichloroanilino)phenyl]acetate, with
monoethanolammonium and water has been obtained, and its structure has been
established by X-ray analysis.
;
_chemical_name_systematic
;
2-Hydroxyethylammonium [2-(2,6-dichloroanilino)phenyl]acetate monohydrate
;
_chemical_name_common     ?
_chemical_formula_moiety     'C2 H8 N O +, C14 H10 Cl2 N O2 -, H2 O'
_chemical_formula_sum     'C16 H20 Cl2 N2 O4'
_chemical_formula_iupac     'C2 H8 N O +, C14 H10 Cl2 N O2 -, H2 O'
_chemical_formula_weight     375.24
_chemical_melting_point     ?
_space_group_crystal_system     monoclinic
_space_group_name_H-M_alt     'P 21/c'
_space_group_name_Hall     '-P 2ybc'
loop_
    _space_group_symop_operation_xyz
    'x, y, z'
    '-x, y+1/2, -z+1/2'
    '-x, -y, -z'
    'x, -y-1/2, z-1/2'
_cell_length_a     19.1257(10)
_cell_length_b     9.3864(5)
_cell_length_c     10.0502(6)
_cell_angle_alpha     90
_cell_angle_beta     103.546(6)
_cell_angle_gamma     90
_cell_volume     1754.05(17)
_cell_formula_units_Z     4
_cell_measurement_reflns_used     2166
_cell_measurement_theta_min     4.7260
_cell_measurement_theta_max     73.8450
_cell_measurement_temperature     293(2)
_exptl_crystal_description     prism
_exptl_crystal_colour     colourless
_exptl_crystal_size_max     0.31
_exptl_crystal_size_mid     0.28
_exptl_crystal_size_min     0.1
_exptl_crystal_density_diffrn     1.421
_exptl_crystal_density_meas     ?
_exptl_crystal_density_method     ?
_exptl_crystal_F_000     784
_exptl_absorpt_coefficient_mu     3.533
_exptl_absorpt_correction_type     multi-scan
_exptl_absorpt_process_details
;
(CrysAlis PRO; Agilent, 2014)
;
_exptl_absorpt_correction_T_min     0.35618
_exptl_absorpt_correction_T_max     1.00000
_diffrn_ambient_temperature     293(2)
_diffrn_source     'fine-focus sealed tube'
_diffrn_radiation_type     CuK\a
_diffrn_radiation_wavelength     1.54184
_diffrn_measurement_device_type     'Agilent Technologies Xcalibur, Ruby'
_diffrn_measurement_method     '/w scans'
_diffrn_detector_area_resol_mean     ?
_diffrn_reflns_number     12416
_diffrn_reflns_av_R_equivalents     0.0782
_diffrn_reflns_av_unetI/netI     0.0596
_diffrn_reflns_theta_min     4.757
_diffrn_reflns_theta_max     76.497
_diffrn_reflns_theta_full     67.684
_diffrn_measured_fraction_theta_max     0.983
_diffrn_measured_fraction_theta_full     1.000
_diffrn_reflns_limit_h_min     -23
_diffrn_reflns_limit_h_max     24
_diffrn_reflns_limit_k_min     -11
_diffrn_reflns_limit_k_max     6
_diffrn_reflns_limit_l_min     -12
_diffrn_reflns_limit_l_max     12
_diffrn_standards_number     0
_diffrn_standards_interval_count     0
_diffrn_standards_interval_time     0
_diffrn_standards_decay_%     0
_refine_special_details
;
All hydrogen atoms were placed in idealized positions and refined
as riding to their carrier atoms.
;
_reflns_number_total     3621
_reflns_number_gt     2431
_reflns_threshold_expression     'I > 2\s(I)'
_refine_ls_structure_factor_coef     Fsqd
_refine_ls_matrix_type     full
_refine_ls_R_factor_all     0.0869
_refine_ls_R_factor_gt     0.0505
_refine_ls_wR_factor_gt     0.1146
_refine_ls_wR_factor_ref     0.1344
_refine_ls_goodness_of_fit_ref     1.013
_refine_ls_restrained_S_all     1.013
_refine_ls_number_reflns     3621
_refine_ls_number_parameters     222
_refine_ls_number_restraints     0
_refine_ls_hydrogen_treatment     constr
_refine_ls_weighting_scheme     calc
_refine_ls_weighting_details
                      'w=1/[\s^2^(Fo^2^)+(0.0614P)^2^] where P=(Fo^2^+2Fc^2^)/3'
_atom_sites_solution_hydrogens     mixed
_atom_sites_solution_primary     dual
_atom_sites_solution_secondary     difmap
_refine_ls_shift/su_max     0.000
_refine_ls_shift/su_mean     0.000
_refine_diff_density_max     0.396
_refine_diff_density_min     -0.348
_refine_ls_extinction_method     none
_refine_ls_extinction_coef     .
loop_
    _atom_type_symbol
    _atom_type_description
    _atom_type_scat_dispersion_real
    _atom_type_scat_dispersion_imag
    _atom_type_scat_source
    'C' 'C' 0.0181 0.0091
                         'International Tables Vol C Tables 4.2.6.8 and 6.1.1.4'
    'H' 'H' 0.0000 0.0000
                         'International Tables Vol C Tables 4.2.6.8 and 6.1.1.4'
    'N' 'N' 0.0311 0.0180
                         'International Tables Vol C Tables 4.2.6.8 and 6.1.1.4'
    'O' 'O' 0.0492 0.0322
                         'International Tables Vol C Tables 4.2.6.8 and 6.1.1.4'
    'Cl' 'Cl' 0.3639 0.7018
                         'International Tables Vol C Tables 4.2.6.8 and 6.1.1.4'
_computing_data_collection
;
CrysAlis PRO (Agilent, 2014)
;
_computing_cell_refinement
;
CrysAlis PRO (Agilent, 2014)
;
_computing_data_reduction
;
CrysAlis PRO (Agilent, 2014)
;
_computing_structure_solution
;
<i>SHELXT2018/2</i> (Sheldrick, 2015a)
;
_computing_structure_refinement
;
<i>SHELXL2018/3</i> (Sheldrick, 2015b)
;
_computing_molecular_graphics
;
XP (Siemens, 1994), Mercury (Macrae <i>et al.</i>,  2020)
;
_computing_publication_material
;
publCIF (Westrip, 2010)
;
loop_
    _atom_site_type_symbol
    _atom_site_label
    _atom_site_fract_x
    _atom_site_fract_y
    _atom_site_fract_z
    _atom_site_U_iso_or_equiv
    _atom_site_adp_type
    _atom_site_calc_flag
    _atom_site_occupancy
    _atom_site_disorder_assembly
    _atom_site_disorder_group
    Cl Cl1 0.46202(4) 0.95109(8) 0.76764(8) 0.0441(2) Uani d 1 . .
    Cl Cl2 0.24250(4) 1.20690(9) 0.40514(9) 0.0500(2) Uani d 1 . .
    O O1 0.15000(11) 0.9926(2) 0.5897(2) 0.0472(6) Uani d 1 . .
    O O1W 0.07192(13) 0.6316(3) 0.8457(2) 0.0558(6) Uani d 1 . .
    H H1WA 0.103624 0.612215 0.917982 0.084 Uiso d 1 . .
    H H1WB 0.085392 0.710654 0.818732 0.084 Uiso d 1 . .
    N N1 0.30390(13) 0.9959(2) 0.6226(3) 0.0379(6) Uani d 1 . .
    H H1 0.269351 1.041181 0.645204 0.045 Uiso calc 1 . .
    O O2 0.08825(11) 0.8748(3) 0.7146(2) 0.0592(7) Uani d 1 . .
    N N2 0.03573(14) 0.1808(3) 0.4921(3) 0.0446(6) Uani d 1 . .
    H H2A 0.003371 0.148791 0.419647 0.054 Uiso calc 1 . .
    H H2B 0.015651 0.187499 0.563284 0.054 Uiso calc 1 . .
    H H2C 0.072670 0.120586 0.512028 0.054 Uiso calc 1 . .
    O O3 0.07091(17) 0.3857(3) 0.6928(3) 0.0762(9) Uani d 1 . .
    H H3A 0.073883 0.464400 0.729146 0.114 Uiso calc 1 . .
    C C2 0.42880(15) 1.0634(3) 0.6305(3) 0.0327(6) Uani d 1 . .
    C C14 0.14604(15) 0.9162(3) 0.6906(3) 0.0371(7) Uani d 1 . .
    C C1 0.35476(15) 1.0754(3) 0.5751(3) 0.0322(6) Uani d 1 . .
    C C12 0.26283(14) 0.7823(3) 0.7158(3) 0.0342(6) Uani d 1 . .
    C C7 0.30532(15) 0.8463(3) 0.6360(3) 0.0342(6) Uani d 1 . .
    C C8 0.34720(15) 0.7613(3) 0.5707(3) 0.0382(7) Uani d 1 . .
    H H8 0.374195 0.803323 0.515422 0.046 Uiso calc 1 . .
    C C6 0.33381(16) 1.1786(3) 0.4739(3) 0.0359(6) Uani d 1 . .
    C C13 0.21653(15) 0.8708(3) 0.7865(3) 0.0383(7) Uani d 1 . .
    H H13A 0.243062 0.955166 0.824815 0.046 Uiso calc 1 . .
    H H13B 0.206067 0.816317 0.861507 0.046 Uiso calc 1 . .
    C C9 0.34871(16) 0.6146(3) 0.5877(3) 0.0447(8) Uani d 1 . .
    H H9 0.377768 0.559121 0.546037 0.054 Uiso calc 1 . .
    C C5 0.38298(18) 1.2604(3) 0.4257(3) 0.0430(7) Uani d 1 . .
    H H5 0.366991 1.328721 0.358405 0.052 Uiso calc 1 . .
    C C4 0.45510(18) 1.2404(3) 0.4774(3) 0.0459(8) Uani d 1 . .
    H H4 0.488229 1.292653 0.442936 0.055 Uiso calc 1 . .
    C C3 0.47873(16) 1.1423(3) 0.5811(3) 0.0408(7) Uani d 1 . .
    H H3 0.527698 1.129421 0.617432 0.049 Uiso calc 1 . .
    C C11 0.26455(17) 0.6344(3) 0.7292(3) 0.0436(8) Uani d 1 . .
    H H11 0.236429 0.590723 0.781473 0.052 Uiso calc 1 . .
    C C10 0.30743(18) 0.5508(3) 0.6661(3) 0.0488(8) Uani d 1 . .
    H H10 0.308209 0.452307 0.676839 0.059 Uiso calc 1 . .
    C C16 0.06160(19) 0.3234(3) 0.4609(4) 0.0515(8) Uani d 1 . .
    H H16A 0.020800 0.385304 0.426179 0.062 Uiso calc 1 . .
    H H16B 0.088673 0.314490 0.390895 0.062 Uiso calc 1 . .
    C C15 0.1082(2) 0.3869(4) 0.5871(4) 0.0593(10) Uani d 1 . .
    H H15A 0.152356 0.332453 0.614785 0.071 Uiso calc 1 . .
    H H15B 0.120699 0.483999 0.568925 0.071 Uiso calc 1 . .
loop_
    _atom_site_aniso_label
    _atom_site_aniso_U_11
    _atom_site_aniso_U_22
    _atom_site_aniso_U_33
    _atom_site_aniso_U_12
    _atom_site_aniso_U_13
    _atom_site_aniso_U_23
    Cl1 0.0413(4) 0.0418(4) 0.0442(4) 0.0030(3) 0.0002(3) 0.0044(3)
    Cl2 0.0424(4) 0.0481(5) 0.0552(5) 0.0075(3) 0.0025(4) 0.0094(4)
    O1 0.0363(12) 0.0534(14) 0.0497(13) 0.0053(10) 0.0057(10) 0.0195(11)
    O1W 0.0600(15) 0.0558(16) 0.0496(15) -0.0060(12) 0.0087(12) 0.0047(11)
    N1 0.0349(13) 0.0309(13) 0.0525(15) 0.0053(10) 0.0196(12) 0.0055(11)
    O2 0.0325(12) 0.0799(18) 0.0625(16) -0.0032(11) 0.0054(11) 0.0235(13)
    N2 0.0409(14) 0.0497(16) 0.0404(15) 0.0072(12) 0.0037(12) -0.0030(12)
    O3 0.106(2) 0.0641(18) 0.0689(18) -0.0190(17) 0.0403(17) -0.0214(14)
    C2 0.0376(15) 0.0276(14) 0.0331(15) 0.0030(12) 0.0087(12) -0.0018(12)
    C14 0.0317(15) 0.0414(17) 0.0364(17) 0.0012(13) 0.0043(13) -0.0003(13)
    C1 0.0351(15) 0.0267(14) 0.0347(15) 0.0014(11) 0.0080(12) -0.0029(11)
    C12 0.0283(14) 0.0355(16) 0.0351(16) 0.0000(12) -0.0003(12) 0.0050(12)
    C7 0.0300(14) 0.0310(15) 0.0377(16) 0.0010(11) 0.0002(12) 0.0027(12)
    C8 0.0328(15) 0.0415(17) 0.0389(17) 0.0001(13) 0.0056(13) -0.0017(13)
    C6 0.0373(15) 0.0322(15) 0.0374(16) 0.0013(12) 0.0071(13) -0.0013(12)
    C13 0.0352(15) 0.0428(17) 0.0351(16) -0.0017(13) 0.0044(13) 0.0068(13)
    C9 0.0415(17) 0.0377(17) 0.0498(19) 0.0045(14) 0.0004(15) -0.0099(15)
    C5 0.057(2) 0.0333(16) 0.0410(18) -0.0019(14) 0.0157(16) 0.0027(13)
    C4 0.0494(19) 0.0401(18) 0.053(2) -0.0111(15) 0.0226(17) -0.0036(15)
    C3 0.0346(16) 0.0380(17) 0.0505(19) -0.0056(13) 0.0115(14) -0.0067(14)
    C11 0.0441(18) 0.0387(17) 0.0447(19) -0.0035(14) 0.0039(15) 0.0110(14)
    C10 0.052(2) 0.0313(16) 0.058(2) -0.0001(14) 0.0025(17) 0.0041(15)
    C16 0.059(2) 0.0442(19) 0.049(2) 0.0028(16) 0.0073(17) 0.0046(15)
    C15 0.055(2) 0.064(2) 0.058(2) -0.0107(18) 0.0104(18) -0.0099(19)
_geom_special_details     ?
loop_
    _geom_bond_atom_site_label_1
    _geom_bond_atom_site_label_2
    _geom_bond_site_symmetry_2
    _geom_bond_distance
    _geom_bond_publ_flag
    Cl1 C2 . 1.734(3) ?
    Cl2 C6 . 1.741(3) ?
    O1 C14 . 1.259(3) ?
    O1W H1WA . 0.8501 ?
    O1W H1WB . 0.8504 ?
    N1 C1 . 1.396(3) ?
    N1 C7 . 1.410(3) ?
    N1 H1 . 0.8600 ?
    O2 C14 . 1.248(3) ?
    N2 C16 . 1.486(4) ?
    N2 H2A . 0.8900 ?
    N2 H2B . 0.8900 ?
    N2 H2C . 0.8900 ?
    O3 C15 . 1.412(4) ?
    O3 H3A . 0.8200 ?
    C2 C3 . 1.389(4) ?
    C2 C1 . 1.400(4) ?
    C14 C13 . 1.523(4) ?
    C1 C6 . 1.394(4) ?
    C12 C11 . 1.395(4) ?
    C12 C7 . 1.403(4) ?
    C12 C13 . 1.508(4) ?
    C7 C8 . 1.398(4) ?
    C8 C9 . 1.387(4) ?
    C8 H8 . 0.9300 ?
    C6 C5 . 1.387(4) ?
    C13 H13A . 0.9700 ?
    C13 H13B . 0.9700 ?
    C9 C10 . 1.377(4) ?
    C9 H9 . 0.9300 ?
    C5 C4 . 1.368(5) ?
    C5 H5 . 0.9300 ?
    C4 C3 . 1.384(4) ?
    C4 H4 . 0.9300 ?
    C3 H3 . 0.9300 ?
    C11 C10 . 1.391(5) ?
    C11 H11 . 0.9300 ?
    C10 H10 . 0.9300 ?
    C16 C15 . 1.494(5) ?
    C16 H16A . 0.9700 ?
    C16 H16B . 0.9700 ?
    C15 H15A . 0.9700 ?
    C15 H15B . 0.9700 ?
loop_
    _geom_angle_atom_site_label_1
    _geom_angle_atom_site_label_2
    _geom_angle_atom_site_label_3
    _geom_angle_site_symmetry_1
    _geom_angle_site_symmetry_3
    _geom_angle
    _geom_angle_publ_flag
    H1WA O1W H1WB . . 104.5 ?
    C1 N1 C7 . . 124.4(2) ?
    C1 N1 H1 . . 117.8 ?
    C7 N1 H1 . . 117.8 ?
    C16 N2 H2A . . 109.5 ?
    C16 N2 H2B . . 109.5 ?
    H2A N2 H2B . . 109.5 ?
    C16 N2 H2C . . 109.5 ?
    H2A N2 H2C . . 109.5 ?
    H2B N2 H2C . . 109.5 ?
    C15 O3 H3A . . 109.5 ?
    C3 C2 C1 . . 122.1(3) ?
    C3 C2 Cl1 . . 117.0(2) ?
    C1 C2 Cl1 . . 120.9(2) ?
    O2 C14 O1 . . 123.9(3) ?
    O2 C14 C13 . . 118.9(3) ?
    O1 C14 C13 . . 117.2(3) ?
    C6 C1 N1 . . 121.1(3) ?
    C6 C1 C2 . . 115.9(3) ?
    N1 C1 C2 . . 122.8(3) ?
    C11 C12 C7 . . 118.5(3) ?
    C11 C12 C13 . . 120.4(3) ?
    C7 C12 C13 . . 121.1(3) ?
    C8 C7 C12 . . 119.7(3) ?
    C8 C7 N1 . . 121.6(3) ?
    C12 C7 N1 . . 118.7(3) ?
    C9 C8 C7 . . 120.4(3) ?
    C9 C8 H8 . . 119.8 ?
    C7 C8 H8 . . 119.8 ?
    C5 C6 C1 . . 122.5(3) ?
    C5 C6 Cl2 . . 118.4(2) ?
    C1 C6 Cl2 . . 119.1(2) ?
    C12 C13 C14 . . 112.7(2) ?
    C12 C13 H13A . . 109.0 ?
    C14 C13 H13A . . 109.0 ?
    C12 C13 H13B . . 109.0 ?
    C14 C13 H13B . . 109.0 ?
    H13A C13 H13B . . 107.8 ?
    C10 C9 C8 . . 120.3(3) ?
    C10 C9 H9 . . 119.8 ?
    C8 C9 H9 . . 119.8 ?
    C4 C5 C6 . . 119.8(3) ?
    C4 C5 H5 . . 120.1 ?
    C6 C5 H5 . . 120.1 ?
    C5 C4 C3 . . 120.0(3) ?
    C5 C4 H4 . . 120.0 ?
    C3 C4 H4 . . 120.0 ?
    C4 C3 C2 . . 119.5(3) ?
    C4 C3 H3 . . 120.2 ?
    C2 C3 H3 . . 120.2 ?
    C10 C11 C12 . . 121.4(3) ?
    C10 C11 H11 . . 119.3 ?
    C12 C11 H11 . . 119.3 ?
    C9 C10 C11 . . 119.6(3) ?
    C9 C10 H10 . . 120.2 ?
    C11 C10 H10 . . 120.2 ?
    N2 C16 C15 . . 110.0(3) ?
    N2 C16 H16A . . 109.7 ?
    C15 C16 H16A . . 109.7 ?
    N2 C16 H16B . . 109.7 ?
    C15 C16 H16B . . 109.7 ?
    H16A C16 H16B . . 108.2 ?
    O3 C15 C16 . . 109.2(3) ?
    O3 C15 H15A . . 109.8 ?
    C16 C15 H15A . . 109.8 ?
    O3 C15 H15B . . 109.8 ?
    C16 C15 H15B . . 109.8 ?
    H15A C15 H15B . . 108.3 ?
loop_
    _geom_torsion_atom_site_label_1
    _geom_torsion_atom_site_label_2
    _geom_torsion_atom_site_label_3
    _geom_torsion_atom_site_label_4
    _geom_torsion_site_symmetry_1
    _geom_torsion_site_symmetry_2
    _geom_torsion_site_symmetry_3
    _geom_torsion_site_symmetry_4
    _geom_torsion
    _geom_torsion_publ_flag
    C7 N1 C1 C6 . . . . 131.3(3) ?
    C7 N1 C1 C2 . . . . -52.7(4) ?
    C3 C2 C1 C6 . . . . -4.4(4) ?
    Cl1 C2 C1 C6 . . . . 174.1(2) ?
    C3 C2 C1 N1 . . . . 179.4(3) ?
    Cl1 C2 C1 N1 . . . . -2.1(4) ?
    C11 C12 C7 C8 . . . . 0.9(4) ?
    C13 C12 C7 C8 . . . . -179.4(3) ?
    C11 C12 C7 N1 . . . . -179.8(3) ?
    C13 C12 C7 N1 . . . . -0.1(4) ?
    C1 N1 C7 C8 . . . . -16.6(4) ?
    C1 N1 C7 C12 . . . . 164.1(3) ?
    C12 C7 C8 C9 . . . . -2.0(4) ?
    N1 C7 C8 C9 . . . . 178.7(3) ?
    N1 C1 C6 C5 . . . . 179.3(3) ?
    C2 C1 C6 C5 . . . . 3.0(4) ?
    N1 C1 C6 Cl2 . . . . -0.6(4) ?
    C2 C1 C6 Cl2 . . . . -176.9(2) ?
    C11 C12 C13 C14 . . . . -100.2(3) ?
    C7 C12 C13 C14 . . . . 80.1(3) ?
    O2 C14 C13 C12 . . . . 117.9(3) ?
    O1 C14 C13 C12 . . . . -61.2(4) ?
    C7 C8 C9 C10 . . . . 1.8(4) ?
    C1 C6 C5 C4 . . . . 0.3(5) ?
    Cl2 C6 C5 C4 . . . . -179.8(2) ?
    C6 C5 C4 C3 . . . . -2.4(5) ?
    C5 C4 C3 C2 . . . . 0.9(5) ?
    C1 C2 C3 C4 . . . . 2.6(4) ?
    Cl1 C2 C3 C4 . . . . -176.0(2) ?
    C7 C12 C11 C10 . . . . 0.3(4) ?
    C13 C12 C11 C10 . . . . -179.3(3) ?
    C8 C9 C10 C11 . . . . -0.5(5) ?
    C12 C11 C10 C9 . . . . -0.5(5) ?
    N2 C16 C15 O3 . . . . -53.2(4) ?
loop_
    _geom_hbond_atom_site_label_D
    _geom_hbond_atom_site_label_H
    _geom_hbond_atom_site_label_A
    _geom_hbond_site_symmetry_A
    _geom_hbond_distance_DH
    _geom_hbond_distance_HA
    _geom_hbond_distance_DA
    _geom_hbond_angle_DHA
    _geom_hbond_publ_flag
    N1 H1 O1 . 0.86 2.27 2.884(3) 128.9 yes
    N2 H2A O2 3_566 0.89 1.96 2.811(4) 160.2 yes
    N2 H2B O1W 2_546 0.89 2.15 2.947(4) 148.1 yes
    N2 H2C O1 1_545 0.89 1.92 2.802(3) 169.2 yes
    O3 H3A O1W . 0.82 1.96 2.770(4) 167.5 yes
    O1W H1WB O2 . 0.85 1.87 2.690(3) 161.4 yes
    O1W H1WA O1 4_576 0.85 2.00 2.809(3) 157.6 yes
_shelx_space_group_comment     ?
_shelx_estimated_absorpt_T_min     0.35618
_shelx_estimated_absorpt_T_max     1.0000
_shelx_hkl_file
;
  -2   0   0 6859.02 561.709  20
  -2   0   0 6557.68 348.472  24
  -3   0   0 58330.0 1082.41  24
  -3   0   0 65714.1 1787.86  20
  -4   0   0 26642.2 808.986  24
  -4   0   0 37987.0 1573.54  20
  -5   0   0 691806. 6904.96  20
  -6   0   0 120479. 3114.18  20
  -7   0   0 149830. 3675.36  20
  -8   0   0 5462.00 921.603  20
  -9   0   0 40033.4 2144.47  20
 -10   0   0 313617. 6109.00  20
 -11   0   0 13604.3 1424.25  20
 -11   0   0 12107.0 1509.91  19
 -12   0   0 2756.06 876.501  20
 -12   0   0 2253.37 888.602  19
 -13   0   0 143293. 5149.85  19
 -13   0   0 140739. 4666.90  20
  14   0   0 10399.9 1702.00   5
 -14   0   0 9576.47 1751.23  17
 -14   0   0 8229.58 1491.55  19
 -15   0   0 2515.57 1032.98  19
 -15   0   0 1332.04 711.120  17
  15   0   0 1984.34 1097.02   5
 -16   0   0 9138.10 1839.73  17
 -16   0   0 7190.52 1380.51  19
  16   0   0 5889.25 1598.40   5
  17   0   0 3508.08 1385.71   5
 -17   0   0 2685.47 962.968  17
  18   0   0 40564.6 3442.73   5
 -18   0   0 50429.0 3965.96  17
  19   0   0 283.373 920.327   5
 -19   0   0 61.6600 609.875  17
 -20   0   0 15300.9 2070.88  17
  20   0   0 17889.0 2237.52   5
  21   0   0-1548.99 893.872  21
 -21   0   0 1249.48 728.422  17
  22   0   0 2488.97 884.784  21
  23   0   0 553.193 509.392  16
   0  -1   0 84.7803 131.919  24
   0  -1   0-2.48358 134.603  23
  -1  -1   0 447.032 178.265  20
   1  -1   0 452.118 174.591  23
  -1  -1   0 258.128 184.781  24
   1  -1   0 329.927 192.080  24
  -2  -1   0 312.087 231.514  24
  -2   1   0 190.209 198.855  20
  -2  -1   0 822.054 327.795  20
  -3  -1   0 75848.9 1960.54  20
  -3  -1   0 75521.7 1431.19  24
  -4   1   0 18022.0 1070.33  20
  -4  -1   0 21171.4 897.010  24
  -4  -1   0 21400.4 1255.69  20
  -5   1   0 125393. 2946.67  20
  -5  -1   0 124505. 2290.80  24
  -6   1   0 96192.2 2807.05  20
  -6  -1   0 98374.3 2888.28  20
  -7   1   0 2969.54 770.986  20
  -7  -1   0 2645.86 509.990  24
  -7  -1   0 3313.96 772.294  20
  -8   1   0 752.611 572.240  20
  -8  -1   0 860.978 671.427  20
  -8  -1   0 358.034 326.590  24
  -9   1   0 96628.2 3292.39  20
  -9  -1   0 88370.5 3156.60  20
 -10  -1   0 28906.4 1958.49  20
 -10   1   0 29718.2 1983.91  20
 -10  -1   0 29567.5 2006.29  19
 -11   1   0 3197.23 805.869  20
 -11  -1   0 2415.28 791.631  19
 -11   1   0 2943.83 963.122  19
 -11  -1   0 2785.86 852.187  20
 -12   1   0 12934.1 1482.13  20
 -12  -1   0 12419.6 1535.12  19
 -12  -1   0 13848.1 1529.99  20
 -12   1   0 10963.3 1541.11  19
 -13  -1   0 14872.0 1708.47  19
 -13   1   0 16039.3 1846.85  19
 -13  -1   0 16737.0 1708.36  20
  14  -1   0 3766.69 1308.68   5
 -14  -1   0 1476.15 794.846  19
 -14  -1   0 1570.34 745.460  17
 -14   1   0 1658.46 921.734  19
  15   1   0 32938.9 3052.38   5
 -15  -1   0 30443.7 3176.06  17
  15  -1   0 27944.1 2795.79   5
 -15   1   0 34589.0 2795.37  19
 -15  -1   0 35559.9 2720.66  19
  16   1   0 25624.1 2905.58   5
  16  -1   0 19987.5 2447.71   5
 -16   1   0 23501.6 2407.91  19
 -16  -1   0 21762.6 2781.57  17
 -17  -1   0 3136.25 1020.15  17
  17   1   0 1689.51 1007.40   5
  17  -1   0 1441.73 1194.60   5
  18   1   0 2824.62 1420.11   5
 -18  -1   0 2807.45 1151.29  17
  18  -1   0 2206.34 1142.46   5
  19  -1   0 3949.20 1320.58   5
  19   1   0 2539.12 1214.81   5
 -19  -1   0 2170.34 1188.50  17
  20  -1   0 17825.3 2200.27  21
 -20  -1   0 18379.9 2325.39  17
  21   1   0 672.118 528.927  21
 -21  -1   0 1260.93 678.864  13
  21  -1   0 1180.88 882.880  21
 -21  -1   0 3350.01 1003.40  17
  22   1   0 11420.3 1387.46  21
 -22  -1   0 9327.11 1266.66  17
  22  -1   0 12876.4 1557.96  21
  23   1   0 2259.90 657.915  16
  23  -1   0 2429.98 702.489  16
   0  -2   0 18563.4 886.703  24
   0   2   0 18473.0 479.084  19
   0  -2   0 20760.7 406.806  20
   0  -2   0 18840.1 830.825  23
  -1  -2   0 22495.2 986.180  24
   1  -2   0 24553.8 1002.34  24
   1  -2   0 23415.0 905.402  23
  -1  -2   0 26315.1 791.429  20
   2  -2   0 65148.0 1469.11  23
  -2  -2   0 66590.6 1643.90  24
  -2  -2   0 63537.9 1592.37  20
   2  -2   0 68810.3 1641.83  24
   3  -2   0 167448. 2582.56  24
   3  -2   0 154590. 2358.29  23
  -3  -2   0 157080. 2916.20  20
  -3  -2   0 165594. 1793.69  19
  -3  -2   0 159507. 2586.00  24
   4  -2   0 107650. 2147.31  23
  -4  -2   0 108051. 2224.27  24
  -4  -2   0 112422. 2718.50  20
   4  -2   0 115475. 2212.38  24
  -5  -2   0 79299.7 2016.63  24
  -5  -2   0 80756.6 2539.76  20
  -5   2   0 75256.4 2156.73  20
   5  -2   0 78748.7 1861.59  24
   5  -2   0 81499.9 2081.79  23
  -6  -2   0 158716. 3670.38  20
  -6  -2   0 148834. 2959.33  24
   6  -2   0 137424. 2505.04  24
  -6   2   0 128848. 3195.73  20
  -7  -2   0 185913. 3554.31  24
   7  -2   0 199095. 2998.84  24
  -7   2   0 187983. 4226.13  20
  -7  -2   0 196934. 4335.75  20
  -8  -2   0 122944. 3615.23  20
  -8   2   0 130516. 3813.49  20
  -8  -2   0 125666. 3459.05  19
  -9  -2   0 1301.78 495.428  24
  -9  -2   0 836.095 567.577  19
  -9  -2   0 649.698 603.677  20
  -9   2   0 905.197 674.271  20
 -10   2   0 16785.7 1777.80  19
 -10  -2   0 15348.6 1497.16  20
 -10  -2   0 16314.5 1206.79  24
 -10  -2   0 17553.1 1579.35  19
 -11  -2   0 1375.12 648.843  19
 -11   2   0 887.095 797.151  19
 -11  -2   0 782.451 660.464  20
 -12  -2   0 45643.4 2622.74  19
 -12  -2   0 41515.6 2546.86  20
  12  -2   0 48574.8 2453.70  23
 -12   2   0 37692.8 2750.37  19
  13  -2   0 30805.5 1991.19  23
 -13  -2   0 35103.2 2428.76  19
 -13   2   0 29680.0 2544.56  19
 -13  -2   0 30953.8 2327.21  20
  14  -2   0 15497.1 1456.43  23
  14  -2   0 12629.5 2092.95   5
 -14  -2   0 12936.6 2073.78  12
 -14  -2   0 12833.4 2048.46  17
 -14   2   0 11126.7 1671.45  19
  15  -2   0 712.764 900.658   5
 -15   2   0 1782.18 845.733  19
 -15  -2   0 1489.05 878.442  17
 -15  -2   0 1192.64 980.991  10
 -16  -2   0 9998.66 1942.57  17
  16  -2   0 12931.4 2122.95   5
  17  -2   0-209.219 854.906   5
 -17  -2   0 496.084 911.865  17
 -18  -2   0 2198.73 1285.50  17
  18  -2   0 3964.74 1365.24   5
  19  -2   0 9120.18 1716.60  21
 -19  -2   0 9176.35 1843.41  17
  20  -2   0-5.12699 770.674  21
 -20  -2   0-125.118 918.104  17
  21   2   0 2937.70 946.455  21
  21  -2   0 1657.58 968.035  21
 -21  -2   0 2268.93 1035.59  17
 -22  -2   0 2316.94 809.312  17
 -22  -2   0 1463.59 596.137  13
  22  -2   0 2064.10 817.965  21
  22  -2   0 1571.62 709.591  16
  23  -2   0 264.747 406.468  16
   0  -3   0-152.594 475.782  24
  -1  -3   0 213175. 2223.51  20
   1  -3   0 220190. 3285.32  23
  -1  -3   0 221000. 1273.20   1
  -1   3   0 217251. 2514.15  19
  -1  -3   0 220228. 3561.08  24
   1  -3   0 219031. 3544.12  24
  -2   3   0-37.9734 315.462  19
   2  -3   0 5.36639 392.372  23
  -2  -3   0 28.3495 447.854  24
   2  -3   0 30.3790 426.702  24
  -2  -3   0 94.4957 356.211  20
  -3   3   0 2602.60 616.871  19
  -3  -3   0 2240.34 557.077  24
  -3  -3   0 2376.11 516.364  20
   3  -3   0 2047.11 518.544  23
   3  -3   0 1958.86 537.501  24
   4  -3   0 48794.2 1756.36  24
  -4  -3   0 51878.4 1892.31  20
   4  -3   0 48922.2 1662.65  23
  -4  -3   0 48013.8 1805.06  24
  -5  -3   0 122389. 2931.32  24
  -5  -3   0 126161. 1626.38  19
   5  -3   0 123601. 2815.17  23
   5  -3   0 118682. 2753.11  24
   6  -3   0 33562.9 1498.65  24
   6  -3   0 37253.6 1718.09  23
  -6  -3   0 35719.4 1700.35  24
  -6  -3   0 36944.8 1225.88  19
  -6  -3   0 37827.9 1874.16  20
  -7  -3   0 7848.89 954.102  24
  -7  -3   0 7580.55 715.114  19
   7  -3   0 9539.48 1025.67  23
   7  -3   0 8698.19 806.114  24
  -7  -3   0 8098.07 1006.50  20
  -8  -3   0 28851.1 1839.46  20
   8  -3   0 28558.5 1806.61  23
  -8  -3   0 27480.3 1728.68  24
  -8   3   0 25744.3 2173.65  19
   9  -3   0 42795.8 2322.82  23
  -9  -3   0 45548.9 2357.82  20
  -9   3   0 43991.9 2849.97  19
  -9  -3   0 46905.5 2341.48  24
 -10  -3   0 5875.56 1019.46  20
  10  -3   0 5016.93 993.954  23
 -10  -3   0 4953.00 939.743  24
 -10   3   0 4732.93 1176.79  19
  11  -3   0 3043.68 856.262  23
 -11  -3   0 3894.26 949.174  20
 -11   3   0 1787.82 1001.88  19
 -12   3   0 65198.4 3718.72  19
 -12  -3   0 67395.8 3283.55  20
  13  -3   0 2506.42 806.897  23
 -13  -3   0 2885.08 973.174  20
 -13  -3   0 3116.81 1316.89  17
 -13  -3   0 4003.86 1403.32  12
  13  -3   0 2386.71 1202.09   5
 -13   3   0 2617.64 938.131  19
 -14  -3   0 48316.6 4115.19  12
  14  -3   0 38014.6 3641.37   5
 -14  -3   0 41527.1 3823.28  17
 -14   3   0 38479.4 2960.01  19
  14  -3   0 49241.5 2669.68  23
 -15  -3   0 10988.7 2188.41  17
  15  -3   0 14746.0 2250.85   5
 -15  -3   0 12496.7 2167.92  12
 -16  -3   0 16061.3 2510.67  10
  16  -3   0 13138.5 2125.92   5
 -16  -3   0 13149.1 2243.74  17
  16  -3   0 13346.4 2212.27  21
  17  -3   0 2060.15 952.842  21
 -17  -3   0 1480.28 951.524  10
 -17  -3   0 1117.95 1017.08  17
  17  -3   0 394.017 843.484   5
 -18  -3   0 6742.69 1571.97  17
  18  -3   0 6116.26 1556.11  21
 -18  -3   0 7415.66 1602.33  10
  19  -3   0 18328.2 2221.21  21
 -19  -3   0 19411.8 2565.70  17
 -20  -3   0 630.394 846.662  17
  20  -3   0-130.271 680.048  16
  20  -3   0-616.732 851.751  21
 -21  -3   0 2114.16 975.369  17
  21  -3   0 1650.77 834.850  21
  21  -3   0 2861.83 875.549  16
 -22  -3   0 5725.85 920.141  17
  22  -3   0 5225.26 898.077  16
 -22  -3   0 2666.57 623.192  13
  22  -3   0 6047.30 999.894  21
   0  -4   0 26717.1 1542.81  24
  -1  -4   0 222536. 4219.09  24
   1  -4   0 225200. 4230.04  24
   2  -4   0 62197.0 2103.89  23
   2  -4   0 65928.6 2337.75  24
  -2  -4   0 65906.3 2351.28  24
  -2   4   0 66664.0 1722.38  19
   3  -4   0 4428.09 690.781  23
   3  -4   0 4819.61 784.647  24
  -3  -4   0 5013.11 571.590  20
  -3   4   0 4298.10 623.137  19
  -3  -4   0 4958.80 799.152  24
   4  -4   0 14202.5 1197.40  24
   4  -4   0 13477.5 1064.37  23
  -4  -4   0 13382.5 977.286  20
  -4  -4   0 13699.9 1194.13  24
  -4   4   0 15136.0 1265.20  19
  -5   4   0 38533.2 2225.60  19
   5  -4   0 38913.4 1802.17  23
  -5  -4   0 39292.4 1932.99  24
   5  -4   0 34307.4 1758.35  24
  -5  -4   0 36968.1 1727.23  20
  -6  -4   0 28435.3 1747.21  24
   6  -4   0 28662.4 1598.33  24
  -6  -4   0 32056.9 1739.61  20
   6  -4   0 28313.3 1653.57  23
  -7  -4   0 131592. 3675.43  20
   7  -4   0 130873. 3702.27  23
   7  -4   0 137475. 3361.14  24
   8  -4   0 19842.2 1619.34  23
  -8   4   0 16853.2 1971.96  19
  -8  -4   0 20652.3 1619.42  20
  -8  -4   0 19797.0 1613.42  24
   9  -4   0 260.460 613.050  23
  -9   4   0 829.618 948.382  19
  -9  -4   0 97.7033 665.469  24
  -9  -4   0-310.215 593.382  20
  10  -4   0 29587.9 2205.73  23
 -10  -4   0 37440.2 2317.11  20
 -10   4   0 34430.3 2854.45  19
 -10  -4   0 34142.4 2326.98  24
 -11   4   0 734.131 851.889  19
 -11  -4   0 2573.67 887.652  20
 -11  -4   0 1346.72 780.237  24
  11  -4   0 1526.94 860.628  23
 -12  -4   0 9572.82 1971.63  17
 -12  -4   0 8917.67 2095.76  12
 -12   4   0 6316.29 1338.42  19
  12  -4   0 7348.11 1268.22  23
  12  -4   0 6178.38 1719.82   5
  12  -4   0 5598.55 1767.21  21
  13  -4   0 10179.0 1374.55  23
 -13  -4   0 8908.21 2207.60  12
 -13   4   0 11497.6 1802.15  19
 -13  -4   0 7380.71 1618.55  17
  13  -4   0 10425.5 2250.88  21
  13  -4   0 10951.7 2310.10   5
  14  -4   0 23217.3 2952.84   5
 -14  -4   0 18576.2 2708.51  17
 -14  -4   0 27737.5 3291.20  12
  14  -4   0 24590.9 3231.97  21
 -14   4   0 25088.0 2528.06  19
 -15  -4   0-346.610 1010.47  12
  15  -4   0 1207.65 903.359  21
 -15  -4   0 251.570 797.517  17
  16  -4   0 2568.32 1221.67  21
 -16  -4   0 3950.50 1365.09  10
 -16  -4   0 2137.04 1167.87  17
 -17  -4   0-881.631 845.705  10
 -17  -4   0 133.224 828.037  17
  17  -4   0-1949.77 995.523  21
  17  -4   0 500.924 881.436  16
  18  -4   0 1110.41 989.763  16
  18  -4   0 1128.01 833.937  21
 -18  -4   0-204.136 790.540  10
 -18  -4   0-134.215 660.225  17
 -19  -4   0-402.793 674.164  10
 -19  -4   0 783.059 1038.11  17
  19  -4   0 242.146 801.520  21
  19  -4   0 1061.73 783.599  16
 -20  -4   0 4509.76 1268.92  17
  20  -4   0 4905.55 1180.43  21
  20  -4   0 5887.61 1157.93  16
 -21  -4   0 598.648 633.357  17
  21  -4   0-552.952 607.274  16
  21  -4   0-285.722 618.212  21
   0  -5   0 55.7065 517.871  24
  -1  -5   0 3990.88 874.622  24
   1  -5   0 4957.29 913.952  24
   2  -5   0 202.221 592.795  24
  -2  -5   0 129.811 552.244  24
   3  -5   0 11589.6 1134.70  23
  -3  -5   0 12321.1 1260.93  24
   3  -5   0 13115.4 1344.87  24
   4  -5   0 1630.03 699.010  24
  -4  -5   0 2697.23 774.046  24
   4  -5   0 2203.16 630.323  23
  -5  -5   0 958.986 721.751  24
   5  -5   0 429.340 547.597  23
   5  -5   0 244.028 540.407  24
  -5   5   0 189.911 387.211  19
   6  -5   0 44126.0 2261.32  23
  -6  -5   0 42917.2 2354.36  24
   6  -5   0 46034.3 2292.34  24
  -6   5   0 47770.5 2726.39  19
  -7   5   0 95393.1 4278.12  19
   7  -5   0 107264. 3723.59  23
  -7  -5   0 106978. 3859.13  24
  -8  -5   0 7880.26 1232.40  24
  -8   5   0 8080.22 1465.54  19
   8  -5   0 7651.61 1205.66  23
   9  -5   0 42141.3 2646.49  23
  -9  -5   0 44716.6 2793.00  24
  -9   5   0 41435.6 3235.86  19
  10  -5   0 5143.92 1423.31  21
  10  -5   0 1727.21 1007.08  23
 -10   5   0 2377.65 1128.97  19
 -10  -5   0 1773.00 996.123  24
 -11  -5   0 10709.4 1535.56  24
  11  -5   0 10667.6 2778.99  21
  11  -5   0 8396.48 2001.81  16
 -11   5   0 12171.0 1885.44  19
 -11  -5   0 11493.1 1941.57  17
  11  -5   0 11852.2 1647.89  23
 -11  -5   0 7943.55 1905.89  12
 -12   5   0 9083.26 1743.11  19
  12  -5   0 7323.46 2312.72  21
  12  -5   0 6729.11 1858.29  16
 -12  -5   0 4498.76 1822.87  12
  12  -5   0 7686.81 1410.79  23
 -12  -5   0 7422.24 1702.65  17
 -13  -5   0 2514.06 1223.91  12
 -13  -5   0 2685.80 1078.29  17
  13  -5   0 3226.96 1465.92  16
  13  -5   0 1099.75 1436.65  21
  14  -5   0 4511.37 1673.11  16
 -14  -5   0 2364.17 1045.20  17
  14  -5   0 4309.83 1877.46  21
 -14  -5   0 2694.51 1425.12  12
  15  -5   0 39.8553 1049.28  21
  15  -5   0 1214.90 1229.30  16
 -15  -5   0-535.215 814.806  17
 -15  -5   0-996.253 935.636  12
  16  -5   0 1204.67 1009.65  16
  16  -5   0 769.474 1105.85  21
 -16  -5   0 1278.45 1031.03  10
 -16  -5   0 981.818 937.843  17
  17  -5   0 6890.84 1611.20  21
  17  -5   0 5735.58 1502.20  16
 -17  -5   0 6736.16 1609.73  17
 -17  -5   0 7758.48 1661.94  10
 -18  -5   0 2704.71 993.022  10
 -18  -5   0 2188.46 1038.70  17
  18  -5   0 2318.40 1026.09  21
  18  -5   0 3413.03 1089.94  16
  19  -5   0 2824.59 903.858  16
  19  -5   0 2621.24 908.804  21
 -19  -5   0 2507.40 791.898  10
 -19  -5   0 2804.70 1069.36  17
 -20  -5   0 978.206 767.283  17
  20  -5   0 1372.72 684.013  16
  20  -5   0 853.482 656.202  21
 -21  -5   0 616.303 503.759  17
   0  -6   0 369.803 708.546  24
   1  -6   0 43024.9 2483.57  24
  -1  -6   0 39479.2 2388.46  24
   2  -6   0 7684.03 1211.47  24
  -2  -6   0 8010.83 1244.67  24
  -3  -6   0 3353.66 886.027  24
   3  -6   0 3389.32 984.925  24
   4  -6   0 16511.6 1612.31  24
  -4  -6   0 18207.8 1680.05  24
  -5  -6   0 10012.3 1334.12  24
   5  -6   0 10054.7 1338.74  24
   6  -6   0 4810.53 1038.57  23
  -6  -6   0 3357.00 1021.88  24
   6  -6   0 4846.37 1044.03  24
  -7  -6   0 546.869 693.893  24
   7  -6   0 1648.20 873.483  23
  -8  -6   0 3776.36 1850.69  11
  -8  -6   0 7449.55 1294.61  24
   8  -6   0 5991.43 1223.11  23
   9  -6   0 8373.34 1959.44  21
   9  -6   0 7848.84 1398.06  23
  -9  -6   0 6327.63 1941.28  11
  -9  -6   0 3678.33 1669.19  12
  -9  -6   0 6455.81 1358.26  24
 -10  -6   0 11393.2 2484.73  12
  10  -6   0 11928.0 1712.93  23
  10  -6   0 13966.0 2599.23  16
  10  -6   0 12924.8 2581.76  21
 -10  -6   0 12689.4 1764.87  24
 -10  -6   0 9781.25 2017.30  17
 -11  -6   0 29095.6 3619.10  12
  11  -6   0 27936.0 3686.30  21
  11  -6   0 30558.9 3343.69  16
 -11  -6   0 34648.5 3572.88  17
 -12  -6   0 1902.57 1267.82  12
  12  -6   0-1533.43 1309.24  21
  12  -6   0 595.114 1254.91  16
 -12  -6   0 968.015 860.506  17
  13  -6   0 4328.72 1441.88  21
  13  -6   0 271.242 1030.50  16
 -13  -6   0 3108.42 1474.61  12
 -13  -6   0 2419.55 1194.66  17
 -14  -6   0 713.737 651.361  17
 -14  -6   0 2648.02 1383.44  12
  14  -6   0 1164.56 1206.84  21
  14  -6   0 1338.16 1060.86  16
  15  -6   0 983.480 913.820  15
  15  -6   0 1036.73 1217.36  21
 -15  -6   0 1387.00 864.836  17
  15  -6   0 2773.60 1047.92  16
 -15  -6   0 1442.02 1114.07  12
 -16  -6   0-198.342 843.253  10
 -16  -6   0 1777.80 1067.08  17
  16  -6   0-106.888 713.710  16
  16  -6   0 264.667 797.689  15
  16  -6   0-182.731 894.252  21
 -17  -6   0 822.404 804.309  10
  17  -6   0-1556.65 726.408  15
 -17  -6   0-918.237 775.165  17
  17  -6   0-608.863 739.268  16
  17  -6   0-289.088 784.398  21
  17  -6   0 1882.04 895.330   8
  18  -6   0-388.347 548.696  16
 -18  -6   0-214.394 587.362  10
  18  -6   0-1842.30 839.716   8
 -18  -6   0-200.635 628.779  17
  19  -6   0 1041.13 622.052   8
 -19  -6   0-99.9580 499.014  10
  19  -6   0-356.310 525.947  16
 -19  -6   0 150.507 385.476  17
   0  -7   0 2014.26 1112.46  15
   0  -7   0 656.700 831.871  24
   1  -7   0 5040.65 1374.65  15
  -1  -7   0 7791.50 1751.93  15
  -1  -7   0 4585.40 1104.92  24
  -1  -7   0 3456.34 1148.16   9
   1  -7   0 6254.54 1275.78  24
  -2  -7   0 9743.51 1746.42  15
   2  -7   0 6383.29 1468.08  15
  -2  -7   0 7120.49 1716.91   9
  -2  -7   0 6095.34 1639.40  11
  -2  -7   0 5845.11 1220.57  24
   2  -7   0 5253.89 1198.66  24
  -3  -7   0 7981.66 1777.36  11
   3  -7   0 9854.40 1858.09  15
   3  -7   0 5827.34 1298.90  24
  -3  -7   0 7174.58 1233.08  24
  -3  -7   0 11741.6 1889.34  15
  -4  -7   0 23599.7 2162.49  24
  -4  -7   0 22459.4 2448.90  15
   4  -7   0 22961.6 2111.62  24
  -4  -7   0 21947.2 2759.84  11
   4  -7   0 28213.4 3115.53  15
  -5  -7   0 2979.29 1310.83  11
  -5  -7   0 3678.86 1037.96  24
   5  -7   0 2312.38 1251.63   8
  -5  -7   0 3152.92 1318.05  15
   5  -7   0 2608.38 1298.07  15
   6  -7   0 59761.7 4184.25   8
  -6  -7   0 50398.9 4066.14  11
  -6  -7   0 53450.7 3800.40  15
  -6  -7   0 50706.0 3163.80  24
   6  -7   0 53622.1 4357.05  15
  -7  -7   0 5818.49 1360.11  24
  -7  -7   0 8877.29 1951.12  11
   7  -7   0 6470.96 1661.66   8
   7  -7   0 6427.33 1863.47  15
   8  -7   0-744.214 981.765   8
   8  -7   0 917.753 1257.98  15
  -8  -7   0-807.229 774.619  24
  -8  -7   0 975.200 1254.59  12
  -8  -7   0 1751.63 1431.84  11
  -9  -7   0-1292.22 1233.28  12
   9  -7   0 185.978 1087.65  15
  -9  -7   0 1875.39 1434.41  11
   9  -7   0 228.827 735.306   8
 -10  -7   0 15654.7 2643.73  12
  10  -7   0 11897.9 2303.86  15
  10  -7   0 17062.2 2469.74   8
  11  -7   0 30966.2 3415.41   8
 -11  -7   0 27956.4 3408.07  12
  11  -7   0 26464.4 3234.05  15
  12  -7   0 4891.37 1412.58   8
  12  -7   0 3368.16 1468.46  15
 -12  -7   0 5106.40 1475.28  12
  13  -7   0 339.808 1032.92   8
  13  -7   0 660.610 1082.31  15
 -13  -7   0-208.867 915.063  12
 -13  -7   0-2369.37 1108.20  17
 -14  -7   0 6097.85 1449.40  12
  14  -7   0 4607.17 1507.88   8
  14  -7   0 5392.19 1384.44  15
 -14  -7   0 7091.11 1626.34  17
 -15  -7   0 11253.0 1827.36  12
  15  -7   0 14163.7 1931.98   8
 -15  -7   0 11242.6 1851.79  17
  15  -7   0 9169.09 1564.74  15
  16  -7   0 994.436 741.535   8
 -16  -7   0 1450.29 814.189  17
 -16  -7   0 1660.70 915.088  10
  16  -7   0 1891.70 793.460  15
  17  -7   0 375.338 526.009   8
 -17  -7   0 135.379 692.244  10
 -17  -7   0-839.839 563.627  17
 -18  -7   0 374.139 436.036  10
   0  -8   0 549.878 1228.21   9
   0  -8   0 4.66433 983.532  24
   0  -8   0 177.022 793.179  15
   1  -8   0 9648.92 1616.99  24
   1  -8   0 13827.2 2208.01   9
  -1  -8   0 9912.66 1849.03  15
  -1  -8   0 11083.7 1944.92  11
   1  -8   0 8629.83 1924.85  15
  -1  -8   0 8381.68 1471.14  24
  -2  -8   0 1163.97 968.475  24
   2  -8   0-1247.91 1280.54   9
   2  -8   0 2147.68 1276.64  15
  -2  -8   0 1602.60 895.053  11
   2  -8   0 2828.17 1135.96  24
  -2  -8   0 2614.12 1169.63  15
  -3  -8   0 275.219 1147.29  11
  -3  -8   0 139.072 823.844  15
   3  -8   0 27.3336 858.209  24
   3  -8   0-226.002 1333.71  15
   3  -8   0 1059.35 1199.54   9
  -4  -8   0 13951.8 2157.17  15
   4  -8   0 13765.3 2258.87  15
  -4  -8   0 13868.6 2315.71  11
   5  -8   0 7508.10 1686.54   8
   5  -8   0 4224.89 1668.56  15
  -5  -8   0 4809.97 1470.48  11
  -5  -8   0 2491.85 1208.26  15
  -6  -8   0 62.5933 708.078  15
  -6  -8   0 1625.20 1244.57  12
  -6  -8   0 254.276 1049.63  11
   6  -8   0 281.656 667.606   8
   6  -8   0 814.801 994.773  15
   7  -8   0 1525.40 1310.15  15
  -7  -8   0 1334.64 1344.03  11
   7  -8   0 1644.80 1204.12   8
  -7  -8   0 2009.66 1415.47  12
  -8  -8   0 155.618 1434.17  11
  -8  -8   0-662.407 1221.80  12
   8  -8   0 872.218 949.841   8
   8  -8   0-2347.15 1218.07  15
  -9  -8   0 5337.36 1706.55  12
   9  -8   0 9684.69 2126.60   8
   9  -8   0 5240.27 1535.80  15
 -10  -8   0 14385.1 2391.72  12
  10  -8   0 18269.9 2629.51   8
  10  -8   0 10041.5 2066.84  15
  11  -8   0 1043.39 1145.07   8
  11  -8   0-456.244 793.462  15
 -11  -8   0 800.782 1176.87  12
 -12  -8   0-58.4936 814.281   7
  12  -8   0-410.151 849.370  15
  12  -8   0-58.1041 911.305   8
 -12  -8   0 864.913 1000.40  12
  13  -8   0 1831.78 926.324  15
 -13  -8   0 28.8299 709.535   7
 -13  -8   0 1853.97 871.786  12
  13  -8   0-678.855 788.939   8
  14  -8   0 8081.88 1449.42   8
  14  -8   0 6227.15 1288.35  15
 -14  -8   0 6614.89 1452.11  12
  15  -8   0 328.282 570.474  15
 -15  -8   0 165.590 693.171  10
  15  -8   0-575.571 403.795   8
 -16  -8   0-774.294 589.864  10
  16  -8   0-405.090 447.665  15
 -17  -8   0 831.349 486.145  10
   0  -9   0-1175.52 1065.31  11
   0  -9   0 2434.14 1097.99  15
   1  -9   0 22728.5 2748.75  11
  -1  -9   0 23649.0 2794.66  11
  -1  -9   0 24215.3 2798.18  15
   1  -9   0 28304.0 3111.91  15
  -2  -9   0 42.5725 540.396  11
   2  -9   0 437.085 1057.08  15
   2  -9   0 578.044 829.317  11
  -2  -9   0 1908.91 1126.75  15
  -3  -9   0 1967.48 1084.34  15
   3  -9   0 1741.70 1051.85  15
  -3  -9   0 2762.02 1469.57  11
  -4  -9   0 5993.17 1572.26  15
  -4  -9   0 7337.42 1763.41  11
   4  -9   0 5523.73 1631.35  15
  -5  -9   0 7924.10 1892.03  11
   5  -9   0 4634.36 1589.38  15
  -5  -9   0 6197.72 1857.39  12
  -5  -9   0 6182.96 1473.29  15
  -6  -9   0 1118.74 1248.02  11
  -6  -9   0 2025.64 1047.06  15
   6  -9   0 1530.08 1274.78  15
  -6  -9   0 1831.56 1451.74  12
  -7  -9   0-84.9048 1005.27  12
  -7  -9   0 156.434 1151.43  11
   7  -9   0-584.243 922.971  15
   8  -9   0 4796.09 1492.12  15
  -8  -9   0 6801.42 1716.43  12
   9  -9   0 998.347 970.078  15
  -9  -9   0 1016.59 1004.92  12
  10  -9   0 671.454 880.020  15
 -10  -9   0 4135.22 1272.11   7
 -10  -9   0 2537.74 1129.09  12
 -11  -9   0 4818.50 1220.67  12
  11  -9   0 4944.11 1349.07  15
 -11  -9   0 6149.69 1481.94   7
  12  -9   0-37.0079 848.827  15
 -12  -9   0 689.818 788.909   7
 -12  -9   0 804.797 655.504  12
  13  -9   0-550.118 702.008  15
 -13  -9   0-132.145 479.693   7
 -13  -9   0 155.152 681.881  10
  14  -9   0 851.221 543.876  15
 -14  -9   0 999.581 696.355  10
 -15  -9   0 297.567 415.113  10
   0 -10   0 2463.36 1230.38  11
   0 -10   0-57.7485 804.836   7
   0 -10   0 2148.67 1374.83  15
  -1 -10   0 27116.7 2839.11  15
   1 -10   0 27884.6 2879.90  11
  -1 -10   0 27177.9 3001.13  11
   1 -10   0 26489.0 2802.37  15
   1 -10   0 22115.3 2607.62   7
   2 -10   0 19416.2 2489.13  15
  -2 -10   0 19003.0 2356.19  15
  -2 -10   0 23910.1 2861.73  11
   2 -10   0 24844.4 2646.54  11
  -3 -10   0 995.266 1113.85  11
   3 -10   0 400.578 1015.38  11
   3 -10   0 2650.61 1285.93  15
  -3 -10   0 1595.66 957.578  15
  -4 -10   0-405.391 991.073  15
   4 -10   0 555.128 907.577  15
   4 -10   0 1200.26 924.641  11
  -4 -10   0 729.509 1036.09  11
   5 -10   0 1711.51 1111.45  15
  -5 -10   0 2850.84 1399.49  11
  -5 -10   0 1587.64 1031.23  15
   5 -10   0 2030.44 934.023  11
   6 -10   0 1191.73 1075.10  15
   6 -10   0 2045.39 1001.01  11
  -6 -10   0 1541.33 1102.43   7
  -7 -10   0-25.1280 909.422   7
   7 -10   0 1690.14 1009.12  15
   8 -10   0 5499.80 1446.33  15
  -8 -10   0 7118.51 1633.10   7
   9 -10   0 510.146 829.053  15
  -9 -10   0 1320.89 915.577   7
  -9 -10   0 1798.02 743.955  12
 -10 -10   0 376.027 595.213  10
 -10 -10   0 392.977 732.875   7
  10 -10   0 279.239 863.322  15
  11 -10   0 7140.20 1145.30  15
 -11 -10   0 6116.70 1137.50   7
 -11 -10   0 4288.54 910.281  10
  12 -10   0 9302.45 1011.72  15
 -12 -10   0 4224.61 802.980  10
   0 -11   0-646.744 558.000   7
   0 -11   0-345.292 753.976  15
  -1 -11   0-1185.76 727.312  15
   1 -11   0-420.348 797.015  11
  -1 -11   0 104.110 680.587   7
  -1 -11   0 200.411 710.200  11
   1 -11   0 143.590 948.592  15
  -2 -11   0 2747.79 900.236  15
   2 -11   0 1365.99 832.321  15
  -2 -11   0 100.344 740.218   7
   2 -11   0 2278.28 902.677  11
  -3 -11   0 4717.46 1040.32  15
   3 -11   0 6456.48 1459.12  15
   4 -11   0 547.633 782.255  15
  -4 -11   0-85.7318 819.858   7
   5 -11   0 1303.41 895.243  15
  -5 -11   0 1621.58 1003.84   7
   6 -11   0 558.035 719.923  15
  -6 -11   0 1435.43 976.037   7
   7 -11   0 199.220 621.585  15
  -7 -11   0 1493.10 799.826   7
   8 -11   0 178.347 569.560  15
  -8 -11   0 146.030 480.940   7
  23   0  -1-147.080 478.640  21
  22   0  -1-1074.30 786.999  21
 -21   0   1 361.476 341.911  17
  21   0  -1-1041.14 877.416   5
 -20   0   1-1467.57 954.985  17
  20   0  -1 369.957 1088.45   5
  19   0  -1 147.302 836.157   5
 -19   0   1 1607.07 793.655  17
  18   0  -1-3344.91 1217.68   5
 -18   0   1 144.465 377.755  17
 -17   0   1 197.502 729.459  17
  17   0  -1 446.901 973.643   5
 -16   0   1 1397.02 895.562  17
 -16   0   1-14.5806 715.566  19
  16   0  -1-634.798 1102.56   5
 -15   0   1-1760.97 1133.32  17
 -15   0   1-363.426 607.242  19
 -15   0   1 389.302 675.089  20
 -14   0   1 252.382 734.717  19
 -14   0   1 477.875 626.012  20
 -13   0   1-1157.75 750.944  20
 -12   0   1 82.3842 580.990  20
 -11   0   1-329.737 613.618  20
 -10   0   1 53.5755 578.017  20
  -9   0   1 128.581 627.776  20
  -8   0   1 334.648 640.090  20
  -7   0   1 160.143 579.351  20
  -6   0   1 467.207 555.962  20
  -5   0   1 94.5796 495.370  20
  -5   0   1 189.750 105.296  24
  -4   0   1 162.359 85.0278  24
  -4   0   1 300.841 336.184  20
  -3   0   1 184.247 252.060  20
  -3   0   1 86.5665 83.9202  24
   2   0  -1 23.3816 180.149   1
   1   0  -1-24.1649 99.7169   1
   0   0  -1 50.2429 110.874   1
  -1   0  -1 99.2573 177.909  19
  -1   0  -1 28.2390 192.660   1
  -2   0  -1 539.140 309.715  19
  -3   0  -1 630.447 399.173  19
  -4   0  -1-93.0126 537.841  19
  -4   0  -1-91.4035 515.850  20
  -5   0  -1 41.3627 513.215  19
  -5   0  -1 256.748 535.369  20
  -6   0  -1-51.7666 660.497  19
  -6   0  -1 146.519 648.423  20
  -7   0  -1 489.605 649.563  20
  -7   0  -1 87.8070 555.703  19
  -8   0  -1-51.2303 669.847  20
  -8   0  -1 212.521 643.043  19
  -9   0  -1-126.008 722.429  19
 -10   0  -1-190.579 572.214  19
 -11   0  -1 127.492 543.116  19
 -12   0  -1 143.235 679.674  19
 -13   0  -1-156.436 863.671  19
  14   0   1 1299.74 1032.40   5
 -14   0  -1 474.284 749.890  17
 -14   0  -1 205.882 552.406  19
 -15   0  -1 534.550 781.656  19
  15   0   1 1670.52 1186.05   5
 -15   0  -1 1837.88 1019.64  17
 -16   0  -1 1003.45 1099.25  17
  16   0   1 675.455 893.532   5
  17   0   1 2108.44 1266.89   5
 -17   0  -1 294.173 1105.97  17
 -18   0  -1-379.378 937.157  17
  18   0   1-278.173 942.027   5
  19   0   1 1557.67 987.019  21
 -19   0  -1-323.469 740.389  13
 -19   0  -1 1077.81 665.713  17
 -20   0  -1 1363.27 753.578  13
 -20   0  -1 924.367 637.534  17
  21   0   1 298.603 639.440  21
  22   0   1-1615.77 742.401  16
  23  -1  -1 735.110 602.864  21
  23  -1  -1 67.3883 428.646  16
  23   1  -1 678.459 514.599  21
  22  -1  -1 1183.59 880.860  21
 -22  -1   1 999.655 641.033  17
 -21  -1   1-49.5861 573.817  17
  21  -1  -1-1519.87 1106.86  21
  21   1  -1 958.094 1026.23   5
  21  -1  -1 34.3313 801.913   5
  20   1  -1 7669.69 1561.02   5
 -20  -1   1 6158.23 1603.54  17
  20  -1  -1 7033.61 1606.19   5
 -19  -1   1 20251.8 2475.55  17
  19   1  -1 18380.9 2412.93   5
  19  -1  -1 18767.2 2377.06   5
  18  -1  -1 7216.10 1491.63   5
  18   1  -1 9862.30 1792.75   5
 -18  -1   1 9562.01 2015.60  17
  17  -1  -1 9308.45 1818.44   5
 -17  -1   1 9984.13 1941.02  17
  17   1  -1 10351.4 1973.23   5
 -16  -1   1 1085.64 765.584  19
 -16  -1   1 3583.43 1167.89  20
 -16   1   1 782.962 1044.62  19
  16  -1  -1 1260.05 1027.63   5
 -16  -1   1 2002.42 1010.23  17
 -15  -1   1 553.361 719.491  20
  15  -1  -1 2147.43 1538.33   6
  15  -1  -1 562.692 928.152   5
 -15  -1   1 175.063 676.474  19
 -15   1   1-423.506 813.875  19
  15   1  -1 578.420 1229.04   4
 -15   1   1-935.438 729.927  20
 -15  -1   1-140.101 695.162  17
 -14   1   1 29161.3 2489.77  19
  14  -1  -1 32586.3 3355.42   6
 -14   1   1 29572.9 2265.43  20
 -14  -1   1 29257.2 2409.14  19
 -14  -1   1 27555.8 2228.90  20
 -13  -1   1 1008.10 636.323  20
 -13   1   1 1498.15 674.810  20
 -12   1   1 106.395 573.157  20
 -12  -1   1 411.456 659.889  20
 -11   1   1 1067.23 627.455  20
 -11  -1   1 1330.16 700.306  20
 -10   1   1 28463.6 1820.36  20
 -10  -1   1 26791.2 1923.24  20
  -9   1   1 19367.0 1477.86  20
  -9  -1   1 18060.0 1570.59  20
  -8  -1   1 19891.7 1575.60  20
  -8  -1   1 19183.1 935.569  24
  -8   1   1 22093.6 1506.16  20
  -7   1   1 244988. 4523.45  20
  -7  -1   1 233404. 2905.39  24
  -6  -1   1 75525.3 2407.87  20
  -6   1   1 71673.3 2337.36  20
  -6  -1   1 79463.7 1548.24  24
  -5   1   1 697.424 474.874  20
  -5  -1   1 831.902 528.665  20
  -5  -1   1 1215.91 308.842  24
  -4  -1   1 347179. 3829.04  20
  -4   1   1 343691. 3810.93  20
  -4  -1   1 348336. 2943.09  24
  -3   1   1 52243.4 1214.32  20
  -3  -1   1 53831.2 1333.16  20
   3  -1  -1 51539.3 916.913  24
  -3  -1   1 52978.8 1170.23  24
  -2   1   1 72765.5 1112.62  20
  -2  -1   1 71697.6 1387.34  24
   2  -1  -1 74943.2 1160.89   1
   1  -1  -1 28258.1 615.668   1
   1  -1  -1 30188.6 973.117  24
   1  -1  -1 29594.8 733.106  23
   1   1  -1 30086.1 676.586   1
   0   1  -1 252088. 1717.26   1
   0  -1  -1 254306. 1875.42   1
  -1   1  -1 94504.3 1233.00   1
   1  -1   1 91182.4 1269.25  23
  -1   1  -1 91031.1 1606.59  19
  -1  -1  -1 90907.7 1379.53   1
  -2  -1  -1 5924.58 414.516  19
   2  -1   1 6525.50 381.425  23
  -2   1  -1 6055.64 574.717  19
  -2  -1  -1 7645.85 795.291  24
  -3  -1  -1 73382.4 1633.63  19
  -3  -1  -1 72374.4 2138.96  24
  -3   1  -1 71679.3 2072.18  19
   3  -1   1 68962.7 1248.85  23
  -3  -1  -1 73201.2 1838.07  20
  -4  -1  -1 330541. 4599.31  24
  -4   1  -1 338838. 5135.90  19
  -4  -1  -1 331165. 4487.26  20
  -4  -1  -1 347720. 4208.75  19
  -5  -1  -1 10195.5 947.917  24
  -5  -1  -1 8875.24 880.963  19
  -5   1  -1 8299.06 1092.73  19
  -5  -1  -1 8023.33 934.394  20
  -6   1  -1 222025. 5127.31  19
  -6  -1  -1 235181. 4477.17  19
  -6  -1  -1 251662. 4767.75  20
  -6  -1  -1 257950. 4035.15  24
  -7   1  -1 31372.5 2186.86  19
  -7  -1  -1 32421.7 1476.86  24
  -7  -1  -1 35700.7 2003.16  20
  -7  -1  -1 31234.1 1842.23  19
  -8   1  -1 13589.6 1635.74  19
  -8  -1  -1 15451.2 1444.26  20
  -8  -1  -1 13879.0 1388.18  19
  -9   1  -1 49050.3 2858.65  19
  -9  -1  -1 47097.3 2515.36  19
  -9  -1  -1 50270.1 2576.69  20
 -10   1  -1 4570.54 1150.28  19
 -10  -1  -1 4398.42 922.947  19
 -11   1  -1 47724.8 2980.00  19
 -11  -1  -1 49129.2 2790.43  19
 -12  -1  -1 24772.6 2100.39  19
 -12   1  -1 20917.5 2121.11  19
 -13  -1  -1 13592.1 1685.02  19
 -13   1  -1 12180.5 1671.94  19
 -13  -1  -1 11516.9 1959.68  17
 -14   1  -1 5245.51 1406.23  17
  14  -1   1 436.586 934.992   5
 -14  -1  -1-1244.18 876.534  17
 -14  -1  -1 3147.93 965.377  19
 -14   1  -1 2850.93 1000.35  19
  15  -1   1 13418.4 2237.48   5
 -15  -1  -1 14180.0 2304.97  17
 -15   1  -1 14353.6 1802.44  19
 -15   1  -1 14048.9 2329.67  17
 -15  -1  -1 13228.1 1660.80  19
  16  -1   1 3962.42 1215.22   5
 -16   1  -1 4870.02 1411.92  17
 -16  -1  -1 5186.32 1513.26  17
 -17  -1  -1 2563.34 1225.29  17
  17  -1   1-239.562 731.496   5
 -17   1  -1 3383.40 1177.60  17
 -18  -1  -1 5526.06 1564.46  17
  18  -1   1 4493.15 1242.79  21
  19  -1   1 13154.6 1979.16  21
 -19  -1  -1 13602.8 2198.93  17
 -20  -1  -1 1711.78 932.739  17
 -20  -1  -1 1418.86 878.710  13
  20   1   1 2127.61 1004.67  21
  20  -1   1 1272.61 888.817  21
  21  -1   1 8861.45 1417.74  16
  21  -1   1 6639.98 1255.89  21
 -21  -1  -1 9424.89 1325.70  13
  22  -1   1 4011.24 1019.22  16
  22   1   1 4342.23 897.168  16
  22  -1   1 3417.73 666.671  21
 -23  -2   1 556.961 348.299  17
  23  -2  -1 1847.04 593.396  21
  22  -2  -1 3141.66 1003.39  16
 -22  -2   1 1285.99 611.290  17
  22  -2  -1 2006.33 861.324  21
 -21  -2   1 1378.98 891.814  17
  21  -2  -1-546.562 774.014  21
  20  -2  -1 132.371 766.671  21
 -20  -2   1-477.028 702.100  17
  20   2  -1 700.866 970.011   5
  20  -2  -1-690.429 832.245   5
 -19  -2   1 3282.02 1319.66  17
  19  -2  -1 2070.98 1188.56   5
  19   2  -1 3907.41 1277.32   5
  18   2  -1-30.5959 1028.68   5
  18  -2  -1 932.952 673.471   5
 -18  -2   1 935.605 754.131  17
  17  -2  -1 882.789 726.090   5
 -17  -2   1-38.4211 942.823  17
  16  -2  -1 20270.1 2534.46   5
 -16  -2   1 21433.0 2953.03  17
  15  -2  -1-353.520 820.410   5
 -15  -2   1 859.003 722.970  20
 -15  -2   1 1318.66 1009.87  17
  15  -2  -1 473.130 492.727  23
  15  -2  -1-948.781 1514.45   6
  15   2  -1 1073.73 995.568   4
 -15   2   1 831.569 612.733  19
 -15  -2   1 1660.23 1023.26  12
  14  -2  -1 17437.5 2283.13   5
  14  -2  -1 21818.4 2776.33   6
  14   2  -1 25276.6 2916.26   4
 -14   2   1 18180.3 2056.10  19
 -14  -2   1 19099.8 1948.72  20
 -14  -2   1 18990.2 2501.25  12
 -13  -2   1 97444.3 4011.72  20
 -13   2   1 100868. 3885.08  20
 -12   2   1 748.198 610.227  20
 -12  -2   1 163.904 654.384  20
 -11   2   1 2487.93 703.583  20
 -11  -2   1 1373.02 697.612  20
 -10   2   1 32458.8 1978.53  20
 -10  -2   1 29697.2 2030.19  20
  -9  -2   1 246982. 5458.11  20
  -9  -2   1 262402. 4311.77  24
  -8  -2   1 24126.6 1761.78  20
  -8  -2   1 27760.0 1334.19  24
  -8   2   1 27548.5 1698.02  20
  -7  -2   1 9797.26 1134.54  20
  -7  -2   1 12098.3 858.544  24
  -7   2   1 13278.5 1157.22  20
  -6  -2   1 356.969 536.393  20
  -6  -2   1 217.512 355.658  24
  -6   2   1 371.456 456.483  20
   6  -2  -1 277.595 185.543  24
  -5   2   1 8954.81 850.662  20
  -5  -2   1 7034.34 656.382  24
   5  -2  -1 7394.98 521.260  24
  -5  -2   1 7275.03 815.624  20
  -4  -2   1 30968.6 1268.13  20
  -4   2   1 31856.6 1344.17  20
  -4  -2   1 31352.5 1209.30  24
   4  -2  -1 29153.3 1012.64  24
  -3  -2   1 427897. 3984.10  20
   3  -2  -1 423726. 3878.98  24
   3  -2  -1 419097. 3984.96  23
  -3  -2   1 422933. 4205.26  24
   2  -2  -1 324439. 3307.80  23
  -2   2   1 330198. 2600.32  20
  -2  -2   1 328424. 3113.38  20
  -2  -2   1 323443. 3713.54  24
   2  -2  -1 325918. 3560.67  24
   1  -2  -1 182790. 2749.02  24
   1  -2  -1 182891. 1583.36   1
   0  -2   1 202594. 3065.13  24
   0  -2  -1 205176. 2491.38  23
   0  -2  -1 204085. 3022.00  24
   0  -2  -1 200478. 1692.22   1
   0   2  -1 204610. 1537.70   1
  -1  -2  -1 5243.35 677.644  24
   1  -2   1 4291.62 483.280  23
  -1  -2  -1 4461.27 368.006   1
  -1   2  -1 4431.61 464.847  19
   1  -2   1 4052.60 584.305  24
  -1   2  -1 4391.67 272.481   1
  -2   2  -1 251638. 3398.76  19
   2  -2   1 249028. 2896.65  23
  -2   2  -1 251967. 2181.89   1
  -3  -2  -1 2675.11 496.744  20
   3  -2   1 2688.71 405.736  23
  -3   2  -1 2954.68 615.400  19
  -3  -2  -1 2758.26 642.487  24
   4  -2   1 62960.9 1601.01  23
  -4  -2  -1 65717.3 2044.85  20
  -4   2  -1 64147.8 2390.21  19
  -4  -2  -1 63370.1 2080.48  24
  -4  -2  -1 61790.7 1461.97  19
  -5  -2  -1 25616.8 1159.59  19
  -5   2  -1 24583.8 1729.47  19
  -5  -2  -1 22697.2 1402.81  20
  -5  -2  -1 25297.5 1446.24  24
   5  -2   1 26797.2 1167.11  23
  -6   2  -1 56420.0 2794.34  19
   6  -2   1 71144.0 2044.80  23
  -6  -2  -1 62336.8 2282.60  24
  -6  -2  -1 65943.6 2111.01  19
  -6  -2  -1 62947.5 2446.38  20
  -7  -2  -1 25799.4 1512.02  19
  -7  -2  -1 28245.1 1798.89  20
   7  -2   1 28316.2 1458.16  23
  -7   2  -1 28715.1 2184.83  19
  -7  -2  -1 27779.8 1601.92  24
  -8  -2  -1 6546.29 894.091  24
  -8  -2  -1 8435.68 1159.48  20
  -8   2  -1 7092.21 1277.05  19
   8  -2   1 6732.21 876.363  23
  -8  -2  -1 7068.28 934.429  19
  -9  -2  -1 15924.0 1415.98  19
  -9  -2  -1 14648.8 1180.95  24
  -9   2  -1 16716.5 1836.96  19
   9  -2   1 14124.6 1232.37  23
  -9  -2  -1 17507.0 1604.19  20
  10  -2   1 20911.1 1528.93  23
 -10  -2  -1 19843.1 1672.12  19
 -10   2  -1 18462.9 1971.09  19
 -11   2  -1 4449.52 1179.98  19
  11  -2   1 3886.04 800.789  23
 -11  -2  -1 3910.60 940.646  19
 -12  -2  -1 22408.8 1907.07  19
 -12   2  -1 16968.8 1982.45  19
  13  -2   1 15755.7 2445.26   5
 -13  -2  -1 15759.2 2231.38  10
 -13   2  -1 14741.4 1923.84  19
 -13  -2  -1 15916.6 2326.93  17
 -14  -2  -1 2454.85 1095.52  17
 -14   2  -1 1855.40 984.070  19
 -14  -2  -1 3257.76 1194.21  10
  14  -2   1 458.491 871.192   5
 -15   2  -1 2350.95 1057.92  19
 -15  -2  -1 1406.70 1027.84  17
 -15  -2  -1 1969.48 930.874  10
  15  -2   1-768.477 1105.77   5
 -16  -2  -1 193.773 570.508  10
  16  -2   1 325.262 1020.06   5
 -16  -2  -1 913.801 961.646  17
 -17  -2  -1-132.555 920.813  17
 -17  -2  -1 563.357 701.728  10
  17  -2   1-681.099 814.011  21
 -18  -2  -1 2304.34 1134.23  17
  18  -2   1 5054.98 1463.47  21
  19  -2   1-10.4904 786.169  21
 -19  -2  -1 1184.55 962.171  17
  20  -2   1 11070.7 1599.05  16
 -20  -2  -1 9779.09 1682.83  17
  20  -2   1 9442.08 1623.90  21
 -21  -2  -1-190.891 580.363  13
  21  -2   1 279.271 593.794  21
  21  -2   1 1169.89 742.348  16
 -21  -2  -1 1112.96 731.446  17
 -22  -2  -1 1471.04 537.072  13
  22  -2   1 888.832 479.744  21
  22  -2   1 2428.81 777.207  16
 -22  -3   1 5851.99 1046.63  17
  22  -3  -1 6082.71 1082.77  16
  22  -3  -1 5463.51 1057.69  21
  21  -3  -1 3343.48 983.705  21
 -21  -3   1 1809.16 939.467  17
  21  -3  -1 2450.58 929.314  16
 -20  -3   1 2421.72 1004.67  17
  20  -3  -1 2344.69 1078.17  21
 -19  -3   1-19.2918 717.856  17
  19  -3  -1 1227.22 1101.02  21
  18  -3  -1 23263.8 2722.83  21
  18  -3  -1 21815.2 2554.55   5
 -18  -3   1 22038.3 2712.04  17
 -17  -3   1 779.080 807.172  17
  17  -3  -1 1986.05 1141.88   5
  16  -3  -1 849.764 821.924   5
 -16  -3   1 2766.94 1155.30  17
 -16  -3   1 1482.44 1293.03  12
  15  -3  -1 1895.87 1283.37   6
  15  -3  -1 1302.06 774.990  23
  15  -3  -1 2482.66 1293.96   5
 -15  -3   1 1425.61 1189.52  17
 -15   3   1-1061.78 786.773  19
 -15  -3   1 3199.16 1012.42  20
 -15  -3   1 3897.11 1605.74  12
  14  -3  -1 39190.3 2485.38  23
  14  -3  -1 38147.8 3592.90   5
 -14  -3   1 34605.9 3609.47  12
 -14  -3   1 35942.3 2599.95  20
  14  -3  -1 34402.6 3357.12   6
 -14   3   1 34889.1 2828.34  19
 -14  -3   1 33871.6 3469.19  17
  13  -3  -1 1991.88 1358.25   6
 -13   3   1-698.917 835.145  19
 -13  -3   1 2706.51 1471.11  12
  13  -3  -1-1503.81 813.553  23
 -13  -3   1-443.884 656.339  20
  13  -3  -1-1454.86 1302.49   5
 -12  -3   1 12866.8 1578.07  20
  12  -3  -1 16289.3 1681.73  23
  11  -3  -1 15287.2 1631.90  23
 -11  -3   1 12479.9 1451.72  20
 -10  -3   1-70.7665 490.712  24
  10  -3  -1 227.588 748.369  23
 -10  -3   1 310.040 610.697  20
   9  -3  -1 7686.08 1163.46  23
  -9  -3   1 10008.5 1059.80  24
  -9  -3   1 7973.25 1122.00  20
  -9   3   1 11145.9 1274.96  20
  -8  -3   1 10557.0 1230.60  20
   8  -3  -1 12381.5 1308.85  23
  -8  -3   1 11905.2 1042.36  24
  -8   3   1 11991.4 1235.24  20
  -7  -3   1 35790.1 2016.81  20
  -7  -3   1 41585.7 1791.91  24
  -7   3   1 39774.0 1934.54  20
   7  -3  -1 43629.6 2077.40  23
  -6  -3   1 8930.07 872.847  24
   6  -3  -1 8947.61 736.593  24
   6  -3  -1 8580.57 956.180  23
  -6   3   1 7768.81 835.950  20
  -6  -3   1 7939.25 1007.95  20
  -5   3   1 65406.0 1766.07  20
  -5  -3   1 65515.2 2095.40  24
  -5  -3   1 63573.3 2239.86  20
   5  -3  -1 61192.9 1845.54  24
   5  -3  -1 63107.4 2069.61  23
  -4  -3   1 235267. 3735.56  20
  -4  -3   1 225644. 3740.33  24
   4  -3  -1 224074. 3569.31  23
  -3  -3   1 1376.45 501.879  24
   3  -3  -1 993.401 465.184  23
   3  -3  -1 1181.86 493.223  24
  -3  -3   1 1591.89 380.291  20
   2  -3  -1 140.769 467.749  24
  -2  -3   1 263.023 259.457  20
   2  -3  -1 162.583 392.394  23
  -2  -3   1 293.638 500.813  24
  -1  -3   1 88848.7 2403.55  24
   1  -3  -1 93488.2 2137.24  23
   1  -3  -1 93168.8 2424.64  24
   1  -3  -1 93843.4 1022.09   1
   0  -3   1 57399.7 1975.63  24
   0  -3  -1 60952.2 1998.06  24
   0  -3  -1 62286.7 933.617   1
   0  -3  -1 60901.4 1724.10  23
   1  -3   1 12386.1 1012.79  24
  -1  -3  -1 12084.9 507.145   1
  -1  -3  -1 11830.5 991.000  24
  -1   3  -1 11873.9 714.243  19
   2  -3   1 1579.26 467.560  23
  -2  -3  -1 1182.64 271.004   1
  -2  -3  -1 819.549 555.389  24
  -2   3  -1 1077.17 374.704  19
   2  -3   1 1098.86 533.051  24
  -2   3  -1 1106.30 147.522   1
   3  -3   1 67187.2 2291.08  24
  -3   3  -1 63430.6 2076.08  19
  -3   3  -1 63743.2 1113.82   1
  -3  -3  -1 65061.0 2206.92  24
   3  -3   1 61395.2 1807.48  23
  -4  -3  -1 61851.8 2241.71  24
  -4   3  -1 67938.3 2484.57  19
   4  -3   1 62684.7 2268.55  24
   4  -3   1 62259.7 1876.17  23
  -4   3  -1 62911.3 1386.77   1
   5  -3   1 27767.9 1576.08  24
  -5   3  -1 27798.1 1853.86  19
   5  -3   1 29203.1 1367.54  23
  -5  -3  -1 29094.9 1655.40  24
  -5  -3  -1 28753.6 1545.92  20
  -6  -3  -1 41916.6 2091.55  24
  -6  -3  -1 40889.8 1989.75  20
   6  -3   1 45181.9 1817.22  23
   6  -3   1 41365.9 1918.39  24
  -6   3  -1 39270.9 2434.82  19
  -7   3  -1 6198.43 1210.24  19
  -7  -3  -1 7903.79 1052.59  20
  -7  -3  -1 7699.31 1024.05  24
   7  -3   1 8651.72 936.446  23
   7  -3   1 7339.06 927.042  24
  -8  -3  -1 765.466 677.889  20
   8  -3   1 1336.58 606.987  24
   8  -3   1 963.776 600.675  23
  -8  -3  -1 641.735 637.943  24
  -8   3  -1 1033.54 956.611  19
  -9  -3  -1 106853. 3611.60  24
   9  -3   1 96732.9 3274.46  23
  -9   3  -1 102998. 4543.17  19
 -10  -3  -1 13963.9 1391.94  24
  10  -3   1 13945.4 1365.75  23
 -10   3  -1 13566.2 1869.73  19
 -11  -3  -1 33296.6 2047.34  24
  11  -3   1 36465.0 2169.90  23
 -11   3  -1 28797.8 2553.77  19
 -12   3  -1 180.240 804.834  19
 -12  -3  -1 1803.55 1240.45  12
 -12  -3  -1 607.475 635.867  17
  12  -3   1-716.637 1109.05   5
  13  -3   1 3392.10 1369.24   5
 -13  -3  -1 2671.07 1231.13  12
  13  -3   1 1533.96 1129.06  21
 -13  -3  -1 722.790 877.331  17
 -13   3  -1 1650.83 866.818  19
 -14  -3  -1 21004.5 2854.20  17
  14  -3   1 21593.6 2936.89  21
 -14  -3  -1 25471.0 2951.79  10
  14  -3   1 20678.9 2685.38   5
 -14   3  -1 20423.5 2198.64  19
 -15  -3  -1 6061.67 1614.00  10
 -15  -3  -1 5767.56 1773.94  17
  15  -3   1 7066.28 1781.54  21
 -16  -3  -1-74.8659 835.143  10
  16  -3   1 850.412 634.649  21
 -16  -3  -1-775.274 809.314  17
 -17  -3  -1-561.563 788.999  10
 -17  -3  -1 1559.28 1014.23  17
  17  -3   1 1396.39 1049.25  21
 -18  -3  -1 2506.45 1175.59  10
 -18  -3  -1 1110.98 1084.48  17
  18  -3   1 2715.55 1152.85  21
  18  -3   1 1087.97 912.597  16
 -19  -3  -1 14797.2 2044.77  17
  19  -3   1 12530.7 1802.81  16
  19  -3   1 12024.6 1766.27  21
  20  -3   1 488.449 666.216  21
  20  -3   1-602.140 734.398  16
 -20  -3  -1 546.159 720.426  17
  21  -3   1 1846.59 644.339  16
 -21  -3  -1 1291.05 722.232  17
 -21  -3  -1 1394.89 849.452  13
  21  -3   1 1825.64 711.925  21
  22  -3   1 3210.41 666.109  16
  22  -4  -1-123.821 389.276  21
 -22  -4   1-253.958 465.055  17
 -21  -4   1 37.6049 609.744  17
  21  -4  -1 186.845 595.574  21
  21  -4  -1 863.134 505.872  16
  20  -4  -1 6435.98 1298.47  16
 -20  -4   1 6046.14 1309.28  17
  20  -4  -1 5557.08 1251.94  21
  19  -4  -1 3094.22 1023.46  16
  19  -4  -1 4354.81 1214.17  21
 -19  -4   1 2111.29 1091.78  17
 -18  -4   1-634.142 885.773  17
  18  -4  -1-859.589 982.793  16
 -18  -4   1 1416.27 856.188  10
 -17  -4   1 2099.06 847.313  10
  17  -4  -1 552.056 853.267  21
 -17  -4   1 1439.33 1147.53  17
  16  -4  -1 10553.0 1937.38   5
 -16  -4   1 9778.90 2070.44  17
  16  -4  -1 12014.5 2236.67  21
 -16  -4   1 12539.5 2086.56  12
  15  -4  -1 51941.6 4437.97  21
 -15  -4   1 37651.0 3779.36  17
  15  -4  -1 44803.0 3889.50   5
 -15  -4   1 44701.1 4099.44  12
 -14  -4   1 2925.72 1192.49  17
 -14   4   1 7197.46 1440.22  19
 -14  -4   1 6882.10 1277.01  20
  14  -4  -1 6455.74 1801.33  21
  14  -4  -1 4652.61 1636.76   5
 -14  -4   1 6962.17 1934.88  12
  14  -4  -1 5874.97 1623.89   6
  14  -4  -1 6243.78 1256.94  23
  13  -4  -1-715.536 1334.80   5
 -13  -4   1 2602.71 981.847  20
 -13   4   1 475.596 775.555  19
 -13  -4   1-2020.34 1251.24  12
  13  -4  -1 831.243 662.418  23
  13  -4  -1 965.535 1276.32   6
  12  -4  -1 15118.2 1761.02  23
 -12  -4   1 13063.3 1576.68  20
  12  -4  -1 11575.6 2064.86   6
 -12  -4   1 15275.0 2557.33  12
 -12   4   1 12449.2 1726.90  19
  12  -4  -1 18498.8 2777.37   5
  11  -4  -1 25414.6 2217.04  23
 -11  -4   1 28182.2 2114.70  20
 -11   4   1 24154.8 2376.68  19
 -10  -4   1 51316.6 2729.45  20
 -10  -4   1 57409.1 2782.64  24
  10  -4  -1 45693.7 2783.69  23
 -10   4   1 52165.8 3304.18  19
  -9  -4   1 55641.9 2725.80  20
   9  -4  -1 54474.4 2864.76  23
  -9  -4   1 59294.0 2675.74  24
  -8  -4   1 8288.82 1021.37  24
   8  -4  -1 7883.65 1172.99  23
  -8  -4   1 7673.34 1097.45  20
  -7  -4   1 1405.41 623.715  24
  -7  -4   1 1160.51 563.150  20
   7  -4  -1 2008.08 736.059  23
  -6  -4   1 6530.47 915.658  24
   6  -4  -1 7547.12 857.018  24
   6  -4  -1 6004.19 884.294  23
  -6  -4   1 6083.65 937.806  20
   5  -4  -1 68053.6 2369.53  24
   5  -4  -1 67515.6 2374.10  23
  -5  -4   1 71821.2 2514.83  24
  -5  -4   1 68003.3 2532.04  20
  -4  -4   1 311.275 568.938  24
  -4  -4   1 270.664 470.938  20
   4  -4  -1 276.953 468.199  23
   4  -4  -1 559.045 516.879  24
  -3  -4   1 8538.65 954.185  24
   3  -4  -1 7514.99 951.416  24
  -3  -4   1 9095.99 813.690  20
   3  -4  -1 8133.27 869.693  23
  -2  -4   1 71654.9 2446.92  24
   2  -4  -1 65619.3 2148.66  23
   2  -4  -1 70023.2 2455.50  24
   1  -4  -1 11330.3 955.492  23
   1  -4  -1 11624.8 1127.63  24
  -1  -4   1 12505.2 681.075  20
  -1  -4   1 11172.8 1073.98  24
   0  -4   1 476.120 521.170  24
   0  -4   1 319.926 198.907  20
   0  -4  -1 270.171 578.387  24
  -1  -4  -1 1503.26 664.262  24
   1  -4   1 824.578 581.729  24
  -2   4  -1 453181. 4836.61  19
   2  -4   1 445440. 6384.13  24
  -2  -4  -1 453404. 3217.41   1
   3  -4   1 243770. 4155.94  23
  -3  -4  -1 259903. 4926.50  24
  -3   4  -1 256623. 4154.85  19
   3  -4   1 259180. 4988.22  24
  -3  -4  -1 249625. 2931.81   1
  -4  -4  -1 8309.42 676.646   1
   4  -4   1 9395.57 1105.63  24
   4  -4   1 8456.48 884.007  23
  -4   4  -1 9269.54 982.983  19
  -4  -4  -1 8896.41 1105.70  24
   5  -4   1 1465.31 651.920  24
  -5  -4  -1 2472.17 828.028  24
   5  -4   1 1813.42 601.500  23
  -5   4  -1 2293.85 692.889  19
  -6  -4  -1 17565.1 1577.45  24
   6  -4   1 18413.3 1448.49  24
   6  -4   1 20480.1 1419.54  23
  -6   4  -1 18649.1 1783.26  19
   7  -4   1 3300.53 756.616  24
   7  -4   1 2961.18 742.474  23
  -7   4  -1 2328.19 919.065  19
  -7  -4  -1 2727.07 913.310  24
  -8   4  -1 6491.86 1282.87  19
   8  -4   1 6053.45 991.749  23
  -8  -4  -1 6513.92 1174.55  24
   9  -4   1 19924.7 1662.99  23
  -9  -4  -1 23230.8 1978.21  24
  -9   4  -1 20899.6 2264.32  19
 -10   4  -1 5050.73 1346.58  19
  10  -4   1 3433.20 877.830  23
 -10  -4  -1 5050.93 1084.24  24
  11  -4   1 15756.1 1632.81  23
  11  -4   1 13697.0 2500.15  21
 -11  -4  -1 14151.1 1611.23  24
 -11   4  -1 10815.0 1748.93  19
 -11  -4  -1 16130.9 2463.63  12
 -11  -4  -1 11686.9 1946.22  17
 -12  -4  -1 59314.7 4559.71  12
 -12  -4  -1 57724.4 4450.72  17
  12  -4   1 60486.6 5135.22  21
 -12   4  -1 57510.1 3727.02  19
 -13  -4  -1 76268.3 5194.46  17
 -13  -4  -1 76731.4 5231.39  12
  13  -4   1 81379.6 5730.06  21
 -13   4  -1 77379.8 4329.93  19
 -14  -4  -1-199.090 992.797  17
  14  -4   1 1052.74 1064.44  21
 -14  -4  -1 1062.44 793.513  12
 -15  -4  -1 12937.5 2254.94  10
  15  -4   1 15795.6 2476.56  16
 -15  -4  -1 13120.0 2216.94  17
  15  -4   1 12581.7 2328.76  21
  16  -4   1 14141.0 2183.23  16
  16  -4   1 16551.0 2411.79  21
 -16  -4  -1 17790.1 2507.01  17
 -16  -4  -1 15815.5 2374.26  10
  17  -4   1 328.075 968.009  21
 -17  -4  -1 1017.08 1114.38  10
 -17  -4  -1-336.603 960.004  17
  17  -4   1 1105.20 836.602  16
 -18  -4  -1 631.865 889.537  10
 -18  -4  -1-353.813 1026.09  17
  18  -4   1 1271.14 976.471  16
  18  -4   1-614.450 771.199  21
  19  -4   1 12.8985 648.008  16
 -19  -4  -1-253.172 647.068  10
 -19  -4  -1 151.982 789.582  17
  19  -4   1 439.140 841.848  21
 -20  -4  -1 10749.4 1493.78  17
  20  -4   1 9680.50 1354.49  21
  20  -4   1 7474.62 1196.11  16
  21  -4   1 69.7246 449.930  16
 -21  -4  -1 744.711 513.521  13
  21  -5  -1 629.072 455.062   8
 -21  -5   1 1026.96 563.380  17
 -20  -5   1 16711.7 1829.53  17
  20  -5  -1 15657.2 1464.59  16
  20  -5  -1 16866.5 1687.38  21
 -19  -5   1-336.287 676.601  17
  19  -5  -1 288.939 679.230  21
  19  -5  -1-376.753 666.109  16
 -19  -5   1 532.438 617.879  10
  18  -5  -1 1060.50 953.750  21
  18  -5  -1 2134.62 962.207  16
 -18  -5   1 2544.58 1082.64  17
 -18  -5   1 1873.30 904.949  10
 -17  -5   1 701.292 931.985  17
  17  -5  -1 2189.47 983.029  16
 -17  -5   1 1529.25 979.789  12
  17  -5  -1 545.078 853.716  21
 -16  -5   1 1977.58 1033.02  17
 -16  -5   1 1075.70 989.832  12
  16  -5  -1 675.724 961.250  16
  16  -5  -1-1339.38 1260.79  21
 -15  -5   1 3585.89 1185.58  17
 -15  -5   1 4784.84 1527.24  12
  15  -5  -1 4901.55 1624.74  16
  15  -5  -1 6401.04 1882.57  21
 -14  -5   1 29952.2 3315.11  17
 -14  -5   1 27946.7 3308.94  12
  14  -5  -1 35447.1 3848.03  21
  14  -5  -1 34564.1 3714.77  16
  13  -5  -1 63.6469 926.188   6
 -13  -5   1 2159.13 898.428  17
 -13   5   1 2271.92 1059.26  19
  13  -5  -1-739.135 797.948  23
 -13  -5   1 1162.09 1332.19  12
  13  -5  -1 1161.09 1115.57  21
 -12   5   1 4801.34 1249.91  19
  12  -5  -1 6641.12 2090.79  21
 -12  -5   1 6535.04 2029.43  12
  12  -5  -1 6655.24 1927.62  16
 -12  -5   1 6536.32 1693.31  17
  12  -5  -1 6238.07 1690.20   6
  12  -5  -1 7681.36 1496.79  23
  11  -5  -1 4618.10 1297.99  23
 -11  -5   1 2883.88 1473.89  12
  11  -5  -1 1617.48 1300.61  21
 -11  -5   1 2711.23 1276.42  16
 -11   5   1 5118.01 1338.31  19
 -10  -5   1 69348.7 4833.93  11
  10  -5  -1 58142.7 3329.18  23
 -10  -5   1 67147.0 3253.09  24
 -10   5   1 67161.6 4098.83  19
   9  -5  -1 1858.36 1015.33  23
  -9  -5   1 2328.65 859.524  24
  -9   5   1 2453.90 1213.52  19
   8  -5  -1 29460.0 2171.26  23
  -8   5   1 30158.6 2704.96  19
  -8  -5   1 30857.2 2062.44  24
   7  -5  -1 14566.5 1451.97  23
  -7  -5   1 15520.0 1518.18  24
  -7   5   1 12446.9 1722.57  19
   6  -5  -1 4701.09 930.268  23
  -6  -5   1 3867.45 814.659  24
   6  -5  -1 6269.23 946.815  24
  -6   5   1 3933.88 1099.75  19
   5  -5  -1 1957.04 661.256  24
  -5  -5   1 1762.03 705.029  24
   5  -5  -1 1996.22 718.117  23
   4  -5  -1 104136. 3166.34  23
  -4  -5   1 108409. 3456.53  24
   3  -5  -1 22602.5 1670.79  24
   3  -5  -1 25812.1 1587.41  23
  -3  -5   1 25986.6 1744.37  24
   2  -5  -1 77377.3 2977.61  24
  -2  -5   1 74988.2 2887.41  24
  -1  -5   1 10209.5 1197.54  24
   1  -5  -1 8582.27 1131.42  24
   0  -5   1 134305. 3869.60  24
   0  -5  -1 131365. 3899.17  24
   1  -5   1-175.535 626.294  24
  -1  -5  -1-62.3027 595.291  24
   2  -5   1 53764.6 2522.43  24
  -2  -5  -1 53119.3 2553.26  24
  -3  -5  -1 60.6989 606.461  24
   3  -5   1 592.913 615.910  24
  -4  -5  -1 3356.00 864.207  24
  -4   5  -1 3415.80 619.170  19
   4  -5   1 2965.44 808.770  24
  -5  -5  -1 213.880 679.383  24
  -5   5  -1 272.128 441.911  19
   5  -5   1 167.784 497.041  23
   5  -5   1 181.000 555.550  24
  -6   5  -1 5398.77 992.229  19
  -6  -5  -1 4248.67 1021.04  24
   6  -5   1 5253.10 941.707  23
   6  -5   1 5794.70 987.510  24
  -7  -5  -1 1941.60 885.973  24
  -7   5  -1 1175.33 813.581  19
   7  -5   1 2277.46 722.210  23
   7  -5   1 2486.21 832.967  24
   8  -5   1 1142.15 789.490  23
  -8  -5  -1 425.929 713.184  24
  -8   5  -1-919.671 767.194  19
  -9  -5  -1 23317.0 3145.91  12
   9  -5   1 24410.9 2004.83  23
  -9   5  -1 26115.4 2551.44  19
  -9  -5  -1 24174.4 2217.08  24
   9  -5   1 28738.7 3209.81  21
  10  -5   1 925.365 1370.95  16
  10  -5   1 3223.33 1758.49  21
 -10  -5  -1 682.436 867.356  24
 -10  -5  -1-1540.72 788.029  17
 -10   5  -1-1201.14 1018.76  19
  10  -5   1 655.390 646.600  23
 -10  -5  -1 682.834 936.339  12
  11  -5   1 18821.5 1887.56  23
  11  -5   1 11238.4 2564.03  21
 -11   5  -1 16826.9 2201.60  19
 -11  -5  -1 16721.6 1973.09  24
 -11  -5  -1 16021.0 2758.72  12
 -11  -5  -1 12563.9 2125.67  17
  11  -5   1 12316.0 2488.83  16
  12  -5   1 2014.06 1583.23  21
 -12  -5  -1 853.839 796.878  12
 -12   5  -1 2049.27 1063.75  19
 -12  -5  -1 153.843 776.029  17
  12  -5   1 1962.23 1394.02  16
  13  -5   1 4505.04 1724.16  16
 -13  -5  -1 1874.64 1236.16  17
  13  -5   1 3729.10 1770.21  21
 -13  -5  -1 3691.45 1586.87  12
  14  -5   1 2700.62 1407.94  16
  14  -5   1 1342.09 1255.43  21
 -14  -5  -1 1598.81 1084.81  12
 -14  -5  -1 613.365 730.997  17
 -15  -5  -1 3137.72 1201.05  17
  15  -5   1 3230.51 1433.69  16
 -15  -5  -1 3496.41 1387.01  10
  15  -5   1 2870.17 1364.77  21
  16  -5   1 1064.33 1057.89  21
  16  -5   1 1452.37 1031.20  16
 -16  -5  -1 1569.87 1254.99  10
 -16  -5  -1 2480.82 1275.38  17
  17  -5   1 961.436 831.000  16
 -17  -5  -1 1412.89 900.842  10
 -17  -5  -1 1355.94 987.550  17
  17  -5   1 1480.22 898.178  21
 -18  -5  -1 510.070 832.413  17
  18  -5   1-1596.36 891.377  21
  18  -5   1 150.890 659.276  15
 -18  -5  -1 300.365 696.310  10
  18  -5   1-607.832 736.475  16
 -19  -5  -1 2184.96 769.595  10
 -19  -5  -1 2722.80 960.809  17
  19  -5   1 3676.78 891.486  16
  20  -5   1-501.350 475.213  16
  20  -6  -1-290.554 400.511   8
 -20  -6   1 432.774 365.851  17
 -19  -6   1 1777.03 655.925  10
 -19  -6   1 1844.67 825.181  17
  19  -6  -1 2974.80 789.781   8
 -18  -6   1 352.073 622.507  17
  18  -6  -1-209.672 583.384  21
  18  -6  -1 282.348 705.151   8
 -18  -6   1 1320.59 705.229  10
 -17  -6   1 10811.9 1741.43  17
  17  -6  -1 10883.5 1776.85  21
 -17  -6   1 10227.3 1745.37  10
 -16  -6   1 4734.93 1377.18  17
 -16  -6   1 2485.14 1232.94  12
  16  -6  -1 3271.07 1250.96  21
  15  -6  -1-1261.67 953.296  15
 -15  -6   1 1624.59 1144.94  12
  15  -6  -1 512.786 946.764  21
 -15  -6   1 481.468 685.578  17
 -14  -6   1 1780.75 1198.51  12
  14  -6  -1 3916.16 1288.38  15
  14  -6  -1 3181.67 1444.45  21
 -14  -6   1 2454.69 1350.88  17
  13  -6  -1 15357.7 2653.73  21
 -13  -6   1 14273.1 2562.72  12
 -13  -6   1 14792.9 2424.37  17
  13  -6  -1 14735.4 2325.28  15
 -12  -6   1 352.744 1042.05  17
  12  -6  -1 344.731 961.377  15
  12  -6  -1 979.781 1529.78  21
 -12  -6   1 1962.71 1292.11  12
  11  -6  -1 824.297 1132.05  23
  11  -6  -1 703.447 1253.35  15
 -11  -6   1-272.586 914.809  12
  11  -6  -1 2480.92 1342.21  21
 -11  -6   1 3775.84 1253.49  16
 -11  -6   1 2483.21 1321.77  17
  10  -6  -1 37963.3 3794.89  21
  10  -6  -1 27742.6 3337.13  15
 -10  -6   1 28540.9 3514.51  11
  10  -6  -1 28874.6 2596.31  23
 -10  -6   1 28740.9 3227.95  17
 -10  -6   1 31896.2 2434.92  24
   9  -6  -1 2373.98 1390.91  21
   9  -6  -1-690.571 649.598  23
  -9  -6   1 1589.34 1149.19  11
   9  -6  -1 2785.23 1312.98  15
  -9  -6   1 755.615 759.095  24
   8  -6  -1 8238.58 1353.37  23
  -8  -6   1 6344.51 1234.46  24
  -8  -6   1 5193.96 1676.08  11
   8  -6  -1 8430.13 1745.40  15
  -7  -6   1 1086.50 708.016  24
   7  -6  -1 1943.03 915.530  23
  -7  -6   1 1335.30 974.634  11
   6  -6  -1 1454.76 695.006  23
  -6  -6   1 2232.23 802.261  24
  -5  -6   1 25688.9 1971.79  24
   5  -6  -1 30358.2 2146.91  24
   5  -6  -1 25217.1 1854.90  23
  -4  -6   1 92260.3 3584.72  24
   4  -6  -1 79164.1 3431.83  24
   3  -6  -1 18855.3 1736.37  24
  -3  -6   1 22428.3 1837.56  24
  -2  -6   1 3513.69 883.796  24
   2  -6  -1 4711.01 1083.26  24
   1  -6  -1 2553.07 792.501  24
  -1  -6   1 1675.06 840.281  24
   0  -6   1 44295.2 2555.11  24
   0  -6  -1 44474.7 2618.81  24
   1  -6   1 129045. 4310.92  24
  -1  -6  -1 128365. 4360.62  24
   2  -6   1 2077.69 754.166  24
  -2  -6  -1 1988.25 817.939  24
  -3  -6  -1 5036.77 1102.43  24
   3  -6   1 4419.79 1047.47  24
  -4  -6  -1 47403.9 2820.33  24
   4  -6   1 42596.9 2579.55  24
  -5  -6  -1 55545.4 3094.01  24
   5  -6   1 51494.6 2814.02  24
   6  -6   1 596.915 707.095  24
  -6  -6  -1-909.870 790.812  24
  -7  -6  -1 6212.99 1427.71  15
  -7  -6  -1 7134.39 1452.79  24
   7  -6   1 8932.59 1918.88  21
  -7  -6  -1 7182.31 1791.29  12
  -7  -6  -1 9344.27 2193.23  11
  -8  -6  -1 31455.7 3602.99  11
  -8  -6  -1 32629.4 3600.35  12
   8  -6   1 30245.9 3157.81  16
  -8  -6  -1 28242.5 2492.31  24
   8  -6   1 28115.8 3209.42  21
  -8  -6  -1 32230.1 3029.50  15
   9  -6   1-883.630 1162.17  21
  -9  -6  -1 1889.48 1375.40  12
   9  -6   1 353.306 1280.25  16
  -9  -6  -1 595.111 841.322  24
  10  -6   1 113205. 6845.26  21
 -10  -6  -1 107010. 6482.79  12
  10  -6   1 121740. 6741.25  16
 -10  -6  -1 115664. 5053.93  24
 -10  -6  -1 112933. 6220.87  17
 -11  -6  -1 31035.3 3267.02   7
  11  -6   1 26100.7 3576.32  21
 -11  -6  -1 29073.7 3469.50  12
 -11  -6  -1 32123.2 3455.20  17
  11  -6   1 30336.8 3568.54  16
 -12  -6  -1 783.761 716.550  17
 -12  -6  -1-262.953 1138.15  12
  12  -6   1 975.863 900.394  16
  12  -6   1 194.473 1113.10  21
  13  -6   1 968.584 1512.83  21
 -13  -6  -1-516.075 960.003  12
 -13  -6  -1-1268.95 807.349  17
  14  -6   1 51059.7 4192.03  16
 -14  -6  -1 46058.9 3854.33  12
  14  -6   1 49198.0 4358.51  21
 -14  -6  -1 51369.9 4071.45  17
 -15  -6  -1 50083.5 3781.73  17
  15  -6   1 45843.9 3843.62  21
 -15  -6  -1 40624.1 3500.25  10
  15  -6   1 48416.2 3796.27  16
 -16  -6  -1-748.680 859.399  10
  16  -6   1-95.0268 857.358  16
  16  -6   1-167.601 853.166  21
  16  -6   1-88.4904 598.420  15
 -16  -6  -1-326.084 724.593  17
 -17  -6  -1 1181.97 720.365  17
  17  -6   1 750.941 731.376   8
 -17  -6  -1 248.280 732.085  10
  17  -6   1 2827.92 888.854  15
  17  -6   1 1651.65 841.035  16
 -18  -6  -1 6305.38 1183.53  17
  18  -6   1 7518.17 1132.10  16
  18  -6   1 5733.48 946.437   8
 -18  -6  -1 5866.73 1116.03  10
  19  -6   1 564.168 439.372  16
  18  -7  -1 832.344 633.171   8
 -18  -7   1 876.445 609.906  10
 -18  -7   1-455.846 316.297  17
 -17  -7   1 958.457 743.562  10
  17  -7  -1-52.9179 682.543   8
 -17  -7   1-582.336 549.623  17
 -16  -7   1 10105.0 1566.17  17
 -16  -7   1 10422.6 1642.97  12
  16  -7  -1 12593.3 1814.07   8
  15  -7  -1 172.404 843.039   8
 -15  -7   1 625.700 672.951  17
 -15  -7   1 590.481 815.809  12
  15  -7  -1 1789.07 937.517  15
  14  -7  -1 9078.75 1811.47   8
 -14  -7   1 10518.1 1696.10  17
 -14  -7   1 9511.11 1881.51  12
  14  -7  -1 11128.0 1739.65  15
  13  -7  -1 13289.4 2383.47   8
  13  -7  -1 15259.6 2213.92  15
 -13  -7   1 17004.5 2536.86  12
 -13  -7   1 21200.9 2549.61  17
 -12  -7   1 32801.3 3674.98  12
  12  -7  -1 33575.8 3384.71  15
  12  -7  -1 28113.6 3318.89   8
 -11  -7   1 943.816 1100.69  12
  11  -7  -1 588.290 933.159  15
  11  -7  -1 1999.12 1123.48   8
  10  -7  -1 49683.4 4367.65  15
 -10  -7   1 66534.8 5133.51  11
 -10  -7   1 51050.2 4579.78  12
  10  -7  -1 64636.6 4778.49   8
  -9  -7   1 37911.7 3831.46  11
   9  -7  -1 35504.3 3622.06   8
   9  -7  -1 32797.0 3574.32  15
   8  -7  -1 10871.1 2253.42  15
  -8  -7   1 13080.2 1765.26  24
  -8  -7   1 11750.5 2304.55  11
   8  -7  -1 13750.2 2305.36   8
  -7  -7   1 924.047 859.658  24
  -7  -7   1 251.948 1289.28  11
   7  -7  -1-299.130 1204.12   8
   7  -7  -1 1004.65 976.021  15
  -6  -7   1 27879.5 3001.94  11
   6  -7  -1 29014.9 3161.29  15
   6  -7  -1 29552.6 2989.67   8
  -6  -7   1 29334.9 2333.47  24
  -5  -7   1 26199.0 2217.82  24
   5  -7  -1 28979.0 3130.82  15
  -5  -7   1 22559.5 2666.78  11
   5  -7  -1 26999.3 2920.88   8
   4  -7  -1 421.685 965.130   9
  -4  -7   1 532.059 705.454  24
   4  -7  -1-1893.83 1083.61   8
   4  -7  -1 307.655 809.660  15
  -4  -7   1 1634.36 988.534  11
   4  -7  -1 352.310 768.676  24
   3  -7  -1 27294.5 2340.53  24
  -3  -7   1 33426.2 2481.45  24
  -3  -7   1 34843.7 3028.81  15
   3  -7  -1 36295.1 3298.57   8
   3  -7  -1 34774.3 3264.61  15
   3  -7  -1 36894.4 3424.65   9
  -2  -7   1 16156.4 2026.39  15
   2  -7  -1 19457.1 2371.22   8
  -2  -7   1 18123.6 1883.25  24
   2  -7  -1 19567.1 2579.32   9
   2  -7  -1 17744.3 2321.78  15
   2  -7  -1 15878.9 1914.71  24
  -1  -7   1 3331.44 1082.24  24
  -1  -7   1 1784.93 1215.47  15
   1  -7  -1 3029.97 1246.17   9
   1  -7  -1 3096.43 1077.43  24
   1  -7  -1 3219.67 1206.88  15
   1  -7  -1 2009.60 1119.77   8
   0  -7  -1 2990.24 1050.88  24
   0  -7  -1 30.0107 696.944  15
   0  -7  -1 4124.86 1280.80   9
   0  -7  -1 6309.14 1498.33   8
   0  -7   1 4020.64 1131.84  24
   0  -7   1 2886.07 1407.21  15
  -1  -7  -1 197.993 938.606  24
   1  -7   1 468.674 749.692  24
  -1  -7  -1 1821.04 1103.46  15
  -1  -7  -1 218.252 1012.75   9
   1  -7   1-784.371 764.667  15
  -2  -7  -1 2311.56 1178.90   9
   2  -7   1 3616.47 1094.50  24
  -2  -7  -1 3715.75 1502.31  11
  -2  -7  -1 4110.14 1107.09  24
   2  -7   1 4813.15 1530.33  15
  -2  -7  -1 2991.12 1204.71  15
   3  -7   1 18768.4 1934.90  24
  -3  -7  -1 21226.0 2621.56  15
  -3  -7  -1 26156.9 2896.31  11
  -3  -7  -1 23291.8 2230.80  24
  -3  -7  -1 22987.9 2652.69   9
   3  -7   1 26410.0 2893.10  15
  -4  -7  -1 13135.7 2101.68  15
  -4  -7  -1 13682.1 1836.66  24
  -4  -7  -1 15609.9 2332.03  11
   4  -7   1 10362.4 1484.87  24
   4  -7   1 13561.5 2270.58  15
  -5  -7  -1-1067.76 1593.58  12
   5  -7   1 3854.72 1524.81  15
  -5  -7  -1 3753.74 1686.83  11
  -5  -7  -1 1625.80 1075.53  15
   5  -7   1 3700.37 1052.67  24
  -5  -7  -1 4197.29 1221.16  24
  -6  -7  -1 5920.06 1480.20  24
  -6  -7  -1 6530.90 1717.91  11
   6  -7   1 5397.76 1839.02  15
  -6  -7  -1 4725.35 1782.02  12
  -6  -7  -1 4158.95 1396.21  15
  -7  -7  -1 7813.55 2091.93  11
  -7  -7  -1 7825.64 1998.29  12
  -7  -7  -1 4170.89 1638.01  15
  -7  -7  -1 6078.00 1514.30  24
   7  -7   1 7850.09 1883.03  16
  -8  -7  -1 16731.2 2373.93  15
  -8  -7  -1 12909.0 2465.57  12
   8  -7   1 17906.4 2711.96  16
   9  -7   1-2465.11 1448.69  16
  -9  -7  -1-289.157 861.438  12
  10  -7   1 1261.03 1263.90  16
 -10  -7  -1 5820.85 1787.46  12
 -11  -7  -1 7272.30 1818.57  12
  11  -7   1 4640.28 1610.43  16
 -11  -7  -1 6421.89 1706.72   7
 -12  -7  -1 3627.57 1254.46   7
 -12  -7  -1 1546.04 978.143  12
  12  -7   1 1021.28 1410.39   8
  12  -7   1 4259.13 1403.77  15
  13  -7   1 667.457 1009.78  16
  13  -7   1-552.083 1028.58  15
 -13  -7  -1 1219.52 1002.91  12
  14  -7   1 8034.52 1728.78   8
  14  -7   1 8090.11 1520.80  15
  14  -7   1 5916.02 1441.21  16
 -14  -7  -1 4813.41 1452.15  10
 -14  -7  -1 7452.14 1496.88  17
 -15  -7  -1 545.199 903.084  10
 -15  -7  -1 1535.52 830.636  17
  15  -7   1 263.973 693.858  16
  15  -7   1 1699.18 791.477  15
 -16  -7  -1 4209.37 1244.92  10
  16  -7   1 6830.96 1206.92  16
  16  -7   1 5247.35 1102.83  15
 -16  -7  -1 7475.81 1193.44  17
  17  -7   1 5287.02 881.355  15
  17  -7   1 5826.32 949.512  16
 -17  -7  -1 5674.61 1133.66  10
 -18  -7  -1 222.659 466.422  10
 -17  -8   1 385.312 461.011  10
 -16  -8   1-1458.39 878.273  10
  16  -8  -1-2.95774 471.398   8
 -15  -8   1 1012.82 798.110  12
  15  -8  -1 2456.20 980.128   8
  15  -8  -1 1298.29 616.006  15
 -14  -8   1 3030.28 1132.03  12
  14  -8  -1 1809.45 1045.48   8
  14  -8  -1 3138.36 1002.36  15
  13  -8  -1 1791.92 945.653  15
 -13  -8   1 3776.94 1265.01  12
 -13  -8   1 4353.93 1195.41   7
  13  -8  -1 3921.22 1502.68   8
  12  -8  -1 5955.97 1575.13  15
  12  -8  -1 7196.11 1818.88   8
 -12  -8   1 3619.34 1371.34  12
  11  -8  -1 13447.7 2363.97   8
  11  -8  -1 13373.0 2190.32  15
 -11  -8   1 11642.0 2198.93  12
  10  -8  -1 730.074 1028.81   8
 -10  -8   1 596.656 1084.96  12
  10  -8  -1 726.366 1101.78  15
   9  -8  -1 469.863 903.559   8
  -9  -8   1 366.843 1205.57  11
  -9  -8   1 1068.83 1166.89  12
   9  -8  -1-296.706 941.048  15
  -8  -8   1 4509.78 1592.48  11
   8  -8  -1 2827.59 1389.98  15
   8  -8  -1 3977.48 1379.87   8
  -7  -8   1 1311.22 999.001  11
   7  -8  -1 3461.77 1422.44   8
   7  -8  -1 900.112 1069.39  15
   6  -8  -1 8373.60 1967.87   9
   6  -8  -1 7667.91 1694.13   8
   6  -8  -1 4185.27 1535.68  15
  -6  -8   1 5072.39 1491.08  11
   5  -8  -1 4808.87 1380.30   8
  -5  -8   1 1184.01 942.464  11
   5  -8  -1 1462.44 1173.26  15
   5  -8  -1 1921.36 1408.61   9
   4  -8  -1 1860.06 1316.77  15
  -4  -8   1 2882.51 1168.99  15
   4  -8  -1-768.207 1002.59   9
  -4  -8   1 1231.43 1248.39  11
   4  -8  -1 3317.84 1257.48   8
   3  -8  -1 3460.51 1616.85  15
   3  -8  -1 3332.86 1374.15   9
  -3  -8   1 2271.84 1206.62  11
   3  -8  -1 4037.69 1490.28   8
  -3  -8   1 2610.54 1296.24  15
  -2  -8   1 9844.83 1737.82  15
   2  -8  -1 7361.73 1785.71   8
   2  -8  -1 8936.00 1756.53  24
   2  -8  -1 10563.2 1989.14   9
  -2  -8   1 9598.61 1970.21  11
  -2  -8   1 8861.34 1578.05  24
   2  -8  -1 7526.59 2192.20  15
  -1  -8   1 32052.6 3108.58  15
  -1  -8   1 30685.3 2597.95  24
   1  -8  -1 29636.9 3175.32  15
   1  -8  -1 25704.0 2905.56   9
   1  -8  -1 29549.1 3059.84  11
   1  -8  -1 26641.0 2706.37  24
   0  -8  -1 1077.61 1161.70  15
   0  -8  -1 1212.00 1107.92  24
   0  -8  -1 571.522 982.871  11
   0  -8   1 1326.26 1034.82  15
   0  -8  -1 1030.60 1044.10   9
   0  -8   1 1426.84 808.662  24
  -1  -8  -1 188.485 887.870  24
  -1  -8  -1 1084.08 971.656  15
  -1  -8  -1 1078.99 1030.61  11
   1  -8   1 1050.08 776.096  24
   1  -8   1 1450.34 1335.26  15
  -1  -8  -1 276.320 911.351   9
  -2  -8  -1 12340.4 2096.88  15
   2  -8   1 9987.44 1643.05  24
   2  -8   1 11667.1 2146.16  15
  -2  -8  -1 14470.6 2354.74  11
  -3  -8  -1 12293.5 2221.12  11
   3  -8   1 8116.57 1925.31  15
  -3  -8  -1 9895.40 1831.71  15
   4  -8   1 708.094 1026.29  15
  -4  -8  -1-2337.57 1450.68  11
  -4  -8  -1-1136.87 1018.41  15
  -5  -8  -1 4476.11 1546.76  11
  -5  -8  -1 1888.64 1208.04  15
   5  -8   1 930.774 1269.04  15
  -6  -8  -1 11234.2 2366.95  12
  -6  -8  -1 11156.3 2161.46  11
   6  -8   1 13172.2 2217.49  15
  -6  -8  -1 9538.39 1791.53  15
   7  -8   1 807.151 1018.81  15
  -7  -8  -1 3540.26 1732.67  11
  -7  -8  -1 886.100 1328.86  12
  -7  -8  -1 5524.11 1421.52  15
  -8  -8  -1 6820.19 1875.76  12
   8  -8   1 7562.05 1972.86  15
  -9  -8  -1 5400.08 1645.83   7
  -9  -8  -1 3973.20 1443.18  12
   9  -8   1 5650.18 1722.23  15
 -10  -8  -1 3821.67 1555.12   7
 -10  -8  -1 2946.12 1497.80  12
  10  -8   1 3881.17 1418.10  15
 -11  -8  -1 808.506 1004.98  12
  11  -8   1 2681.51 1202.18  15
 -11  -8  -1 1328.16 1209.27   7
 -12  -8  -1 16753.5 2097.50   7
  12  -8   1 14751.9 2114.98  15
 -12  -8  -1 15484.5 2109.90  12
 -13  -8  -1 1140.16 902.521  10
  13  -8   1 604.803 850.567  15
 -13  -8  -1 1901.08 901.517   7
 -14  -8  -1 64.0921 745.929  10
  14  -8   1 729.016 719.532  15
 -15  -8  -1-1038.29 719.470  10
  15  -8   1 871.036 664.334  15
 -16  -8  -1 4733.97 948.265  10
 -15  -9   1 160.057 512.840  10
  14  -9  -1 303.837 510.136  15
 -14  -9   1 131.251 655.504  10
  13  -9  -1 6317.48 1164.61   8
 -13  -9   1 4802.65 1135.67  12
 -13  -9   1 4065.35 1119.16   7
  13  -9  -1 5348.97 1064.62  15
 -12  -9   1 1042.23 954.240   7
  12  -9  -1 451.690 919.335   8
 -12  -9   1 1087.43 949.506  12
  12  -9  -1 362.613 808.017  15
 -11  -9   1-300.382 945.090  12
  11  -9  -1 54.6503 963.528  15
  11  -9  -1-646.982 898.036   8
 -10  -9   1 166.877 927.235  12
  10  -9  -1-2273.32 1158.82   8
  10  -9  -1 323.615 925.558  15
  -9  -9   1 12066.9 2165.41  12
   9  -9  -1 9524.40 1932.07  15
   9  -9  -1 9710.31 1905.20   8
   8  -9  -1 7885.88 1794.74  15
   8  -9  -1 10906.6 2101.42   8
  -8  -9   1 10424.8 2282.69  12
  -8  -9   1 10691.9 2096.69  11
  -7  -9   1-1533.85 1100.28  11
   7  -9  -1 3623.92 1271.36   8
   7  -9  -1 236.202 942.374  15
  -7  -9   1 1877.96 1541.96  12
   6  -9  -1-457.281 1078.20   9
   6  -9  -1-947.327 871.834   8
   6  -9  -1-1344.99 1071.70  15
  -6  -9   1 495.150 951.082  12
  -6  -9   1 1097.71 1180.85  11
  -5  -9   1 21505.1 2890.26  11
   5  -9  -1 22356.5 2816.11  15
   5  -9  -1 30843.4 2915.95   8
   5  -9  -1 30752.3 3389.80   9
  -4  -9   1 22936.5 2833.44  11
   4  -9  -1 28726.1 3285.32   9
   4  -9  -1 25610.9 2865.65  11
  -4  -9   1 25049.5 2668.62  15
   4  -9  -1 20183.2 2784.75  15
  -3  -9   1 23575.8 2879.41  11
  -3  -9   1 23640.9 2728.09  15
   3  -9  -1 23548.2 2767.51  11
   3  -9  -1 23441.8 2863.85   9
   3  -9  -1 23605.5 2945.36  15
   2  -9  -1-1042.22 955.589  15
  -2  -9   1 1393.34 1032.21  15
   2  -9  -1 1477.86 1145.07   9
   2  -9  -1 629.368 832.500   7
  -2  -9   1 47.7599 1162.70  11
   2  -9  -1 111.854 800.318  11
  -1  -9   1 346.028 944.954  15
  -1  -9   1-1564.12 1040.08  11
   1  -9  -1 33.8202 1024.49  11
   1  -9  -1-1293.64 1174.61  15
   0  -9   1 1729.13 984.960  15
   0  -9  -1-111.740 930.856  11
   0  -9  -1 640.435 994.921  15
   0  -9   1 1639.05 1129.48  11
  -1  -9  -1 332.088 1309.70  11
   1  -9   1 927.946 977.653  15
  -1  -9  -1 1453.66 1139.98  15
  -2  -9  -1 7318.09 1675.55  15
  -2  -9  -1 7938.99 1933.91  11
   2  -9   1 7258.58 1780.51  15
  -3  -9  -1 1234.24 1135.76  15
   3  -9   1 1996.24 1274.93  15
  -3  -9  -1 4103.70 1599.04  11
  -4  -9  -1-746.925 1105.21  15
   4  -9   1 624.596 883.357  15
  -4  -9  -1 1157.58 1202.82  11
  -5  -9  -1 8040.30 1691.65  15
   5  -9   1 5779.50 1705.36  15
  -5  -9  -1 8231.82 2101.95  11
   6  -9   1 7038.75 1909.96  15
  -6  -9  -1 8562.88 1796.89  15
   7  -9   1 4233.82 1549.11  15
  -7  -9  -1 5117.38 1608.98   7
  -8  -9  -1 9344.94 1932.05   7
  -8  -9  -1 9713.53 1915.19  12
   8  -9   1 4952.24 1578.59  15
  -9  -9  -1 826.619 1076.69  12
  -9  -9  -1 2709.26 1317.84   7
   9  -9   1 1960.73 1301.29  15
 -10  -9  -1 3990.69 1224.05   7
 -10  -9  -1 5780.21 1324.22  12
  10  -9   1 4911.19 1486.86  15
  11  -9   1 475.639 895.166  15
 -11  -9  -1 1827.74 1026.82   7
 -11  -9  -1 472.448 700.619  10
 -12  -9  -1 330.392 682.182  10
  12  -9   1 647.728 687.552  15
 -12  -9  -1-1130.49 723.944   7
 -13  -9  -1 5312.43 1080.22  10
  13  -9   1 6006.03 1091.96  15
  14  -9   1-88.0044 370.205  15
 -14  -9  -1-834.321 523.460  10
 -12 -10   1 1045.82 567.448  10
  12 -10  -1 940.629 488.983  15
 -11 -10   1 308.365 646.287   7
 -11 -10   1 1397.03 549.840  12
  11 -10  -1 87.4496 624.945  15
  10 -10  -1 253.528 626.279  15
 -10 -10   1 843.943 862.554   7
 -10 -10   1 574.914 717.650  12
  -9 -10   1 3143.06 1099.37   7
  -9 -10   1 1593.20 995.214  12
   9 -10  -1 2091.59 1036.26  15
  -8 -10   1 774.000 837.728  12
   8 -10  -1 5.02670 851.956  15
   7 -10  -1 612.482 1004.13  15
  -7 -10   1 3150.56 1396.72  12
   6 -10  -1 3603.20 1347.31  15
  -6 -10   1 5139.21 1627.62  12
  -6 -10   1 4871.55 1606.54  11
   5 -10  -1 5440.22 1576.42  15
  -5 -10   1 6395.39 1702.84  12
  -5 -10   1 4914.49 1764.15  11
   4 -10  -1 517.631 1172.70  15
  -4 -10   1 268.884 1097.60  11
  -3 -10   1 4026.73 1420.67  11
   3 -10  -1 2272.69 1411.05  15
  -3 -10   1 5636.29 1436.80  15
  -2 -10   1 1188.19 826.796  15
  -2 -10   1-1040.08 1048.50  11
   2 -10  -1-294.836 949.988   7
   2 -10  -1 972.578 1187.24  15
   2 -10  -1 733.386 995.711  11
   1 -10  -1 241.646 823.248   7
   1 -10  -1 285.733 998.242  15
   1 -10  -1-395.517 898.692  11
  -1 -10   1 1910.42 1077.50  11
  -1 -10   1 2051.76 1010.99  15
   0 -10   1 1877.85 1024.44  11
   0 -10  -1 1766.16 1213.65   7
   0 -10  -1 3554.60 1427.32  11
   0 -10   1 2387.61 1157.05  15
   0 -10  -1 1256.75 1224.09  15
   1 -10   1-1875.21 1121.51  15
   1 -10   1-83.7440 865.522  11
  -1 -10  -1 207.630 870.388  15
  -1 -10  -1 1917.25 1305.73  11
  -1 -10  -1 70.0365 918.428   7
  -2 -10  -1 4349.40 1563.02  11
  -2 -10  -1 2688.53 1223.45  15
   2 -10   1 1966.01 1065.29  15
  -2 -10  -1 1300.91 1041.07   7
   2 -10   1 2686.33 1154.63  11
  -3 -10  -1 4704.15 1475.69  11
   3 -10   1 2375.53 1166.78  11
  -3 -10  -1 2198.81 1210.96   7
  -3 -10  -1 2013.25 1122.09  15
   3 -10   1 1453.77 1056.18  15
  -4 -10  -1 3253.35 1120.68  15
   4 -10   1 3170.20 1241.93  15
  -4 -10  -1 2636.48 1445.22   7
   4 -10   1 2436.87 1114.44  11
   5 -10   1 4293.82 1263.74  11
  -5 -10  -1 435.059 1023.56  15
   5 -10   1 5349.18 1482.77  15
  -5 -10  -1 2702.66 1238.89   7
  -6 -10  -1 597.526 1058.06   7
   6 -10   1 885.983 942.622  15
   6 -10   1 1838.64 947.130  11
   7 -10   1-743.159 722.381  11
  -7 -10  -1 348.064 870.950   7
   7 -10   1 775.856 882.832  15
  -8 -10  -1-52.1405 919.335   7
   8 -10   1-47.6036 944.670  15
   8 -10   1-98.4280 575.516  11
  -8 -10  -1 1816.33 798.254  10
  -9 -10  -1 880.240 832.894   7
  -9 -10  -1 309.815 557.117  10
   9 -10   1 1193.04 883.766  15
 -10 -10  -1-447.335 745.002   7
  10 -10   1-17.3775 652.456  15
 -10 -10  -1-970.144 576.667  10
 -11 -10  -1 482.094 508.319   7
  11 -10   1 1128.54 590.737  15
   8 -11  -1 5335.92 929.353  15
  -8 -11   1 2867.87 890.589   7
   7 -11  -1 857.388 768.547  15
  -7 -11   1 247.656 718.524   7
   6 -11  -1 3735.34 1123.86  15
  -6 -11   1 2431.85 974.618   7
   5 -11  -1 2920.67 1149.63  15
  -5 -11   1 1188.54 1040.60   7
   4 -11  -1 1670.55 960.083  15
  -4 -11   1 1643.97 961.771   7
  -3 -11   1 611.755 839.178  11
   3 -11  -1 4.41410 765.362  15
  -3 -11   1-681.641 883.055   7
  -2 -11   1-464.315 910.248  11
   2 -11  -1-124.506 778.465  15
  -2 -11   1 102.633 846.396   7
   1 -11  -1 494.175 846.884  15
  -1 -11   1 613.122 987.372  11
  -1 -11   1-306.572 544.533  15
  -1 -11   1 111.822 703.100   7
   0 -11   1 854.015 831.142  11
   0 -11   1-130.365 646.076   7
   0 -11  -1 344.622 664.819   7
   0 -11  -1-211.375 714.429  15
  -1 -11  -1 1133.63 735.564   7
  -1 -11  -1 348.472 858.859  15
   1 -11   1-177.680 655.964  11
  -2 -11  -1 5488.71 1265.58  15
  -2 -11  -1 2240.75 972.169   7
   2 -11   1 6373.04 1287.23  15
   2 -11   1 4006.28 1204.39  11
  -3 -11  -1 6450.05 1277.21  15
   3 -11   1 4692.16 1184.83  11
   3 -11   1 6289.21 1307.15  15
  -3 -11  -1 2999.15 1167.12   7
   4 -11   1 12595.0 1640.66  15
  -4 -11  -1 7838.79 1419.68   7
   4 -11   1 10902.6 1459.00  11
   5 -11   1 5323.11 1265.45  15
  -5 -11  -1 3519.26 1096.12   7
  -6 -11  -1 756.818 746.376   7
   6 -11   1 1186.63 770.085  15
   7 -11   1 3942.66 908.330  15
  -7 -11  -1 3904.60 993.380   7
  -8 -11  -1 4912.12 849.293   7
  23   0  -2 2488.78 809.287  21
  22   0  -2 37959.0 2837.09   5
  21   0  -2 23956.1 2451.65   5
 -21   0   2 25059.9 2354.78  17
  20   0  -2 11776.8 1903.91   5
 -20   0   2 11721.8 1827.88  17
  19   0  -2 28569.6 3024.45   5
 -19   0   2 31919.9 3138.49  17
  18   0  -2 2327.84 1190.96   5
 -18   0   2 4963.08 1403.44  17
 -17   0   2 13699.6 2155.35  17
  16   0  -2 676.781 1486.54   6
 -16   0   2-463.988 696.210  20
 -16   0   2-345.608 1007.87  17
  16   0  -2 71.8637 929.749   4
 -16   0   2-1588.26 852.563  19
  15   0  -2 1230.22 1156.52   6
 -15   0   2 3769.24 964.687  20
  15   0  -2 5368.82 1511.57   4
 -14   0   2 1254.42 746.473  20
 -13   0   2 110408. 4202.49  20
 -12   0   2 24310.8 1983.53  20
 -11   0   2 35071.5 2292.45  20
 -10   0   2 11180.9 1384.09  20
  -9   0   2 23519.6 1786.85  20
  -8   0   2 213325. 4584.35  20
  -7   0   2 66461.4 2301.83  20
  -6   0   2 22015.8 1252.64  20
  -5   0   2 161203. 1523.16  24
  -5   0   2 158083. 2841.16  20
  -4   0   2 3148.70 513.346  20
   3   0  -2 650200. 4519.07   1
   2   0  -2 20270.2 774.854   1
   1   0  -2 162277. 1988.85   1
   0   0  -2 5422.48 467.978   1
  -1   0  -2 227101. 2633.65   1
  -2   0  -2 70653.2 1641.85   1
  -3   0  -2 36795.1 1345.21   1
   3   0   2 34648.6 471.400  23
  -3   0  -2 37101.0 1463.09  19
  -4   0  -2 432357. 5482.54  19
  -5   0  -2 999999. 9269.14  19
  -6   0  -2 779642. 9062.52  19
  -7   0  -2 179559. 4734.59  19
  -8   0  -2 508.325 772.095  19
  -9   0  -2 26135.6 2068.95  19
 -10   0  -2 20228.9 1928.06  19
 -11   0  -2 82707.4 3864.20  19
 -12   0  -2 828.221 698.705  19
 -13   0  -2 14649.5 2384.64  17
 -13   0  -2 11658.2 1672.41  19
  14   0   2 2683.23 924.792   5
 -14   0  -2 1482.25 802.267  19
 -14   0  -2 2277.21 1364.79  17
 -15   0  -2 120787. 6348.30  17
  15   0   2 131930. 6203.83   5
 -16   0  -2 17129.3 2498.99  17
 -17   0  -2 2846.13 1009.62  17
  17   0   2 760.784 974.871  21
 -18   0  -2 36373.2 3194.00  13
 -18   0  -2 40388.3 3310.12  17
  18   0   2 33221.6 2994.51  21
  19   0   2 2394.86 999.594  21
 -19   0  -2 267.457 773.463  13
  20   0   2-1466.27 949.210  16
 -20   0  -2-193.003 519.630  13
  21   0   2 829.831 646.737  16
  23  -1  -2 1215.92 765.310  21
  23   1  -2-221.635 432.798  21
  22  -1  -2-123.498 756.290  21
  22  -1  -2 1639.48 710.040  22
  22  -1  -2-359.457 772.167   5
  22   1  -2-37.8146 850.938   5
 -22  -1   2-969.540 575.441  17
  21   1  -2 675.293 860.863   5
  21  -1  -2-1151.03 797.838  22
 -21  -1   2-1181.30 769.162  17
  21  -1  -2 478.589 938.627   5
 -20  -1   2 12874.4 2044.88  17
  20   1  -2 12688.8 1959.82   5
  20  -1  -2 15848.4 2262.88   5
  19  -1  -2 13420.4 2141.69   5
  19   1  -2 18426.6 2419.75   5
 -19  -1   2 18196.4 2494.61  17
  18  -1  -2 7864.15 1714.42   5
 -18  -1   2 9583.84 1827.90  17
  17  -1  -2-790.094 836.968   5
  17  -1  -2 865.636 1030.24   6
  17   1  -2 1216.40 741.984   4
 -17  -1   2-543.982 807.666  17
  16   1  -2 24862.7 2872.28   4
 -16   1   2 26483.5 2609.78  19
 -16  -1   2 23748.7 2248.18  20
  16  -1  -2 23757.2 3013.19   6
 -16  -1   2 24272.5 2341.42  19
 -16   1   2 25912.5 2259.89  20
 -16  -1   2 22552.9 2919.66  17
 -15  -1   2 23161.6 2215.88  20
  15  -1  -2 20298.9 2578.61   4
 -15   1   2 21596.7 2028.32  20
  15  -1  -2 23096.8 2920.51   6
  15   1  -2 26035.5 3044.32   6
  15   1  -2 27369.6 3050.09   4
 -14  -1   2 8550.53 1413.33  20
  14   1  -2 9670.47 1975.25   4
  14  -1  -2 8276.63 1717.88   4
  14  -1  -2 10714.3 2129.19   6
 -14   1   2 7761.57 1282.42  20
 -13  -1   2 27539.7 2270.63  20
 -13   1   2 27411.3 2074.67  20
 -12  -1   2 6034.60 1214.96  20
 -12   1   2 4017.46 916.098  20
 -11  -1   2 5720.06 1151.92  20
 -11   1   2 5005.24 958.458  20
 -10   1   2 61549.2 2743.12  20
 -10  -1   2 61583.8 2999.20  20
  -9  -1   2 74380.8 3057.66  20
  -9   1   2 67077.8 2756.70  20
  -8  -1   2 22534.6 1627.85  20
  -8  -1   2 24191.2 871.004  24
  -7  -1   2 3204.11 360.611  24
  -7   1   2 3041.94 649.838  20
  -7  -1   2 2849.52 690.828  20
  -6  -1   2 19914.8 804.556  24
  -6  -1   2 18046.0 1173.91  20
  -6   1   2 17606.4 1113.97  20
  -5  -1   2 461617. 5088.84  20
  -5   1   2 459031. 4756.53  20
  -4  -1   2 36892.9 1344.94  20
  -4  -1   2 36263.1 1150.82  24
  -4   1   2 38041.7 1263.53  20
   3   1  -2 225130. 2771.39   1
   3  -1  -2 232796. 2689.48   1
   2   1  -2 266585. 2739.86   1
   2  -1  -2 261173. 2631.92   1
   1   1  -2 235111. 2421.12   1
   1  -1  -2 234469. 2417.05   1
   1  -1  -2 234914. 3595.07  24
   0   1  -2 230932. 2421.89   1
   0  -1  -2 228950. 2509.38   1
  -1  -1  -2 720471. 4814.62   1
  -1   1  -2 727298. 4567.67   1
  -2   1  -2 417099. 3757.90   1
  -2  -1  -2 425750. 4088.09   1
  -2   1  -2 421233. 4657.39  19
   3  -1   2 72389.0 1237.52  23
  -3  -1  -2 74911.6 1939.77   1
  -3   1  -2 70652.9 1744.87   1
  -3   1  -2 75402.8 2210.18  19
   4  -1   2 6970.11 452.340  23
  -4   1  -2 7137.89 881.492  19
  -4  -1  -2 7136.38 727.863  19
  -4  -1  -2 7536.87 972.204  24
   5  -1   2 244095. 2759.33  23
  -5  -1  -2 242664. 4426.18  24
  -5   1  -2 246710. 4955.67  19
  -5  -1  -2 243497. 4178.55  19
  -6  -1  -2 939.897 537.190  19
   6  -1   2 1414.39 342.312  23
  -6   1  -2 1379.93 740.294  19
   7  -1   2 384.852 304.114  23
  -7   1  -2 151.166 680.788  19
  -7  -1  -2 312.532 508.351  19
  -8   1  -2 100125. 4032.60  19
  -8  -1  -2 94398.8 3479.08  19
   8  -1   2 101865. 2470.65  23
  -9   1  -2 24057.7 2144.67  19
  -9  -1  -2 20381.8 1786.42  19
 -10  -1  -2 15491.0 1654.89  19
 -10   1  -2 16120.4 1877.62  19
 -11  -1  -2 3027.53 957.039  19
 -11   1  -2 3762.83 1143.49  19
 -12   1  -2 24886.6 2346.31  19
 -12  -1  -2 23860.2 2114.63  19
  13  -1   2 51.6295 1175.65   5
 -13  -1  -2 210.371 760.564  10
 -13   1  -2 221.193 620.132  17
 -13  -1  -2-3.94352 585.097  19
 -13   1  -2 400.840 786.085  19
 -13  -1  -2 784.141 890.246  17
  14  -1   2 18438.4 2521.30   5
 -14   1  -2 19853.0 2803.09  17
 -14  -1  -2 16287.2 2566.94  17
 -14  -1  -2 20441.8 2060.27  19
 -14   1  -2 20163.7 2173.14  19
 -14  -1  -2 18326.9 2458.69  10
 -15  -1  -2 389.832 873.318  10
 -15   1  -2 537.411 670.588  17
 -15  -1  -2 570.092 1036.59  17
  16  -1   2 912.474 558.903  21
 -16   1  -2 26.2991 809.848  13
 -16   1  -2 1047.10 865.097  17
 -16  -1  -2-717.365 837.128  17
  17  -1   2 3800.75 1355.04  21
 -17   1  -2 2387.22 994.786  13
 -17   1  -2 4513.31 1331.29  17
 -17  -1  -2 2850.09 1163.53  17
  18  -1   2 2514.07 1140.24  21
 -18   1  -2 1573.35 880.088  13
 -18  -1  -2 1234.72 899.896  17
  19  -1   2 650.929 813.006  21
 -19  -1  -2 1395.60 1044.33  17
 -19  -1  -2 1174.42 811.842  13
 -20  -1  -2 7943.31 1360.72  13
  20  -1   2 5486.56 1251.06  16
  20  -1   2 6477.14 1273.84  21
  21   1   2 5908.90 1123.94  16
  21  -1   2 5745.56 1057.55  16
 -21  -1  -2 4301.92 905.717  13
  23  -2  -2 1173.53 637.689  16
  23  -2  -2 665.355 606.056  21
  23   2  -2 455.132 462.980  21
 -23  -2   2 1545.61 574.950  17
  22   2  -2 1155.53 831.804   5
  22  -2  -2 585.124 718.372  21
 -22  -2   2 3033.99 886.205  17
  21  -2  -2 1320.99 989.176   5
  21   2  -2 2073.15 1002.09   5
  21  -2  -2 482.601 657.390  22
  21  -2  -2 1414.79 857.141  21
 -21  -2   2 944.772 780.727  17
  20  -2  -2 3703.37 1381.99   5
  20   2  -2 4436.24 1222.41   5
  20  -2  -2 4095.32 1186.48  22
 -20  -2   2 3023.57 1196.53  17
  19  -2  -2 639.766 1031.89   5
 -19  -2   2 1238.29 971.798  17
  19   2  -2 565.225 1028.62   5
 -18  -2   2 410.384 679.228  17
  18  -2  -2-386.031 808.150   5
 -17  -2   2-463.978 879.633  17
  17   2  -2 2138.76 1064.94   4
  17  -2  -2-629.638 872.347   5
  17  -2  -2-278.057 1047.11   6
 -16  -2   2 2441.17 948.203  12
  16   2  -2 910.009 1094.90   4
  16  -2  -2 775.132 495.842  23
  16  -2  -2 2346.64 1288.21   5
 -16  -2   2 1159.58 911.904  20
  16  -2  -2 521.225 1254.83   6
 -16   2   2 2015.80 1095.67  19
  15  -2  -2 14323.4 2491.83   6
 -15  -2   2 15033.1 1901.07  20
 -15  -2   2 14455.5 2368.65  12
 -15   2   2 13823.8 1632.16  20
  15   2  -2 15194.2 2340.76   4
  15  -2  -2 13492.4 2097.20   5
 -14  -2   2 131083. 6489.77  12
 -14   2   2 119036. 4300.53  20
  14   2  -2 128164. 6461.30   4
 -14  -2   2 119000. 4712.27  20
  14  -2  -2 122115. 6502.32   6
 -13   2   2 31386.2 2173.26  20
 -13  -2   2 29403.1 2345.90  20
 -12   2   2 1980.61 729.424  20
 -12  -2   2 1808.00 851.737  20
 -11   2   2 26970.9 1859.12  20
 -11  -2   2 26368.0 2143.73  20
 -10  -2   2 81676.3 3509.84  20
 -10   2   2 97525.4 3316.55  20
  -9   2   2 17247.5 1410.34  20
  -9  -2   2 15305.4 1530.02  20
  -9  -2   2 17740.3 1050.26  24
  -8  -2   2 74060.9 2871.61  20
  -8   2   2 70948.7 2635.46  20
  -7   2   2 502.538 484.756  20
  -7  -2   2 172.661 312.796  24
  -7  -2   2-83.7071 541.208  20
   6  -2  -2 5976.94 295.337  24
  -6   2   2 6785.79 772.502  20
  -6  -2   2 7118.28 670.801  24
  -6  -2   2 6554.65 834.403  20
   5  -2  -2 9109.09 602.785  24
  -5  -2   2 8304.46 823.302  20
  -5  -2   2 8845.61 750.218  24
  -5   2   2 8112.52 700.846  20
  -4  -2   2 27283.7 1261.85  20
   4  -2  -2 31721.6 1274.73  24
  -4  -2   2 29006.4 1265.71  24
  -4   2   2 28518.5 1037.83  20
   3  -2  -2 414.160 345.905  23
   3  -2  -2 118.787 503.989  24
  -3   2   2 99.3432 224.680  20
  -3  -2   2 410.409 431.185  24
   3  -2  -2 120.304 276.293   1
   2  -2  -2 134350. 1950.21   1
   2  -2  -2 138971. 2252.02  23
  -2  -2   2 139209. 2802.16  24
   2   2  -2 135631. 2060.47   1
   1  -2  -2 903530. 4866.03   1
   1   2  -2 908194. 4945.61   1
   0  -2  -2 443960. 6099.56  24
   0  -2  -2 439738. 3523.53   1
   0   2  -2 446358. 3342.95   1
  -1  -2  -2 90771.8 1745.19   1
  -1   2  -2 87817.5 1556.46   1
  -2   2  -2 146091. 2874.47  19
  -2   2  -2 147714. 2138.57   1
  -2  -2  -2 148243. 2464.53   1
  -3  -2  -2 6396.34 1040.01  24
  -3   2  -2 4595.12 687.227  19
  -3   2  -2 4706.47 496.914   1
   3  -2   2 4583.60 503.585  23
  -3  -2  -2 4859.51 598.545   1
  -4   2  -2 48360.0 1527.89   1
  -4  -2  -2 45647.6 2211.20  24
   4  -2   2 46888.3 1410.37  23
  -4   2  -2 47603.8 2073.03  19
  -5   2  -2 127.666 412.576   1
  -5   2  -2 248.228 550.234  19
  -5  -2  -2 79.9632 601.857  24
   5  -2   2 454.873 347.678  23
  -6  -2  -2 1310.45 664.269  24
  -6   2  -2 1097.93 768.775  19
   6  -2   2 1251.12 397.418  23
   7  -2   2 50055.4 1771.10  23
  -7  -2  -2 47259.8 2042.12  19
  -7   2  -2 37643.4 2509.03  19
  -7  -2  -2 41770.3 2028.59  24
   8  -2   2 135.600 380.151  23
  -8  -2  -2-111.354 478.522  24
  -8  -2  -2-38.3169 473.229  19
  -8   2  -2-61.6340 676.563  19
  -9  -2  -2 33796.9 2069.92  19
  -9   2  -2 39532.2 2829.38  19
 -10  -2  -2 6883.49 1101.37  19
 -10   2  -2 8220.45 1480.57  19
 -11   2  -2 6166.80 1383.79  19
 -11  -2  -2 8262.47 1192.61  19
  12  -2   2 89674.8 5314.60   5
 -12  -2  -2 95030.2 5691.37  17
 -12   2  -2 86206.9 4374.83  19
 -12  -2  -2 88630.5 5072.57  10
  13  -2   2 27577.5 2961.83  21
 -13   2  -2 26662.6 2553.47  19
 -13  -2  -2 24966.0 2793.20  10
 -13  -2  -2 28480.5 3223.59  17
 -13   2  -2 30459.5 2411.27   1
 -14   2  -2 234.489 762.451  19
  14  -2   2 392.849 953.645  21
 -14  -2  -2 33.1141 878.749  10
 -14   2  -2 362.111 950.780   1
 -14  -2  -2 966.736 949.403  17
  15  -2   2-674.355 865.052  21
 -15  -2  -2-796.516 1063.85  17
 -15  -2  -2 225.620 1029.34  10
  16  -2   2 9986.29 1959.22  21
 -16  -2  -2 11562.4 1963.69  10
 -16  -2  -2 13825.3 2352.78  17
  17  -2   2 28920.1 2818.15  21
 -17  -2  -2 29510.9 2937.27  10
 -17  -2  -2 30730.2 3314.99  17
 -18  -2  -2 1714.67 1070.24  17
  18  -2   2 1952.12 952.387  16
  18  -2   2 1672.68 928.778  21
 -19  -2  -2 10305.8 1768.43  17
  19  -2   2 8238.71 1572.46  16
  19  -2   2 8732.41 1441.51  21
  20  -2   2 951.507 682.039  21
  20  -2   2 1103.74 740.315  16
 -20  -2  -2 448.950 688.788  13
 -21  -2  -2 7325.54 1123.24  13
  21  -2   2 7643.63 1187.71  16
 -23  -3   2 1125.62 463.744  17
  23  -3  -2 596.536 485.061  21
  22  -3  -2 4108.20 1020.59  21
  22  -3  -2 4336.80 895.857  16
 -22  -3   2 2982.08 838.786  17
  21  -3  -2 3167.78 960.202  16
  21  -3  -2 3271.96 1117.07  21
 -21  -3   2 3224.17 983.281  17
  20   3  -2 5034.53 1266.03   5
  20  -3  -2 4357.72 1167.76   5
 -20  -3   2 3952.81 1199.26  17
  20  -3  -2 4279.03 1409.08  21
  19  -3  -2 3283.29 1160.60   5
  19   3  -2 3535.39 1324.91   5
 -19  -3   2 3026.47 1037.74  17
  19  -3  -2 325.360 737.375  22
  19  -3  -2 2102.27 968.247  21
 -18  -3   2 322.942 960.236  17
  18  -3  -2 1116.87 968.838   5
  18  -3  -2 1483.92 900.199  22
 -17  -3   2 15911.1 2604.99  17
  17  -3  -2 16699.7 2607.29   6
 -17  -3   2 20404.3 2576.32  12
  17  -3  -2 19396.8 2477.34  22
  17  -3  -2 18660.4 2489.46   5
 -16  -3   2-163.717 501.854  12
  16   3  -2 3719.92 1560.52   4
  16  -3  -2 2083.41 1340.43   6
  16  -3  -2-3648.41 1289.98  22
  16  -3  -2 812.040 952.285   5
 -16  -3   2-753.374 995.733  17
  15  -3  -2 10246.2 2150.18   6
 -15  -3   2 13858.6 2374.09  12
  15   3  -2 12675.1 2409.43   4
 -15   3   2 11919.4 1870.15  19
  15  -3  -2 11801.1 2142.26   5
 -15  -3   2 13510.7 1812.30  20
  15  -3  -2 15574.7 1716.15  23
  14   3  -2 2697.08 1547.88   4
 -14  -3   2 4823.56 1228.90  20
  14  -3  -2 5305.80 1621.38   5
  14  -3  -2 8353.40 1927.44   6
  14  -3  -2 5285.37 1213.36  23
 -14  -3   2 6166.41 1844.84  12
 -13  -3   2 297.000 1001.90  18
  13  -3  -2 995.815 1261.24   5
 -13  -3   2 280.319 742.639  20
 -13  -3   2 1537.33 1351.48  12
  13  -3  -2-559.748 1228.99   6
  13  -3  -2 572.425 662.765  23
  12  -3  -2 6008.25 1114.55  23
 -12  -3   2 5856.85 1234.97  20
 -12   3   2 6781.68 1100.40  20
 -11   3   2 880.246 680.140  20
 -11  -3   2 255.606 685.829  20
  11  -3  -2 958.801 761.467  23
 -10   3   2 16617.9 1470.38  20
 -10  -3   2 14189.5 1594.20  20
  10  -3  -2 13564.7 1516.35  23
   9  -3  -2 2459.55 822.637  23
  -9   3   2 2068.69 650.618  20
  -9  -3   2 2182.66 845.335  20
  -9  -3   2 2604.90 607.246  24
  -8  -3   2 134417. 3174.79  24
   8  -3  -2 116168. 3615.97  23
  -8  -3   2 116005. 3743.81  20
  -8   3   2 135151. 3645.99  20
  -7  -3   2 172118. 4164.20  20
   7  -3  -2 169058. 4025.55  23
  -7  -3   2 180262. 3622.23  24
  -6   3   2 25621.5 1450.13  20
  -6  -3   2 21913.6 1421.59  20
  -6  -3   2 23783.0 1332.68  24
   6  -3  -2 21852.3 1420.99  23
   5  -3  -2 10341.6 878.649  24
  -5   3   2 10384.8 897.784  20
  -5  -3   2 9761.71 903.366  20
  -5  -3   2 9906.57 916.761  24
   5  -3  -2 10105.8 950.179  23
  -4  -3   2 40352.8 1713.46  24
   4  -3  -2 38462.0 1563.48  23
  -4   3   2 44548.2 1496.78  20
  -4  -3   2 41682.7 1613.86  20
   4  -3  -2 42865.8 1800.91  24
   3  -3  -2 29537.5 1311.06  23
   3  -3  -2 27179.7 1546.25  24
  -3  -3   2 30313.2 1292.71  20
  -3   3   2 32313.5 1025.61  20
  -3  -3   2 29210.8 1516.46  24
   2  -3  -2 3460.04 545.942  23
   2  -3  -2 2843.42 747.630  24
  -2   3   2 2881.01 238.648  20
   2  -3  -2 2801.04 353.647   1
  -2  -3   2 3103.98 728.923  24
   1  -3  -2 55295.8 1673.80  23
   1  -3  -2 54610.4 2271.61  24
  -1  -3   2 54270.2 2100.17  24
   1  -3  -2 55005.6 1245.07   1
   0  -3  -2 357234. 4072.87  23
   0  -3  -2 354851. 3191.22   1
   0   3  -2 358717. 2960.72   1
  -1  -3  -2 892.400 712.533  24
  -1  -3  -2 653.482 270.476   1
  -1   3  -2 720.419 219.929   1
   1  -3   2 701.473 589.605  24
  -2   3  -2 8917.08 524.892   1
  -2  -3  -2 9511.34 1192.58  24
  -2  -3  -2 8918.01 643.002   1
   2  -3   2 9045.68 1032.56  24
  -3   3  -2 8273.35 871.709  19
  -3  -3  -2 9675.76 756.388   1
  -3  -3  -2 9660.29 1214.86  24
  -3   3  -2 9517.71 583.758   1
  -4   3  -2-53.9158 254.427   1
  -4  -3  -2-13.6625 398.555   1
  -4  -3  -2 24.0662 706.465  24
  -4   3  -2-125.895 427.138  19
   4  -3   2 287.462 379.758  23
  -5   3  -2 516.422 599.894  19
  -5   3  -2 839.111 368.862   1
  -5  -3  -2 207.051 464.456   1
   5  -3   2 463.662 417.823  23
  -5  -3  -2 383.692 693.683  24
  -6  -3  -2 240272. 5395.22  24
   6  -3   2 271587. 4389.05  23
  -6   3  -2 249506. 5991.91  19
  -6   3  -2 280141. 4296.08   1
  -7   3  -2 5424.71 798.994   1
   7  -3   2 4930.53 752.093  23
  -7  -3  -2 4289.75 902.969  24
  -7   3  -2 2610.22 921.717  19
   8  -3   2 9512.86 1011.56  23
  -8  -3  -2 9176.57 1179.83  24
  -8   3  -2 8567.98 1519.11  19
  -8   3  -2 10707.4 1172.60   1
  -9   3  -2 11347.0 1765.09  19
  -9  -3  -2 10583.5 1231.25  24
  -9   3  -2 12041.0 1364.23   1
 -10   3  -2 48142.8 3341.32  19
 -10  -3  -2 48030.3 2497.31  24
 -10   3  -2 50360.5 2776.55   1
 -11   3  -2 20431.1 2338.12  19
 -11  -3  -2 20603.5 2671.55  17
 -11  -3  -2 22074.3 2759.07  12
 -11   3  -2 23289.7 2017.22   1
  11  -3   2 22364.5 2858.23  21
 -12   3  -2 3973.88 1153.68  19
  12  -3   2 1191.24 1125.20  21
 -12  -3  -2 2508.65 1379.80  10
 -12  -3  -2 4829.52 1312.23  17
 -13   3  -2 1109.61 915.754  19
 -13  -3  -2 2088.31 1155.20  10
  13  -3   2-708.500 1296.00  21
 -13  -3  -2 2402.77 1220.26  17
 -13  -3  -2 537.565 816.922   1
  14  -3   2 414.725 938.371  21
 -14  -3  -2 3125.88 1354.35  17
 -14  -3  -2 2019.70 1071.53  10
 -15  -3  -2 4077.44 1368.21  10
  15  -3   2 1235.09 1088.94  21
 -15  -3  -2 4585.26 1449.91  17
  16  -3   2 5741.20 1552.07  21
  16  -3   2 5657.84 1434.55  16
 -16  -3  -2 5940.89 1645.74  17
 -16  -3  -2 7899.91 1746.58  10
 -17  -3  -2 1315.72 875.901  10
 -17  -3  -2-230.523 1048.37  17
  17  -3   2-1820.77 1137.38  16
  17  -3   2 1082.48 805.464  21
  18  -3   2 963.062 844.359  16
  18  -3   2 1467.49 874.770  21
 -18  -3  -2 841.575 1048.07  17
  19  -3   2 5555.66 1222.00  21
  19  -3   2 6876.20 1336.22  16
 -19  -3  -2 7193.40 1520.33  17
  20  -3   2 2565.38 839.267  16
  20  -3   2 2257.41 820.097  21
 -20  -3  -2 1104.47 805.296  13
 -21  -3  -2 276.882 434.806  13
  21  -3   2 785.814 519.323  16
  22  -4  -2 422.992 477.942  21
 -22  -4   2 444.236 544.700  17
 -21  -4   2 707.032 646.182  17
  21  -4  -2-479.660 487.848  16
  21  -4  -2-903.083 623.852  21
  20  -4  -2 3381.55 914.728  16
  20  -4  -2 3902.69 1098.84  21
 -20  -4   2 4252.66 1179.57  17
  19  -4  -2 806.973 970.692  21
  19  -4  -2 858.548 628.674  16
 -19  -4   2 1131.22 945.300  17
 -18  -4   2-314.159 869.344  17
  18  -4  -2 341.568 858.084   5
  18  -4  -2-334.571 867.610  21
  18  -4  -2-619.396 884.064  22
 -18  -4   2-368.317 801.350  10
  17  -4  -2 8987.08 1826.31   5
 -17  -4   2 7989.42 1758.58  12
 -17  -4   2 6906.26 1750.50  17
  17  -4  -2 10773.0 2076.23  22
  17  -4  -2 8097.30 1828.03  21
  16  -4  -2 3646.44 1271.34  21
  16  -4  -2 3409.57 1329.45  22
  16  -4  -2 699.116 1020.86   6
 -16  -4   2 2502.16 1306.42  17
 -16  -4   2 2741.29 1327.54  12
  16  -4  -2 1700.36 838.063   5
  15  -4  -2 2624.48 1415.18   5
  15  -4  -2 2569.19 1225.02   6
  15  -4  -2 3564.11 1422.47  22
 -15  -4   2 1187.64 881.053  12
  14  -4  -2 5096.04 1646.73   6
  14  -4  -2 6733.09 1813.11   5
  14  -4  -2 8068.61 1419.05  23
 -14  -4   2 6236.80 1207.65  20
 -14  -4   2 8379.94 1951.57  12
  14  -4  -2 6220.65 1743.25  22
 -14   4   2 6243.82 1411.23  19
 -13  -4   2-1002.72 775.690  20
  13  -4  -2 668.321 1534.53   5
  13  -4  -2-472.342 1021.72  22
  13  -4  -2-236.923 666.482  23
 -13  -4   2 1204.60 1237.85  12
 -13   4   2-9.60355 623.360  19
  13  -4  -2 1861.08 1429.55   6
  12  -4  -2-268.139 723.762  23
  12  -4  -2-46.4586 999.978   5
 -12  -4   2 1915.83 874.919  16
 -12  -4   2 2182.07 1191.86  12
 -12  -4   2 1177.53 862.324  20
  12  -4  -2 2301.51 1182.10  22
 -12  -4   2 1784.73 1300.17  18
  12  -4  -2 695.946 1336.49   6
 -11  -4   2 1473.69 841.968  20
  11  -4  -2 916.895 893.514  23
  10  -4  -2 142.041 720.871  23
 -10  -4   2 832.082 525.562  24
 -10  -4   2 1517.02 763.886  20
  -9  -4   2 26081.7 1692.46  24
  -9  -4   2 24471.0 2001.21  20
   9  -4  -2 24052.4 1966.99  23
  -8  -4   2 20442.7 1472.53  24
  -8  -4   2 18265.7 1718.03  20
   8  -4  -2 18932.0 1656.10  23
   7  -4  -2 6422.59 1025.12  23
  -7  -4   2 6131.19 870.789  24
  -7  -4   2 4459.16 940.466  20
   6  -4  -2 45346.2 2142.11  23
  -6  -4   2 50778.8 2304.33  20
  -6  -4   2 45120.7 2091.33  24
   5  -4  -2 12977.1 1136.33  23
  -5  -4   2 14033.7 1202.68  24
  -5  -4   2 14320.2 1182.76  20
   5  -4  -2 16102.8 1290.10  24
   4  -4  -2 1255.66 614.849  24
  -4  -4   2 938.205 580.522  24
   4  -4  -2 792.574 501.684  23
  -4  -4   2 672.218 374.623  20
  -3  -4   2 14743.9 1271.99  24
   3  -4  -2 17072.6 1181.12  23
   3  -4  -2 14346.2 1344.21  24
  -3  -4   2 17963.7 1102.94  20
   2  -4  -2 1465.57 565.247  23
  -2  -4   2 1132.75 409.414  20
  -2  -4   2 1519.30 678.368  24
   2  -4  -2 1003.79 727.502  24
  -1  -4   2 16791.1 1385.23  24
   1  -4  -2 16603.8 1530.31  24
   1  -4  -2 15644.6 1105.49  23
   1  -4  -2 17401.1 669.927   1
   0  -4  -2 90436.3 1578.56   1
   0  -4   2 85035.0 2963.91  24
   0  -4  -2 86964.3 3203.57  24
  -1  -4  -2 44587.6 1216.58   1
   1  -4   2 44780.4 2239.27  24
  -1  -4  -2 44583.7 2343.98  24
  -2  -4  -2 40100.1 1254.09   1
  -2  -4  -2 42300.5 2343.52  24
   2  -4   2 42857.2 2257.60  24
  -3  -4  -2 290.067 721.901  24
   3  -4   2 755.640 744.745  24
  -3  -4  -2 582.481 268.103   1
   4  -4   2 17105.0 1560.59  24
  -4  -4  -2 16261.4 1004.31   1
  -4   4  -2 17419.0 1335.95  19
  -4  -4  -2 16923.5 1664.64  24
  -5  -4  -2 14455.9 1579.12  24
   5  -4   2 14841.3 1216.23  23
  -5  -4  -2 15411.6 1090.65   1
  -5   4  -2 14962.4 1387.93  19
   5  -4   2 13041.0 1403.94  24
   6  -4   2 29091.8 2000.21  24
  -6  -4  -2 30845.8 1664.21   1
  -6   4  -2 28801.0 2103.19  19
  -6  -4  -2 26931.6 2076.21  24
   6  -4   2 32907.2 1775.66  23
   7  -4   2 41512.2 2348.88  24
  -7  -4  -2 43126.7 2172.75   1
  -7  -4  -2 35654.6 2416.55  24
  -7   4  -2 43508.7 2786.98  19
   7  -4   2 44978.7 2192.14  23
  -8  -4  -2 16150.8 1746.16  24
  -8  -4  -2 16051.0 1493.53   1
   8  -4   2 19182.1 1641.99  24
   8  -4   2 18404.5 1509.99  23
  -8   4  -2 13700.5 1776.64  19
  -9   4  -2 8275.57 1600.83  19
  -9  -4  -2 6773.02 1059.99   1
  -9  -4  -2 9391.35 1419.98  24
  10  -4   2 3320.56 1663.36  21
 -10  -4  -2 1553.89 686.960   1
  10  -4   2 1931.34 1331.92  16
 -10   4  -2 2963.40 1172.10  19
 -10  -4  -2 2970.12 998.298  24
 -10  -4  -2 3510.50 1381.67  12
 -10  -4  -2 1796.93 631.055  17
 -11  -4  -2 1049.79 684.669  24
 -11  -4  -2 672.693 817.942  17
  11  -4   2-716.234 1201.84  21
 -11  -4  -2-32.3501 713.738   1
 -11  -4  -2 384.241 1127.14  12
 -11   4  -2 654.682 1068.98  19
  11  -4   2-1802.94 1397.50  16
  12  -4   2 9205.67 2143.02  21
 -12  -4  -2 8032.92 1784.40  12
 -12  -4  -2 9144.17 1431.91   1
  12  -4   2 6811.80 2010.24  16
 -12   4  -2 9562.85 1734.06  19
 -12  -4  -2 10034.2 2104.49  17
 -13  -4  -2 25526.0 3159.48  17
  13  -4   2 25801.3 3353.58  21
 -13  -4  -2 23585.3 2938.17  10
  13  -4   2 29759.4 3599.53  16
  14  -4   2 4545.53 1700.89  16
  14  -4   2 4253.14 1274.04  21
 -14  -4  -2 5445.51 1610.22  10
 -14  -4  -2 4145.97 1505.12  17
  15  -4   2 7260.20 1687.89  21
  15  -4   2 8398.15 1872.30  16
 -15  -4  -2 5038.37 1704.26  17
 -15  -4  -2 9412.45 2010.70  10
  16  -4   2 1300.84 893.525  16
 -16  -4  -2 1549.97 1320.13  17
  16  -4   2-24.2617 821.066  21
 -16  -4  -2 277.302 701.247  10
 -17  -4  -2 1108.88 1031.27  17
  17  -4   2 1454.99 1103.06  21
  17  -4   2 1018.08 870.118  16
 -17  -4  -2 1735.48 809.591  10
 -18  -4  -2 392.582 921.411  17
  18  -4   2 614.053 648.533  16
  18  -4   2 270.601 664.878  21
 -18  -4  -2 1178.52 753.067  10
  19  -4   2 1701.43 781.318  16
  19  -4   2 1829.58 816.150  21
 -19  -4  -2 1845.81 976.540  17
  20  -4   2 860.328 591.847  16
 -20  -4  -2 6.11497 422.987  13
  21  -5  -2 124.346 456.170   8
  21  -5  -2 679.391 527.879  21
 -21  -5   2 945.667 601.676  17
 -20  -5   2 4068.53 1068.88  17
  20  -5  -2 5084.61 1020.89  21
  19  -5  -2 10542.3 1546.15  21
 -19  -5   2 9058.96 1347.54  10
 -19  -5   2 10783.2 1685.52  17
 -18  -5   2 8598.03 1592.73  10
 -18  -5   2 10071.3 1859.22  17
  18  -5  -2 9470.90 1657.70  21
 -17  -5   2 1268.68 1095.93  17
 -17  -5   2 1353.03 1065.34  12
  17  -5  -2 3077.11 1287.92  21
  16  -5  -2 5918.98 1505.27  22
 -16  -5   2 4248.25 1271.05  12
 -16  -5   2 3716.23 1202.20  17
  16  -5  -2 1590.52 1216.13  21
  15  -5  -2 4557.41 1444.00  21
  15  -5  -2 3398.25 1448.67   6
  15  -5  -2 6766.58 1675.42  22
 -15  -5   2 3306.11 1578.38  12
 -15  -5   2 4519.06 1351.56  17
  14  -5  -2 4632.55 1468.81  22
  14  -5  -2 5168.72 1786.61  21
 -14  -5   2 2021.70 1017.80  12
  14  -5  -2 2780.09 1229.27   6
  14  -5  -2 5204.89 1902.64   5
  13  -5  -2 630.089 1269.78   5
  13  -5  -2 1806.21 846.873  23
  13  -5  -2 1217.48 1316.01  22
 -13  -5   2 3486.96 1532.07  12
  13  -5  -2 580.328 1228.44   6
  13  -5  -2 595.961 994.008  21
 -13   5   2 1310.14 909.239  19
  12  -5  -2-759.660 1473.57   5
  12  -5  -2 2384.97 1428.74   6
  12  -5  -2-1123.48 933.578  23
  12  -5  -2 1376.95 1273.44  22
  12  -5  -2-1069.04 1249.42  21
 -12  -5   2-680.445 1281.72  12
 -12   5   2-1163.60 952.009  19
 -12  -5   2 253.153 872.329  16
 -11  -5   2 187.734 623.853  16
  11  -5  -2-1738.66 1371.80   6
 -11   5   2 415.189 717.811  19
  11  -5  -2-2795.49 1521.28   5
  11  -5  -2-1543.38 1329.37  21
  11  -5  -2-1266.20 1095.94  15
  11  -5  -2 1848.57 1643.85  22
  11  -5  -2-738.522 893.837  23
 -11  -5   2 1273.96 1448.00  11
 -10  -5   2 12487.0 2077.84  16
  10  -5  -2 11785.4 1660.46  23
 -10  -5   2 11254.9 2148.85  11
  10  -5  -2 15878.9 2495.43  22
 -10  -5   2 12074.1 1421.72  24
  -9  -5   2 6962.44 1107.57  24
   9  -5  -2 4940.92 1065.77  23
   8  -5  -2 231.368 673.531  23
  -8  -5   2 170.708 441.090  24
   7  -5  -2 734.156 679.301  23
  -7  -5   2 266.456 504.608  24
   6  -5  -2 57760.6 2593.16  23
  -6  -5   2 58319.9 2659.32  24
   5  -5  -2 4387.32 863.611  23
   5  -5  -2 6200.06 1067.27  24
  -5  -5   2 5225.74 941.828  24
   4  -5  -2 67461.0 2587.98  23
   4  -5  -2 74519.9 3178.48  24
  -4  -5   2 69174.3 2840.41  24
  -3  -5   2 740.056 676.587  24
   3  -5  -2 847.377 555.279  23
   3  -5  -2 1205.54 812.867  24
  -2  -5   2 50733.4 2459.93  24
   2  -5  -2 48594.2 2686.63  24
   2  -5  -2 50394.3 2177.52  23
  -1  -5   2 3442.80 888.217  24
   1  -5  -2 5315.20 1166.04  24
   0  -5  -2 9716.36 1371.91  24
   0  -5   2 8274.93 1198.66  24
   1  -5   2 6075.59 1077.63  24
  -1  -5  -2 7624.72 1253.34  24
  -2  -5  -2 27915.1 2109.06  24
   2  -5   2 28851.0 2087.03  24
  -3  -5  -2 20421.8 1898.01  24
   3  -5   2 20081.5 1794.54  24
  -4  -5  -2 57909.7 3128.66  24
   4  -5   2 56375.0 2881.75  24
  -5  -5  -2 18182.0 1921.47  24
   5  -5   2 17640.3 1756.74  24
   6  -5   2 40652.6 2491.19  24
  -6  -5  -2 35239.9 2603.37  24
   7  -5   2 32291.0 2212.41  24
  -7   5  -2 33797.0 2473.35  19
  -7  -5  -2 29234.7 2433.19  24
   8  -5   2 33656.9 3504.02  21
  -8  -5  -2 28805.8 2458.44  24
  -8   5  -2 30060.7 2543.71  19
   8  -5   2 35796.4 3575.58  16
  -9   5  -2 40935.0 3183.02  19
  -9  -5  -2 45786.3 3945.51   7
  -9  -5  -2 53864.7 4416.91  12
   9  -5   2 45313.1 4186.75  21
  -9  -5  -2 46435.7 3991.10  17
  -9  -5  -2 43259.2 2948.35  24
   9  -5   2 52121.7 4498.79  16
  10  -5   2 7511.88 2084.90  21
 -10  -5  -2 12424.7 2153.96  17
 -10  -5  -2 12364.5 1673.70  24
  10  -5   2 13707.3 2447.41  16
 -10  -5  -2 10567.5 2196.68  12
 -10   5  -2 14252.4 2074.21  19
 -10  -5  -2 13398.8 2208.24   7
 -11   5  -2 10044.7 1897.72  19
  11  -5   2 4385.94 1660.65  21
  11  -5   2 6945.95 1946.40  16
 -11  -5  -2 5358.28 1654.70  12
 -11  -5  -2 9374.59 1411.34  24
 -11  -5  -2 8191.79 1972.65  17
  12  -5   2-516.543 1136.31  21
 -12  -5  -2 1874.10 1089.75  12
  12  -5   2 319.630 817.649  16
 -12  -5  -2-859.324 1101.17  17
  13  -5   2 2727.65 1490.10  16
  13  -5   2 3230.77 1801.41  21
 -13  -5  -2 3186.35 1239.16  10
 -13  -5  -2 3283.13 1453.03  17
 -14  -5  -2 6131.94 1631.52  10
  14  -5   2 6006.73 1870.13  21
  14  -5   2 7868.73 1919.43  16
 -14  -5  -2 5561.78 1643.29  17
  15  -5   2 17239.6 2458.69  21
 -15  -5  -2 16077.1 2366.56  10
 -15  -5  -2 17469.5 2432.38  17
  15  -5   2 17601.9 2479.82  16
 -16  -5  -2-135.060 886.929  10
 -16  -5  -2 2227.65 1144.35  17
  16  -5   2 911.933 999.640  21
  16  -5   2 2436.75 1089.32  16
 -17  -5  -2 924.627 836.135  10
  17  -5   2-138.536 759.011  21
  17  -5   2 200.910 663.936  16
 -17  -5  -2 78.4409 838.752  17
  18  -5   2 5658.78 1167.83  16
 -18  -5  -2 6910.30 1247.00  10
 -18  -5  -2 5571.71 1224.62  17
 -19  -5  -2 3947.52 882.678  13
  19  -5   2 6338.45 1023.72  16
  20  -6  -2-274.111 520.727   8
 -20  -6   2-427.299 447.679  17
  19  -6  -2-79.7390 640.266   8
 -19  -6   2-519.913 677.021  10
 -19  -6   2 1681.39 686.429  17
  18  -6  -2 1196.28 957.666   8
  18  -6  -2 487.298 717.019  21
 -18  -6   2 511.231 640.457  10
 -18  -6   2 2281.84 907.788  17
  17  -6  -2-109.506 814.811   8
  17  -6  -2 696.793 650.292  21
 -17  -6   2 299.543 750.465  12
 -17  -6   2 617.395 726.325  17
  16  -6  -2 1218.59 1045.36  21
 -16  -6   2 1381.34 1028.90  12
 -16  -6   2 1088.91 817.472  17
 -15  -6   2 893.830 666.344  17
 -15  -6   2 833.279 1031.99  12
  15  -6  -2 1101.73 1124.98  21
 -14  -6   2 2160.00 1222.28  12
 -14  -6   2 5200.51 1430.18  17
  14  -6  -2 5563.15 1708.03  21
 -13  -6   2 4161.82 1684.38  12
  13  -6  -2 4523.07 1410.42  15
  13  -6  -2 4143.37 1558.74  21
 -13  -6   2 3894.04 1268.41  17
 -12  -6   2 8958.40 2002.28  16
 -12  -6   2 7040.42 1774.04  12
  12  -6  -2 10624.4 2114.32  15
  12  -6  -2 10119.3 2194.77  21
 -11  -6   2 2900.44 1173.08  16
  11  -6  -2 4296.80 1476.70  15
  11  -6  -2 1721.90 1331.99  21
 -11  -6   2 2250.61 1460.71  11
  11  -6  -2 2576.67 1165.51  23
 -10  -6   2 8495.81 1873.86  16
  10  -6  -2 6466.09 1597.40  15
  10  -6  -2 7517.61 1418.61  23
 -10  -6   2 9596.74 2062.95  11
 -10  -6   2 10892.3 1492.84  24
  -9  -6   2 7866.75 1273.98  24
   9  -6  -2 7701.27 1848.33  15
   9  -6  -2 6733.82 1314.14  23
   9  -6  -2 6902.05 1562.94   8
  -9  -6   2 5104.57 1635.43  16
  -9  -6   2 2770.39 1249.55  11
  -8  -6   2-600.822 1079.88  16
   8  -6  -2 2832.28 1219.02  15
  -8  -6   2 2311.55 1098.38  11
   8  -6  -2 1176.57 874.118  23
   8  -6  -2 420.890 838.585   8
  -8  -6   2 2330.20 898.633  24
   7  -6  -2 8156.11 1645.89   8
  -7  -6   2 5886.05 1110.67  24
   7  -6  -2 5754.42 1106.66  23
  -7  -6   2 5508.11 1301.80  11
   7  -6  -2 5435.49 1348.53  15
  -6  -6   2 8857.56 1294.57  24
   6  -6  -2 9802.26 1309.60  23
  -5  -6   2 2772.17 889.755  24
   5  -6  -2 3682.03 920.582  23
   5  -6  -2 4903.32 1137.99  24
  -4  -6   2 626.854 693.147  24
   4  -6  -2 817.730 689.648  23
   4  -6  -2-550.545 840.456  24
   3  -6  -2 14118.7 1780.99  24
  -3  -6   2 15293.5 1618.26  24
  -2  -6   2 3631.56 945.549  24
   2  -6  -2 3723.82 1191.27  24
  -1  -6   2 11836.4 1444.98  24
   1  -6  -2 12616.5 1657.87  24
   0  -6   2 10609.1 1440.57  24
   0  -6  -2 14486.0 1751.73  24
   1  -6   2 13572.6 1587.44  24
  -1  -6  -2 13224.8 1759.32  24
   2  -6   2 5444.65 1173.88  24
  -2  -6  -2 5537.57 1197.07  24
  -3  -6  -2 1771.63 901.412  24
   3  -6   2 998.319 867.403  24
  -4  -6  -2 6256.69 1320.52  24
   4  -6   2 5544.11 1188.04  24
  -5  -6  -2 954.664 839.072  24
   5  -6   2 1061.24 907.422  24
  -6  -6  -2 37365.2 3900.17  11
   6  -6   2 35147.7 3278.01  16
  -6  -6  -2 32834.8 3119.88  15
   6  -6   2 32716.3 2322.57  24
  -6  -6  -2 26938.4 2492.81  24
  -7  -6  -2 3266.35 1304.32  15
  -7  -6  -2-167.577 948.524  24
  -7  -6  -2 2648.82 1407.48  12
   7  -6   2 1003.40 1215.64  16
  -8  -6  -2 21853.6 3048.68  12
  -8  -6  -2 20895.6 2301.18  24
   8  -6   2 25211.0 3076.66  16
   9  -6   2 485.695 1102.93  16
   9  -6   2-855.175 1224.68  21
  -9  -6  -2 429.588 1335.70   7
  -9  -6  -2-309.814 1155.14  12
  -9  -6  -2-613.888 831.921  24
  10  -6   2 343.018 1389.00  21
 -10  -6  -2 1857.71 1244.83  12
  10  -6   2-568.689 1100.36  16
 -10  -6  -2-2677.49 1244.75  17
 -10  -6  -2 183.622 979.147   7
 -11  -6  -2 38806.0 3655.86   7
 -11  -6  -2 36132.7 3626.26  12
  11  -6   2 29590.1 3750.37  21
 -11  -6  -2 38925.1 3724.93  17
  11  -6   2 38226.1 4099.47  16
  12  -6   2 9136.69 2250.31  16
 -12  -6  -2 5922.03 1711.78  12
  12  -6   2 6407.59 2007.56  21
 -12  -6  -2 9568.50 2069.87  17
  13  -6   2 1376.82 1208.57  16
 -13  -6  -2 1108.35 1037.09  10
 -13  -6  -2 460.880 917.054  17
  14  -6   2 10705.9 2041.81  16
 -14  -6  -2 8500.10 1772.01  10
 -14  -6  -2 9083.12 1691.53  17
 -15  -6  -2 6430.49 1553.09  10
 -15  -6  -2 7491.48 1497.19  17
  15  -6   2 8676.93 1685.86  16
 -16  -6  -2 1457.31 919.583  10
 -16  -6  -2 1822.30 890.838  17
  16  -6   2 1815.57 913.556  16
  17  -6   2 2064.23 726.972  15
 -17  -6  -2 2433.14 942.438  10
  17  -6   2 1900.06 802.531  16
 -18  -6  -2 1127.72 545.211  13
  18  -6   2 508.848 565.278  16
  19  -7  -2 695.936 437.475   8
 -18  -7   2 2477.69 828.821  10
 -18  -7   2 2611.53 756.482  17
  17  -7  -2-330.153 749.649   8
 -17  -7   2 708.541 780.701  12
 -17  -7   2 1441.77 623.271  17
 -16  -7   2 475.513 643.486  17
  16  -7  -2 977.913 936.655   8
 -16  -7   2 1101.01 873.305  12
  15  -7  -2 5275.05 1481.42   8
 -15  -7   2 5057.92 1238.62  17
 -15  -7   2 6181.71 1505.84  12
  14  -7  -2 2169.10 1210.65   8
  14  -7  -2 1514.05 912.312  15
 -14  -7   2 91.7883 900.100  12
 -14  -7   2 3558.90 1163.19  17
  13  -7  -2 3315.52 1632.05   8
  13  -7  -2 8199.50 1779.63  15
 -13  -7   2 4454.40 1680.08  12
 -13  -7   2 6816.21 1558.17  17
  12  -7  -2 522.132 1096.92   8
  12  -7  -2 175.229 937.232  15
 -12  -7   2-1263.66 1104.48  12
 -11  -7   2 8101.84 2056.67  16
 -11  -7   2 4609.61 1673.74  12
  11  -7  -2 4727.19 1587.72   8
  11  -7  -2 6203.11 1641.07  15
 -10  -7   2 886.415 894.315  16
  10  -7  -2 3852.11 1555.87   8
 -10  -7   2 3593.70 1544.72  11
  10  -7  -2 2215.77 1263.25  15
  -9  -7   2 8787.89 2099.54  16
   9  -7  -2 5454.97 1841.49  15
   9  -7  -2 6999.58 1689.25   8
  -9  -7   2 7067.06 1952.20  11
  -8  -7   2 21779.5 2930.21  16
   8  -7  -2 14918.4 2335.63  15
  -8  -7   2 16693.3 1824.81  24
  -8  -7   2 13212.6 2295.09  11
   8  -7  -2 19055.4 2013.21  23
   8  -7  -2 18337.6 2764.90   8
   7  -7  -2 26369.4 3122.80  15
  -7  -7   2 27409.5 2279.40  24
  -7  -7   2 22966.0 2774.90  11
  -7  -7   2 29768.4 3281.38  16
   7  -7  -2 25459.8 3073.42   8
  -6  -7   2 3829.77 1474.67  16
  -6  -7   2 5348.14 1199.47  24
   6  -7  -2 6641.11 1625.10   8
  -6  -7   2 6576.22 1608.72  11
   6  -7  -2 4445.76 1510.84  15
   5  -7  -2-499.185 676.504  15
   5  -7  -2 665.711 839.614   8
  -5  -7   2 1588.42 914.787  16
  -5  -7   2 41.5193 785.334  24
  -5  -7   2 1429.11 885.701  11
  -4  -7   2 11050.5 1906.96  16
   4  -7  -2 12717.2 2110.38   8
  -4  -7   2 11540.0 1509.55  24
   4  -7  -2 10375.9 1929.19  15
   3  -7  -2 4281.78 1350.46  24
   3  -7  -2 5623.08 1576.92  15
   3  -7  -2 6839.42 1726.10   8
  -3  -7   2 5488.33 1169.87  24
   3  -7  -2 8526.93 1893.46   9
   2  -7  -2 20539.9 2488.90   8
   2  -7  -2 16209.7 2002.44  24
   2  -7  -2 16685.8 2281.72  15
  -2  -7   2 18100.8 1934.41  24
   2  -7  -2 18175.8 2556.26   9
   1  -7  -2 23389.6 2623.03   8
   1  -7  -2 24881.9 2787.44  15
  -1  -7   2 27875.1 2761.20  15
   1  -7  -2 22877.4 2403.55  24
   1  -7  -2 23463.5 2751.64   9
  -1  -7   2 24914.1 2195.99  24
   0  -7  -2 606.951 1121.48  15
   0  -7   2 2565.18 1014.48  24
   0  -7  -2 3975.66 1270.30  24
   0  -7   2 4188.47 1359.43  15
   0  -7  -2 1920.53 1087.89   9
   1  -7   2 6095.55 1642.87  15
  -1  -7  -2 6682.02 1573.48  15
   1  -7   2 7849.45 1372.91  24
  -1  -7  -2 9096.14 1923.03   9
  -1  -7  -2 7489.02 1912.67  11
   1  -7   2 8358.44 1876.78  16
  -1  -7  -2 7915.75 1585.33  24
   2  -7   2 1524.39 907.110  24
   2  -7   2 1612.68 1152.68  16
  -2  -7  -2 1869.72 964.224  15
  -2  -7  -2 883.216 1275.01   9
  -2  -7  -2 540.175 867.483  11
   2  -7   2 2953.96 1296.72  15
  -2  -7  -2 481.774 1033.14  24
   3  -7   2 3450.86 1383.32  15
   3  -7   2 3005.35 1017.05  24
  -3  -7  -2 1976.45 1251.91  15
  -3  -7  -2 2392.29 1091.94  24
  -3  -7  -2 4830.48 1503.17  11
  -3  -7  -2 2013.35 1309.50   9
   3  -7   2 5509.15 1463.96  16
   4  -7   2 3210.19 1216.60  16
  -4  -7  -2-861.756 1038.52  15
   4  -7   2-20.3568 852.419  24
  -4  -7  -2-3700.83 1580.60  11
  -4  -7  -2-194.700 1056.16  24
  -5  -7  -2 23031.2 2905.95  15
  -5  -7  -2 26847.0 3441.85  11
  -5  -7  -2 22456.1 2374.40  24
   5  -7   2 25381.0 2239.20  24
   5  -7   2 26703.0 3064.99  16
   6  -7   2 2970.46 1374.88  16
  -6  -7  -2 2087.36 1158.26  15
  -6  -7  -2 3288.64 1260.00  24
  -6  -7  -2-1682.96 1449.76  12
  -6  -7  -2 3521.03 1727.63  11
  -7  -7  -2 37404.7 3531.13  15
   7  -7   2 48860.1 4133.77  16
  -7  -7  -2 42989.8 4031.56  12
  -8  -7  -2 3539.48 1484.57   7
  -8  -7  -2 4393.34 1661.38  12
   8  -7   2 3818.94 1552.02  16
   9  -7   2 5562.27 1782.96  16
  -9  -7  -2 6799.13 1802.80  12
  -9  -7  -2 6567.18 1656.68   7
  10  -7   2 3309.48 1663.17  16
 -10  -7  -2 4930.78 1575.92   7
 -10  -7  -2 2991.61 1176.70  12
  11  -7   2 5643.47 1946.12  16
 -11  -7  -2 7913.00 1751.04  12
 -11  -7  -2 6595.62 1666.70   7
  12  -7   2 1409.14 1206.66  16
 -12  -7  -2 2272.55 1257.42  10
 -12  -7  -2-303.386 984.230   7
  13  -7   2 1218.31 1220.10  16
 -13  -7  -2 551.488 1036.14  10
 -14  -7  -2 1496.84 949.936  10
  14  -7   2 1194.85 970.255  16
  14  -7   2 916.286 958.640  15
  15  -7   2 824.087 781.119  16
 -15  -7  -2-169.322 738.571  10
  15  -7   2 808.112 744.993  15
  16  -7   2 2744.85 828.706  16
  16  -7   2 1331.50 644.628  15
 -16  -7  -2 1903.69 802.534  10
 -16  -7  -2 690.750 552.373  13
 -17  -7  -2 3350.90 805.845  10
  17  -8  -2-4.68640 496.972   8
 -17  -8   2 1301.27 554.733  10
  16  -8  -2 3859.96 1017.00   8
 -16  -8   2 2585.82 868.852  12
  15  -8  -2 519.496 856.016   8
 -15  -8   2 1502.92 802.505  12
  14  -8  -2 1022.11 1000.91   8
  14  -8  -2 2202.50 781.851  15
 -14  -8   2 1280.06 987.391  12
 -14  -8   2 2030.20 883.353   7
  13  -8  -2 18523.7 2129.24  15
 -13  -8   2 15406.3 2311.40  12
  13  -8  -2 13867.4 2183.23   8
  12  -8  -2 13462.6 2307.82   8
  12  -8  -2 14914.8 2055.19  15
 -12  -8   2 13928.6 2319.71  12
 -11  -8   2 2340.71 1159.25  12
  11  -8  -2 2156.02 1432.21   8
  11  -8  -2 5857.21 1624.71   9
  11  -8  -2 2956.49 1309.21  15
 -10  -8   2 1182.38 1316.85  11
  10  -8  -2 1378.24 1230.20   8
  10  -8  -2-2279.50 1407.55   9
 -10  -8   2 1153.71 1043.97  12
  10  -8  -2 965.207 1023.04  15
   9  -8  -2 18761.0 2965.94   9
  -9  -8   2 14057.0 2314.97  11
   9  -8  -2 12747.2 2294.40   8
   9  -8  -2 13072.9 2279.64  15
   8  -8  -2 1983.33 1296.49   8
   8  -8  -2 483.311 1049.06  15
  -8  -8   2 2472.77 1452.08  11
   7  -8  -2 17593.9 2746.22   9
   7  -8  -2 11450.6 2147.05   8
   7  -8  -2 9214.91 2135.75  15
  -7  -8   2 11859.0 1971.37  11
   6  -8  -2 2025.09 1333.40   8
   6  -8  -2 909.153 1169.12   9
  -6  -8   2 1637.92 1328.89  11
   6  -8  -2 675.388 1263.51  15
   5  -8  -2 221.563 698.378   8
   5  -8  -2-854.144 1240.60   9
   5  -8  -2-1074.61 1032.00  15
  -5  -8   2-1005.84 1786.94  11
   4  -8  -2 1701.92 1135.75   8
   4  -8  -2 2685.80 1381.20  15
   4  -8  -2 3049.33 1559.07   9
  -4  -8   2 1619.86 886.243  11
   3  -8  -2 33937.5 3446.60  15
   3  -8  -2 33096.0 3624.97   7
  -3  -8   2 35276.5 3359.15  11
   3  -8  -2 34205.7 3317.98   8
   3  -8  -2 32788.9 3460.44   9
   2  -8  -2 15001.5 2334.89   8
   2  -8  -2 17191.5 2631.87   7
   2  -8  -2 14623.2 2421.20  15
  -2  -8   2 19533.3 2350.75  15
   2  -8  -2 15434.6 2410.28   9
  -1  -8   2 9184.28 1724.39  15
   1  -8  -2 7676.29 1863.41  15
   1  -8  -2 7769.10 2056.90   7
   1  -8  -2 7631.94 1725.71   9
   0  -8   2-6.38436 912.742  15
   0  -8  -2-496.822 1028.49  15
   0  -8  -2 2058.16 1217.31  11
   0  -8  -2 20.5984 1036.62   9
   1  -8   2 74074.1 4750.47  15
  -1  -8  -2 71704.1 4814.36  15
  -1  -8  -2 82412.8 5145.75  11
   2  -8   2 4165.05 1434.38  16
  -2  -8  -2 1358.21 1244.04  15
  -2  -8  -2 2359.08 1456.89  11
  -2  -8  -2 3461.97 1467.52   9
   2  -8   2 3349.49 1352.78  15
   3  -8   2 4463.19 1610.75  15
   3  -8   2 4146.00 1600.04  16
  -3  -8  -2 4397.00 1728.40  11
  -3  -8  -2 4189.20 1441.18  15
   4  -8   2 2552.21 1322.32  16
  -4  -8  -2 2137.10 1356.42  15
  -4  -8  -2 1208.27 1127.77  11
   4  -8   2 1535.23 1127.28  15
   5  -8   2-540.746 1286.66  15
   5  -8   2-396.201 1152.10  16
  -5  -8  -2 1150.04 1201.96   7
  -5  -8  -2-1951.66 1349.31  11
  -5  -8  -2 2606.67 1299.40  15
  -6  -8  -2 17305.6 2575.41  15
   6  -8   2 16462.9 2482.48  16
  -6  -8  -2 12656.0 2450.13   7
   6  -8   2 13799.8 2392.13  15
   7  -8   2 7968.81 1779.29  16
  -7  -8  -2 6951.39 1815.14  15
  -7  -8  -2 5657.70 1802.84   7
   7  -8   2 9154.15 2196.99  15
   8  -8   2 2700.60 1473.74  16
  -8  -8  -2 4575.02 1345.26  12
   8  -8   2 455.416 1003.97  15
  -8  -8  -2 600.083 1003.09   7
  -9  -8  -2 85.4088 856.351   7
   9  -8   2 460.059 1224.27  16
  -9  -8  -2 1139.68 961.882  12
   9  -8   2 1062.76 1276.02  15
  10  -8   2 1530.19 1169.77  15
  10  -8   2-287.890 750.172  16
 -10  -8  -2 1267.75 1160.98  10
 -10  -8  -2 1462.14 1138.71   7
 -11  -8  -2 7477.72 1596.51   7
  11  -8   2 9966.98 1839.87  16
 -11  -8  -2 5840.23 1465.22  10
  11  -8   2 6689.24 1518.13  15
  12  -8   2 2158.84 1103.95  16
  12  -8   2 829.847 883.258  15
 -12  -8  -2 4077.80 1268.09  10
 -12  -8  -2 2105.45 956.216   7
  13  -8   2 1524.57 860.896  16
  13  -8   2 60.6316 851.841  15
  14  -8   2 1943.79 801.076  16
 -14  -8  -2 3216.54 976.672  10
  14  -8   2 2060.25 869.006  15
 -15  -8  -2 830.596 616.005  10
  15  -8   2 1176.40 580.499  15
 -15  -9   2 2072.74 680.332  10
  14  -9  -2 1123.83 636.702   8
 -14  -9   2 2252.69 888.535  12
  13  -9  -2 1269.56 674.509   8
  13  -9  -2 930.711 743.198  15
 -13  -9   2 452.483 783.279  12
  12  -9  -2 2934.71 1068.84   8
  12  -9  -2 1630.97 616.825  15
 -12  -9   2 2773.43 1172.73  12
 -11  -9   2 14358.5 2113.21  12
  11  -9  -2 11820.0 1947.86   8
  11  -9  -2 13844.7 1881.77  15
  10  -9  -2 1224.35 908.823  15
  10  -9  -2 1337.97 1276.45   8
 -10  -9   2 279.004 972.036  12
   9  -9  -2 427.227 1054.93   8
  -9  -9   2 2268.68 1276.49  11
  -9  -9   2-2022.30 1248.31  12
   9  -9  -2 2298.56 989.182  15
   9  -9  -2 335.962 971.052   9
   8  -9  -2 9262.99 1934.54   8
  -8  -9   2 6794.67 1749.57  12
   8  -9  -2 6425.68 1739.31  15
   8  -9  -2 6684.00 2035.85   9
  -8  -9   2 6326.05 1748.33  11
  -7  -9   2 1718.75 1261.19  11
   7  -9  -2 2730.97 1524.59   8
   7  -9  -2 1790.95 1155.57  15
   7  -9  -2 1244.58 1347.08   9
   6  -9  -2-540.720 1130.78  15
  -6  -9   2 36.3833 467.601  11
   6  -9  -2-602.105 985.777   9
   6  -9  -2-694.303 799.920   8
   5  -9  -2 9051.43 1704.11   8
   5  -9  -2 10693.6 2041.27   9
   5  -9  -2 7136.69 1971.48  15
  -5  -9   2 5788.37 1685.94  11
   4  -9  -2 26656.2 3092.18  15
  -4  -9   2 29529.5 3107.64  11
   4  -9  -2 29672.0 3208.12   9
   3  -9  -2 10776.7 2051.03  15
   3  -9  -2 8993.39 1976.08   7
   3  -9  -2 11080.2 1973.63   9
  -3  -9   2 11004.5 1957.53  11
   2  -9  -2-997.252 1229.05  15
  -2  -9   2 1113.45 984.005  15
   2  -9  -2 1854.52 1164.40   9
  -2  -9   2-86.1399 783.038  11
   2  -9  -2 1776.60 1089.14   7
  -1  -9   2 5003.35 1559.40  15
   1  -9  -2 6119.17 1659.29  15
   1  -9  -2 626.197 1061.79   7
  -1  -9   2 3724.11 1348.68  11
   1  -9  -2 3606.72 1369.69   9
   0  -9  -2-1167.52 1138.92   7
   0  -9  -2 695.481 1091.01  15
   0  -9   2 2034.18 1193.84  15
  -1  -9  -2 1439.32 1203.40   7
  -1  -9  -2 767.973 1083.11  15
   1  -9   2 1345.20 1206.08  15
  -1  -9  -2 842.215 1090.68  11
   2  -9   2 1954.75 1007.40  15
  -2  -9  -2 2132.89 1362.76   7
  -2  -9  -2 1826.72 1483.55  11
  -2  -9  -2 1472.05 1111.03  15
  -3  -9  -2 3425.63 1447.67  15
  -3  -9  -2 4101.57 1880.53   7
   3  -9   2 6566.00 1731.53  15
   4  -9   2-202.870 1054.71  15
  -4  -9  -2 1007.17 1091.65  15
  -4  -9  -2 1655.93 1257.16   7
  -5  -9  -2 6397.88 1744.21  15
  -5  -9  -2 2577.18 1275.28   7
   5  -9   2 5057.87 1596.25  15
  -6  -9  -2 14777.9 2351.62  15
   6  -9   2 11894.0 2201.01  15
  -6  -9  -2 12860.7 2322.95   7
   7  -9   2 409.311 1295.09  15
  -7  -9  -2-395.620 873.007   7
  -7  -9  -2 263.879 1089.18  10
  -8  -9  -2 508.600 957.711   7
   8  -9   2 847.041 1097.95  15
  -8  -9  -2-926.062 874.767  10
  -9  -9  -2-375.470 815.695   7
   9  -9   2 524.916 1039.87  15
  -9  -9  -2 2210.33 951.731  10
  10  -9   2 8905.91 1819.70  15
 -10  -9  -2 10263.6 1716.05  10
 -10  -9  -2 11113.5 1752.97   7
  11  -9   2 1083.15 899.408  15
 -11  -9  -2 616.961 670.050   7
 -12  -9  -2 619.376 593.406  10
 -12  -9  -2-625.923 588.166   7
  12  -9   2 348.177 710.525  15
  13  -9   2 1385.22 641.790  15
 -13  -9  -2 1187.15 572.135  10
 -12 -10   2 201.763 447.926   7
 -12 -10   2 202.518 435.726  12
 -11 -10   2 2569.41 844.201  12
  11 -10  -2 1829.02 824.916  15
 -11 -10   2 407.966 814.174   7
  10 -10  -2 6003.70 1189.62  15
 -10 -10   2 7996.57 1444.95   7
 -10 -10   2 7246.28 1296.53  12
   9 -10  -2 1652.01 866.663  15
  -9 -10   2 321.254 742.581  12
   8 -10  -2-1278.35 942.319  15
  -8 -10   2-137.413 793.104  12
  -7 -10   2 929.887 929.683  12
  -7 -10   2 2330.56 1140.50  11
   7 -10  -2 599.329 906.492  15
  -6 -10   2-947.338 738.799  12
  -6 -10   2 970.088 1028.10  11
   6 -10  -2 1305.86 1022.34  15
   5 -10  -2 6115.50 1741.90  15
  -5 -10   2 12130.4 2016.43  12
  -5 -10   2 7443.02 1725.18  11
  -4 -10   2 2544.19 1218.03  11
   4 -10  -2 1416.91 1237.82  15
  -3 -10   2 2686.27 1327.78  11
   3 -10  -2 958.153 1051.43  15
  -2 -10   2 893.094 1054.53  11
   2 -10  -2 980.132 1332.99  15
   2 -10  -2 2862.26 1131.32   7
   1 -10  -2 8521.37 1813.77  15
  -1 -10   2 8719.92 1618.89  15
   1 -10  -2 5038.07 1484.09   7
  -1 -10   2 5229.91 1467.03  11
   0 -10  -2 6656.84 1612.16   7
   0 -10   2 6197.33 1367.26  15
   0 -10   2 7210.94 1682.64  11
   0 -10  -2 6184.94 1682.55  15
  -1 -10  -2 1273.67 1200.52  15
   1 -10   2 301.827 760.636  15
   1 -10   2 5.76073 770.385  11
  -1 -10  -2-373.026 817.323   7
   2 -10   2 733.407 929.414  15
  -2 -10  -2-858.065 1081.81  15
  -2 -10  -2-1183.67 1156.89   7
   2 -10   2-351.628 891.262  11
  -3 -10  -2 13207.7 2084.57  15
   3 -10   2 13286.0 1993.62  15
   3 -10   2 10231.1 1737.69  11
  -3 -10  -2 10623.9 2124.18   7
  -4 -10  -2 5678.82 1549.24  15
   4 -10   2 2414.93 1143.62  15
   4 -10   2 2543.48 1044.40  11
  -4 -10  -2 4256.34 1529.17   7
  -5 -10  -2-128.251 979.714   7
   5 -10   2 793.140 985.677  15
  -6 -10  -2 123.574 903.805   7
   6 -10   2 159.834 913.897  15
   7 -10   2 1558.31 983.956  15
  -7 -10  -2 1695.72 965.169   7
  -8 -10  -2 761.225 893.447   7
   8 -10   2 1482.65 944.303  15
  -9 -10  -2 936.083 809.680   7
   9 -10   2 1194.41 803.537  15
   9 -10   2 415.124 542.304  11
  10 -10   2 647.398 631.077  15
 -10 -10  -2-806.645 606.408   7
  11 -10   2 256.385 527.924  15
  -8 -11   2 1709.87 768.215   7
   8 -11  -2 3604.88 764.587  15
  -7 -11   2 2972.64 1036.09   7
   7 -11  -2 3392.99 881.688  15
   6 -11  -2 1454.18 789.717  15
  -6 -11   2 142.528 791.145   7
   5 -11  -2 2266.72 964.953  15
  -5 -11   2 2904.48 1098.13   7
  -4 -11   2 4184.06 1205.68  11
   4 -11  -2 2195.53 1081.07  15
  -4 -11   2 1830.81 889.088   7
   3 -11  -2 4200.24 1274.51  15
  -3 -11   2 7240.05 1588.16  11
  -2 -11   2 28.8507 718.673   7
   2 -11  -2-110.522 732.761  15
  -2 -11   2-1305.66 946.451  11
   1 -11  -2 1124.55 880.466  15
  -1 -11   2-213.877 709.753   7
  -1 -11   2 2357.24 1138.96  11
   0 -11  -2 3405.53 1168.62  15
   0 -11   2 2588.76 1043.71  11
   0 -11  -2 816.068 624.844   7
   1 -11   2-269.994 636.800  15
  -1 -11  -2 1726.43 1016.33  15
  -1 -11  -2 1241.77 719.111   7
   1 -11   2 67.1153 821.305  11
  -2 -11  -2 3751.62 1096.22  15
   2 -11   2 3583.77 862.487  15
  -2 -11  -2 2751.43 916.020   7
   2 -11   2 3197.31 1175.97  11
   3 -11   2 2478.24 800.013  15
   3 -11   2 1305.76 826.507  11
  -3 -11  -2 894.630 826.226   7
   4 -11   2 368.070 649.029  15
  -4 -11  -2 204.309 697.024   7
   4 -11   2 1883.77 817.694  11
   5 -11   2-372.305 475.067  15
  -5 -11  -2-609.817 692.303   7
   5 -11   2-958.773 569.610  11
  -6 -11  -2 2153.27 756.870   7
   6 -11   2 1799.42 770.033  15
  24   0  -3 708.865 422.917  21
  23   0  -3-193.628 657.796   5
  23   0  -3 606.807 512.628  22
  22   0  -3-530.982 864.952   5
  21   0  -3-676.807 846.786   5
 -20   0   3-377.754 732.535  17
  20   0  -3-849.543 920.917   5
  19   0  -3-37.5068 910.532   5
 -19   0   3 296.730 292.508  17
  18   0  -3-362.601 986.948   6
 -18   0   3-1452.26 711.912  17
  17   0  -3 214.889 994.744   4
  17   0  -3-1329.24 1391.98   6
 -17   0   3 206.376 697.654  17
  16   0  -3 191.138 978.346   6
  16   0  -3 2725.37 1299.32   4
 -16   0   3-93.4911 944.426  20
  15   0  -3 2035.60 1575.52   6
 -15   0   3-203.261 844.457  20
  14   0  -3-753.267 970.724   4
  14   0  -3-1640.88 1107.17   6
 -14   0   3-559.750 679.124  20
 -13   0   3-447.385 781.438  20
 -12   0   3-423.537 742.910  20
 -11   0   3-455.502 706.607  20
 -10   0   3-36.2507 607.776  20
  -9   0   3 85.7740 578.641  20
  -8   0   3-262.921 521.463  20
  -7   0   3 207.762 452.439  20
  -6   0   3 72.1477 220.854  24
  -6   0   3 151.956 491.612  20
  -5   0   3 58.3936 386.473  20
   4   0  -3 53.0692 320.394   1
   3   0  -3-63.9052 356.232   1
   2   0  -3 155.059 299.986   1
   1   0  -3 55.5714 361.274   1
   0   0  -3-7.32965 309.251   1
  -1   0  -3-65.4160 368.679   1
  -2   0  -3 56.5975 403.414   1
  -3   0  -3-171.685 400.033   1
  -4   0  -3 53.5792 460.840   1
  -5   0  -3 391.077 580.030   1
  -6   0  -3 180.472 667.050   1
  -6   0  -3 79.8531 609.664  19
  -7   0  -3 217.932 577.414  19
  -7   0  -3 73.4876 669.344   1
  -8   0  -3-24.2605 755.131   1
  -8   0  -3 355.150 608.005  19
  -9   0  -3-240.948 871.728   1
  -9   0  -3 177.858 657.748  19
 -10   0  -3-74.4266 728.958  19
 -10   0  -3 209.904 815.011   1
 -11   0  -3-259.686 815.742   1
 -11   0  -3 569.704 834.775  19
 -12   0  -3-115.448 669.870  19
 -12   0  -3 937.070 858.946   1
 -12   0  -3 1812.76 1133.29  17
 -13   0  -3-853.543 751.943   1
 -13   0  -3-2451.37 1365.76  17
 -14   0  -3 1346.83 985.671  17
 -15   0  -3-619.085 1043.57  17
 -15   0  -3-720.625 923.159  13
 -16   0  -3 179.545 832.559  13
 -16   0  -3-650.215 1014.98  17
 -17   0  -3-695.795 802.618  13
  18   0   3 216.546 792.456  16
 -18   0  -3-1774.54 771.150  13
  19   0   3-529.433 670.587  16
 -19   0  -3 1190.34 690.556  13
 -20   0  -3 2088.39 619.851  13
  20   0   3 246.232 484.447  16
  23   1  -3-681.023 650.536   5
  23  -1  -3 359.405 436.842  22
  23  -1  -3 1125.28 792.970  21
  22  -1  -3 917.514 907.943   5
  22   1  -3 1982.18 874.594   5
  22  -1  -3 1985.65 863.481  22
 -22  -1   3 2267.40 771.719  17
  21  -1  -3 2715.96 1113.55   5
  21   1  -3 1963.51 1105.58   5
 -21  -1   3 3477.68 993.483  17
  20  -1  -3 1777.73 1043.58   5
  20   1  -3 493.267 1040.49   5
 -20  -1   3 1091.68 908.837  17
  19  -1  -3 3948.51 1294.52   5
 -19  -1   3 3374.22 1143.35  17
  18  -1  -3 4184.68 1256.87   5
  18   1  -3 4831.90 1392.38   4
  18  -1  -3 5109.05 1600.94   6
 -18  -1   3 4901.46 1308.26  17
  17   1  -3 31896.7 3263.41   6
  17  -1  -3 29222.8 3190.22   6
  17   1  -3 28312.2 3264.11   4
  16  -1  -3 18340.8 2564.85   4
  16   1  -3 19971.8 2822.49   4
  16  -1  -3 23782.5 3216.18   6
 -16   1   3 21410.8 2128.96  20
 -16  -1   3 18600.7 2031.64  20
  16   1  -3 21280.0 2733.51   6
  15  -1  -3 20708.1 2650.51   4
  15   1  -3 22685.8 2958.90   4
 -15   1   3 24980.6 2257.75  20
 -15  -1   3 22963.9 2273.12  20
 -15  -1   3 26490.6 3358.34  18
  15   1  -3 23760.2 2910.97   6
  15  -1  -3 22338.2 3095.77   6
 -14  -1   3 19208.5 3017.64  18
  14  -1  -3 16321.6 2366.31   4
  14  -1  -3 19306.2 2858.75   6
  14   1  -3 19111.5 2836.16   4
 -14   1   3 17306.6 1854.46  20
 -14  -1   3 17346.5 2022.42  20
 -13   1   3 18949.7 1867.06  20
 -13  -1   3 19585.8 2024.36  20
 -12  -1   3 19751.3 2070.34  20
 -12   1   3 24779.3 2062.28  20
 -11   1   3 3193.85 925.982  20
 -11  -1   3 3253.34 998.063  20
 -10  -1   3 1443.72 822.630  20
 -10   1   3 1308.18 699.485  20
  -9  -1   3 2619.05 836.198  20
  -9   1   3 2816.78 795.963  20
  -8  -1   3 207789. 4514.22  20
  -8   1   3 200835. 4410.95  20
  -7  -1   3 15668.3 800.262  24
  -7   1   3 13421.4 1096.88  20
  -7  -1   3 12983.8 1124.23  20
  -6  -1   3 40936.3 1344.88  24
  -6   1   3 40237.0 1671.67  20
  -6  -1   3 38571.5 1700.55  20
  -5  -1   3 43629.0 1439.93  24
   5  -1  -3 45049.3 1573.81   1
  -5   1   3 45625.9 1648.58  20
  -5  -1   3 41527.2 1628.03  20
   4   1  -3 144504. 2653.01   1
   4  -1  -3 144075. 2581.76   1
   3  -1  -3 5100.85 568.852   1
   3   1  -3 5862.50 620.818   1
   2   1  -3 594.735 371.852   1
   2  -1  -3 557.521 331.918   1
   1  -1  -3 8791.98 490.298  23
   1  -1  -3 8489.46 668.890   1
   1   1  -3 8074.92 644.833   1
   0  -1  -3 188.242 341.238   1
   0  -1  -3 199.869 151.721  23
   0   1  -3 141.686 339.104   1
  -1   1  -3 19043.9 968.191   1
  -1  -1  -3 18502.9 979.945   1
  -2   1  -3 4609.99 561.955   1
  -2  -1  -3 5059.91 614.785   1
  -3   1  -3 40251.1 1483.82   1
  -3  -1  -3 41749.7 1622.20   1
  -4  -1  -3 525.028 523.605   1
  -4   1  -3 712.702 484.289   1
  -5   1  -3 88512.6 3163.11  19
  -5   1  -3 91446.9 2653.78   1
  -5  -1  -3 90228.8 2798.49   1
  -6   1  -3 183.984 545.725   1
  -6   1  -3 481.295 588.129  19
  -6  -1  -3 240.981 717.040   1
  -7   1  -3 10673.0 1225.68   1
  -7  -1  -3 10138.8 1260.67   1
  -7   1  -3 10198.2 1351.70  19
  -8   1  -3 95344.8 4073.55  19
  -8  -1  -3 102062. 3809.56   1
  -8   1  -3 101836. 3747.39   1
  -9  -1  -3 30447.4 2257.36   1
  -9   1  -3 31406.2 2279.94   1
  -9   1  -3 30741.6 2478.26  19
 -10  -1  -3 5676.18 1215.45   1
 -10   1  -3 4362.89 1182.55   1
 -10   1  -3 3930.25 1085.25  19
 -11  -1  -3 12040.9 2465.39  17
 -11   1  -3 13599.3 1770.25  19
 -11   1  -3 12934.2 1666.61   1
 -11  -1  -3 12479.3 1695.48   1
 -12  -1  -3 4115.45 1178.26   1
 -12   1  -3 5294.15 1141.84   1
  12  -1   3 8539.68 1845.42  21
 -12   1  -3 3179.92 1372.31  13
 -12   1  -3 4999.59 1236.78  19
 -12  -1  -3 3779.20 1319.61  10
 -12   1  -3 5534.34 1592.16  17
 -12  -1  -3 7411.37 1810.08  17
 -13  -1  -3 1895.23 955.997   1
 -13   1  -3 649.745 757.755   1
 -13   1  -3-960.385 1121.04  17
 -13   1  -3-357.898 948.034  19
 -13  -1  -3 2859.62 1274.09  10
  13  -1   3 966.877 1246.81  21
 -13   1  -3 2160.37 1333.72  13
 -13  -1  -3 72.2778 707.696  17
  14  -1   3 3413.34 1289.19  21
 -14  -1  -3 4084.80 1427.57  10
 -14   1  -3 5606.51 1531.58  17
 -14  -1  -3 4116.13 1684.44  17
 -14   1  -3 604.312 952.435  13
  15  -1   3 1305.34 842.955  21
 -15   1  -3 1116.58 748.957  13
 -15  -1  -3 807.244 1033.54  17
 -16   1  -3-326.521 835.032  13
  16  -1   3-1346.24 823.895  21
 -16  -1  -3 752.473 1093.41  17
  17  -1   3 7638.77 1635.72  16
 -17   1  -3 7275.95 1555.76  13
  17  -1   3 8965.60 1700.99  21
 -17  -1  -3 8928.55 1819.66  13
 -17  -1  -3 9576.54 1901.11  17
 -18   1  -3 18807.3 2086.82  13
 -18  -1  -3 19250.3 2293.80  13
  18  -1   3 17667.0 2143.27  16
  19   1   3 1658.28 1115.65  16
  19  -1   3 2367.41 910.340  16
 -19   1  -3 508.131 624.532  13
 -19  -1  -3 3643.98 1079.88  13
  20   1   3 110.937 370.540  16
  20  -1   3-297.034 665.198  16
 -20  -1  -3 259.666 581.763  13
  23  -2  -3 3712.03 721.795  16
  23  -2  -3 1624.62 732.519  21
 -23  -2   3 1869.33 590.982  17
  22   2  -3 720.057 700.289   5
  22  -2  -3 828.565 636.654  22
  22  -2  -3 1404.21 845.622  21
 -22  -2   3 1306.75 717.710  17
  22  -2  -3 812.002 869.208   5
  21  -2  -3 354.029 807.116   5
  21  -2  -3 403.862 705.473  22
  21   2  -3-1070.75 935.046   5
 -21  -2   3 1075.30 792.461  17
  20  -2  -3-797.954 1048.34   5
  20   2  -3-457.084 840.561   5
  20  -2  -3 2148.20 858.107  22
 -20  -2   3-88.3286 762.181  17
  19  -2  -3 3966.73 1297.93   5
 -19  -2   3 4428.03 1289.46  17
 -18  -2   3 1794.47 1004.32  17
  18  -2  -3 2518.25 1200.67   5
  18  -2  -3 2465.39 1250.02   6
  18   2  -3 611.647 1156.90   4
  17  -2  -3 307.331 973.445   5
  17  -2  -3-746.510 1252.04   6
  17   2  -3 1562.91 1245.75   4
  16  -2  -3 34221.3 3243.68   5
  16   2  -3 38410.0 3837.50   4
  16  -2  -3 42770.3 4051.49   6
  15  -2  -3 3300.55 1591.25   6
  15   2  -3 2002.73 1209.44   4
  15  -2  -3 782.673 1058.72   4
 -15   2   3 984.811 650.496  20
 -15  -2   3 1587.08 872.884  20
 -15  -2   3 2264.36 1451.98  18
  14   2  -3 10816.4 2366.91   4
  14  -2  -3 10172.7 1747.14   4
 -14  -2   3 5957.55 2123.03  18
  14  -2  -3 4957.39 1883.04   6
 -14   2   3 8164.83 1243.12  20
 -14  -2   3 7116.07 1432.89  20
 -13  -2   3 1850.92 1027.05  20
 -13   2   3 1940.42 802.303  20
 -12   2   3 371.984 566.840  20
 -12  -2   3 446.200 737.198  20
 -11   2   3 69300.5 3068.73  20
 -11  -2   3 65442.3 3339.99  20
 -10  -2   3 2310.11 840.956  20
 -10   2   3 1595.96 696.757  20
  -9   2   3 7692.18 1080.73  20
  -9  -2   3 7907.74 1140.33  20
  -8   2   3 26089.1 1648.88  20
  -8  -2   3 27760.4 1771.45  20
  -7   2   3 146110. 3366.23  20
  -7  -2   3 140661. 3538.18  20
  -6   2   3 889.206 415.953  20
  -6  -2   3 684.853 455.305  20
  -6  -2   3 407.447 357.666  24
  -5  -2   3 4801.63 688.200  24
  -5   2   3 5119.80 606.798  20
  -5  -2   3 4476.42 681.785  20
  -4  -2   3 357353. 4853.15  24
   4  -2  -3 366615. 4186.40   1
  -4   2   3 366261. 4202.28  20
   4  -2  -3 374441. 4174.84  24
   3   2  -3 228793. 3282.27   1
   3  -2  -3 235372. 3275.02  23
   3  -2  -3 233263. 3185.76   1
   2  -2  -3 54633.0 2187.71  24
   2   2  -3 49603.2 1502.10   1
   2  -2  -3 55297.5 1497.70  23
   2  -2  -3 50644.2 1462.17   1
   1  -2  -3 100411. 3254.86  24
   1   2  -3 104243. 2092.82   1
   1  -2  -3 101515. 2068.78   1
   0  -2  -3 164842. 4377.68  24
   0  -2  -3 173095. 2752.93   1
   0   2  -3 170689. 2681.25   1
  -1   2  -3 563.540 343.719   1
  -1  -2  -3 748.519 378.015   1
  -1  -2  -3 585.558 820.428  24
  -2  -2  -3 529075. 5298.67   1
  -2   2  -3 524488. 4856.86   1
  -3   2  -3 44061.4 1503.54   1
  -3  -2  -3 45873.8 1710.31   1
  -4   2  -3 72819.9 2068.21   1
  -4  -2  -3 77670.5 2390.83   1
  -5  -2  -3 10717.4 1252.82  24
  -5   2  -3 10678.0 924.732   1
  -5  -2  -3 11415.9 1106.43   1
  -5   2  -3 9967.75 1169.80  19
  -6   2  -3 10471.0 1052.37   1
  -6  -2  -3 11075.4 1205.41   1
  -6   2  -3 10719.0 1355.22  19
  -7   2  -3 30212.1 1837.22   1
  -7  -2  -3 28974.5 1966.98   1
  -7   2  -3 28405.6 2226.53  19
  -8   2  -3 22139.0 1752.10   1
  -8   2  -3 18611.9 1973.67  19
  -8  -2  -3 20005.5 1775.33   1
  -9  -2  -3 1976.54 856.766   1
  -9   2  -3 2175.16 850.940   1
  -9   2  -3 1151.90 894.411  19
 -10   2  -3 13521.4 1610.42   1
 -10   2  -3 12641.7 1835.90  19
 -10  -2  -3 15638.9 1748.14   1
 -11   2  -3 13300.4 1603.07   1
 -11   2  -3 12479.8 2443.24  13
  11  -2   3 9156.91 2096.36  21
 -11   2  -3 12430.1 1823.74  19
 -11  -2  -3 13602.7 1720.34   1
 -11  -2  -3 14091.4 2149.70  10
 -11  -2  -3 15544.6 2638.86  17
 -12  -2  -3 10223.5 2034.83  10
 -12   2  -3 12006.2 2364.41  13
  12  -2   3 12185.0 2378.50  21
 -12  -2  -3 11594.6 2334.28  17
 -12  -2  -3 11962.9 1573.65   1
 -12   2  -3 10137.1 1513.89   1
 -12   2  -3 10766.8 1737.14  19
 -13  -2  -3 4706.47 1333.43  10
 -13  -2  -3 8943.80 1398.57   1
  13  -2   3 4642.60 1551.52  21
 -13   2  -3 11189.8 2239.81  13
 -13   2  -3 7623.65 1335.41   1
 -13   2  -3 8318.62 1570.73  19
 -13  -2  -3 7880.14 1892.07  17
 -14  -2  -3 11129.2 2073.16  10
 -14   2  -3 13995.1 2219.79  13
  14  -2   3 11489.9 2193.58  21
 -14  -2  -3 16178.7 2556.71  17
 -15   2  -3 21526.2 2585.71  13
 -15  -2  -3 19206.8 2488.94  10
  15  -2   3 15280.0 2313.55  21
 -15  -2  -3 17286.8 2590.18  17
  16  -2   3 4886.52 1376.10  16
  16  -2   3 6286.29 1492.36  21
 -16   2  -3 5767.04 1372.44  13
 -16  -2  -3 9968.56 1998.37  17
  17  -2   3 624.266 912.630  16
  17  -2   3 901.501 836.110  21
 -17  -2  -3 715.001 1018.56  17
  18  -2   3 1250.48 824.878  16
 -18  -2  -3 2658.33 1190.91  13
  18  -2   3 3797.33 1024.80  21
  19  -2   3 246.959 592.043  21
 -19  -2  -3 1099.98 844.199  13
  19  -2   3 277.028 672.608  16
 -20  -2  -3 4423.81 1021.87  13
  20  -2   3 3721.62 936.339  16
  23  -3  -3-354.918 458.750   8
  23  -3  -3 2.19229 454.390  21
 -23  -3   3-488.806 396.658  17
  22  -3  -3-337.369 490.637  16
  22  -3  -3-158.834 601.728  21
 -22  -3   3 244.910 516.782  17
  21   3  -3 1623.52 950.843   5
  21  -3  -3 1828.97 903.817  21
  21  -3  -3 1326.77 631.750  22
 -21  -3   3 35.8043 668.964  17
  20  -3  -3 1305.75 940.520   5
  20   3  -3 2849.73 984.636   5
  20  -3  -3 1019.11 832.879  22
  20  -3  -3 3055.84 1097.94  21
 -20  -3   3 3686.97 1199.82  17
  19  -3  -3 1048.44 849.831  22
  19  -3  -3 1660.28 1046.46   5
 -19  -3   3 3001.76 1165.21  17
  18  -3  -3 3134.06 1370.26   5
 -18  -3   3 4421.89 1446.26  17
  18   3  -3 3750.71 1384.30   4
  18  -3  -3 4198.10 1269.60  22
  18  -3  -3 2946.71 1318.04   6
  17  -3  -3 5696.22 1601.45   5
  17  -3  -3 6991.92 1987.99   6
 -17  -3   3 4395.07 1540.15  12
  17   3  -3 8274.30 1891.44   4
  17  -3  -3 3231.03 1348.53  22
  16  -3  -3 286.061 1355.42   6
  16  -3  -3 621.857 869.919   5
  16  -3  -3-650.811 955.303  22
 -16  -3   3-259.361 711.886  12
  15   3  -3 4950.80 1743.03   4
  15  -3  -3 1592.34 886.685  23
  15  -3  -3 3941.93 1282.74   5
 -15  -3   3 5809.86 1673.23  12
  15  -3  -3 3081.97 1471.51   6
 -15  -3   3 4521.08 1293.50  20
 -14  -3   3 9397.76 2131.90  18
  14  -3  -3 13151.5 2188.06   5
  14   3  -3 17999.1 2685.08   4
  14  -3  -3 15221.4 2603.33   6
  14  -3  -3 10892.9 1433.08  23
 -14  -3   3 13510.5 2495.94  12
 -14  -3   3 10157.2 1625.21  20
  13  -3  -3 27296.2 3007.83   5
  13  -3  -3 26814.3 3221.87   6
  13  -3  -3 29166.9 2264.70  23
 -13  -3   3 27673.1 2412.55  20
 -13  -3   3 27016.5 3389.87  18
 -13  -3   3 22629.6 3012.13  12
 -13  -3   3 29440.5 3555.53  16
  12  -3  -3 435.543 704.540  23
 -12  -3   3 1752.07 878.450  20
 -11  -3   3 11639.9 1583.53  20
  11  -3  -3 13448.4 1547.28  23
 -10   3   3 67006.6 2829.22  20
 -10  -3   3 64059.3 3198.88  20
  -9  -3   3 3662.86 631.502  24
  -9  -3   3 2575.39 787.353  20
   9  -3  -3 1047.39 622.750  23
  -9   3   3 2307.11 749.224  20
  -8   3   3 838.236 510.229  20
  -8  -3   3 1088.89 644.470  20
   8  -3  -3 887.196 680.118  23
  -8  -3   3 1114.81 465.375  24
  -7  -3   3 86295.2 2952.16  20
  -7  -3   3 89199.8 2610.17  24
  -7   3   3 78953.9 2665.74  20
   7  -3  -3 84167.7 2883.65  23
  -6  -3   3 6859.93 863.446  24
   6  -3  -3 6525.78 881.326  23
   6  -3  -3 6961.06 633.072  24
  -6   3   3 5134.07 708.226  20
  -6  -3   3 6402.74 831.242  20
  -5   3   3 117726. 2503.00  20
  -5  -3   3 114938. 3047.82  24
  -5  -3   3 115463. 2968.04  20
   5  -3  -3 112212. 2862.10  23
   4  -3  -3 11167.2 922.902  23
  -4  -3   3 10545.4 1052.62  24
  -4  -3   3 10894.7 935.514  20
   4  -3  -3 11449.5 804.037   1
  -4   3   3 11010.6 707.815  20
   4  -3  -3 11188.3 1115.30  24
  -3   3   3 98150.3 1867.38  20
   3  -3  -3 95960.8 3269.31  24
   3  -3  -3 101780. 2162.17   1
  -3  -3   3 95536.8 2921.09  24
   3  -3  -3 96783.7 2383.15  23
   2   3  -3 43769.8 1438.35   1
  -2  -3   3 43231.9 2040.94  24
   2  -3  -3 39236.4 2330.63  24
   2  -3  -3 45722.2 1584.44  23
   2  -3  -3 45532.6 1433.97   1
   1  -3  -3 134190. 2407.72   1
  -1  -3   3 133288. 3543.66  24
   1  -3  -3 136337. 2576.20  23
   1   3  -3 127503. 2348.73   1
   0  -3  -3 178.422 899.102  24
   0   3  -3 265.708 274.635   1
   0  -3  -3 241.706 316.516  23
   0  -3  -3 319.854 315.896   1
  -1  -3  -3 108289. 3990.27  24
  -1  -3  -3 104913. 2263.88   1
  -1   3  -3 105248. 2103.60   1
  -2   3  -3 24219.3 1048.48   1
  -2  -3  -3 23184.2 1155.83   1
  -2  -3  -3 23746.7 2047.76  24
  -3   3  -3 19774.2 992.408   1
  -3  -3  -3 19993.9 1157.87   1
  -3  -3  -3 21163.9 1883.90  24
  -4  -3  -3 347.989 457.043   1
  -4   3  -3 468.135 338.052   1
  -4  -3  -3-2.92665 807.185  24
  -5  -3  -3 466.626 719.748  24
  -5  -3  -3 532.015 482.665   1
  -5   3  -3 1126.78 509.054   1
  -6  -3  -3 58775.6 2777.18  24
  -6  -3  -3 65519.9 2595.85   1
  -6   3  -3 61396.3 3041.39  19
  -6   3  -3 65908.5 2256.47   1
  -7   3  -3 32655.0 1803.26   1
  -7  -3  -3 28611.2 1897.30   1
  -7  -3  -3 29476.2 1994.33  24
  -7   3  -3 30391.3 2381.02  19
  -8  -3  -3 5580.95 1043.93   1
  -8   3  -3 5818.71 938.898   1
  -8   3  -3 4528.66 1256.38  19
  -8  -3  -3 4329.00 953.266  24
  -9  -3  -3 1495.35 790.364   1
  -9   3  -3 2294.37 768.692   1
  -9   3  -3 1020.35 963.821  19
  10  -3   3 26515.9 3206.87  21
 -10   3  -3 29192.0 2216.51   1
 -10  -3  -3 28284.8 2242.20   1
 -10   3  -3 28157.0 2647.35  19
  10  -3   3 22561.3 3184.92  16
 -10  -3  -3 34041.8 3417.09  10
 -10  -3  -3 34992.0 3556.35  17
  11  -3   3 51848.4 4404.02  21
 -11  -3  -3 50529.2 2954.33   1
 -11   3  -3 56779.1 3719.72  19
 -11  -3  -3 48942.2 4000.85  10
 -11  -3  -3 55490.5 4597.93  17
  11  -3   3 44457.2 4237.35  16
  12  -3   3 2395.97 1252.35  21
 -12  -3  -3 1117.73 880.569   1
  12  -3   3 1715.30 1194.36  16
 -12  -3  -3-1339.92 1329.56  17
 -12   3  -3 1669.92 911.134  19
 -12  -3  -3 386.145 1080.90  10
  13  -3   3 7058.93 1915.26  16
  13  -3   3 4901.08 1583.07  21
 -13  -3  -3 6217.24 1709.38  10
 -13  -3  -3 4205.43 1512.53  17
  14  -3   3 10064.0 2009.87  16
  14  -3   3 8971.14 1861.69  21
 -14  -3  -3 7945.94 1823.70  10
 -14  -3  -3 10604.0 2110.12  17
  15  -3   3 1033.19 1100.20  21
  15  -3   3 414.834 895.599  16
 -15  -3  -3 978.260 959.551  10
 -15  -3  -3-644.195 1151.32  17
  16  -3   3 9655.55 1788.88  16
  16  -3   3 10445.1 1837.39  21
 -16  -3  -3 12778.7 2157.42  10
 -16  -3  -3 12628.6 2221.51  17
  17  -3   3-979.316 775.965  16
  17  -3   3-295.777 778.082  21
 -17  -3  -3-491.751 844.683  17
  18  -3   3-1113.54 702.278  16
 -18  -3  -3 199.204 889.431  13
  18  -3   3 251.201 614.857  21
 -19  -3  -3 732.616 789.242  13
  19  -3   3 544.399 713.749  16
 -20  -3  -3 8040.76 1073.63  13
  20  -3   3 8351.95 1074.44  16
  22  -4  -3 905.846 540.404   8
  22  -4  -3-415.527 371.921  21
 -22  -4   3 926.889 590.059  17
  21  -4  -3 256.202 595.053  21
 -21  -4   3-606.114 640.407  17
  20  -4  -3 3196.03 990.756  21
  20  -4  -3 4950.84 1172.72  22
 -20  -4   3 3859.55 1127.40  17
  19  -4  -3 6143.12 1473.67   5
 -19  -4   3 4853.74 1329.64  17
  19  -4  -3 6225.58 1329.22  21
  19  -4  -3 5603.47 1300.00  22
  18  -4  -3 10184.1 1840.99   5
 -18  -4   3 13457.2 1990.40  12
  18  -4  -3 14614.0 2034.30  22
  18  -4  -3 9583.68 1736.54  21
 -18  -4   3 12569.2 2072.93  17
  17  -4  -3 5296.82 1463.21   5
  17  -4  -3 4304.81 1393.32   6
  17  -4  -3 6245.41 1471.18  22
 -17  -4   3 6274.22 1756.76  12
  17  -4  -3 8083.02 1639.16  21
 -17  -4   3 5939.96 1590.60  17
  16  -4  -3 292.640 968.861   5
  16  -4  -3-582.121 1058.28   6
  16  -4  -3 1281.71 1203.25  22
 -16  -4   3-223.419 822.621  12
  15  -4  -3 3585.09 1517.62   6
  15  -4  -3 1209.49 1243.33   5
  15  -4  -3 1943.24 1238.69  22
 -15  -4   3-232.746 1232.50  12
  14  -4  -3 11952.6 1535.99  23
  14  -4  -3 9313.38 2049.40   5
  14  -4  -3 10411.1 2252.69  22
  14   4  -3 12181.4 2305.56   4
  14  -4  -3 7207.36 2003.00   6
 -14  -4   3 8117.65 1911.85  12
 -14  -4   3 9609.20 1499.84  20
 -14  -4   3 6978.68 1901.72  16
 -13  -4   3 24342.8 3363.81  18
 -13  -4   3 18669.4 2968.50  16
  13  -4  -3 26447.5 3274.22   5
  13  -4  -3 22619.3 2087.34  23
  13  -4  -3 22487.7 2976.60  22
  13  -4  -3 21122.6 2875.59   6
 -13  -4   3 18876.5 2775.19  12
 -13  -4   3 22791.2 2128.53  20
  12  -4  -3 5260.13 1612.84  22
  12  -4  -3 4183.00 1606.77   5
  12  -4  -3 5858.46 1810.68   6
 -12  -4   3 3997.58 1120.90  20
  12  -4  -3 3664.03 1103.02  23
 -12  -4   3 9.07350 1175.29  18
 -12  -4   3 3493.98 1408.89  16
  11  -4  -3 11567.4 1560.22  23
 -11  -4   3 15343.2 1904.35  20
 -11  -4   3 16868.1 2434.09  16
  10  -4  -3 37111.7 2504.57  23
 -10  -4   3 37744.6 2652.56  20
   9  -4  -3 37988.1 2381.65  23
  -9  -4   3 34415.3 2427.22  20
   8  -4  -3 603.658 622.635  23
  -8  -4   3 135.190 504.549  20
  -8  -4   3 441.218 459.750  24
   7  -4  -3 29124.8 1846.78  23
  -7  -4   3 31617.6 1805.39  24
  -7  -4   3 32155.3 2003.64  20
  -6  -4   3 30352.2 1774.16  24
   6  -4  -3 29344.9 1766.45  23
  -6  -4   3 32048.9 1848.85  20
   5  -4  -3 12904.0 1140.03  23
  -5  -4   3 12762.0 1220.30  24
   5  -4  -3 15697.8 1403.98  24
  -5  -4   3 13042.5 1165.97  20
  -4  -4   3 48920.6 2029.67  20
   4  -4  -3 44503.6 1913.31  23
  -4  -4   3 46246.4 2233.51  24
  -3  -4   3 570.926 680.699  24
   3  -4  -3 789.181 322.622   1
   3  -4  -3 830.762 486.306  23
   3  -4  -3 580.744 816.285  24
  -3  -4   3 878.711 439.313  20
  -2  -4   3 57751.1 2597.27  24
   2  -4  -3 53826.9 3014.94  24
   2  -4  -3 62273.4 2132.56  23
   1  -4  -3 32801.2 2468.93  24
  -1  -4   3 32799.9 2056.12  24
   1  -4  -3 34224.2 1249.17   1
   1  -4  -3 31558.7 1504.08  23
   0  -4  -3 215414. 3106.32   1
   0  -4  -3 197477. 5772.52  24
   0  -4   3 202932. 4996.96  24
  -1  -4  -3 147261. 4992.93  24
   1  -4   3 140159. 4263.82  24
  -1  -4  -3 145214. 2663.26   1
  -2  -4  -3 15090.4 939.506   1
   2  -4   3 14249.6 1540.37  24
  -2  -4  -3 14885.4 1771.33  24
  -3  -4  -3 11730.8 892.050   1
  -3  -4  -3 10432.5 1534.17  24
   3  -4   3 11229.9 1440.48  24
  -4  -4  -3 7075.38 790.036   1
   4  -4   3 7166.69 1224.61  24
  -4  -4  -3 6895.20 1347.89  24
   5  -4   3 5087.58 1106.38  24
  -5  -4  -3 4847.96 754.370   1
  -5  -4  -3 3970.70 1107.89  24
  -6  -4  -3 8727.70 1380.05  24
  -6  -4  -3 8466.60 992.126   1
   6  -4   3 9440.61 1339.27  24
   7  -4   3 41453.3 2585.50  24
  -7  -4  -3 39543.0 2158.69   1
  -7  -4  -3 38751.2 2488.11  24
   8  -4   3 3544.00 989.332  24
  -8  -4  -3 1864.80 855.387  24
  -8  -4  -3 1797.32 785.988   1
  -9  -4  -3 45722.2 2716.93  24
   9  -4   3 46259.7 4161.69  21
  -9  -4  -3 55808.7 4271.20  12
  -9  -4  -3 41508.0 2515.60   1
   9  -4   3 56359.2 4547.57  16
  -9  -4  -3 50690.0 4333.84  17
 -10  -4  -3 60262.7 3115.69   1
  10  -4   3 62646.9 4894.80  21
 -10  -4  -3 77190.3 5156.08  10
 -10  -4  -3 79379.3 5509.69  17
  10  -4   3 64838.2 5107.54  16
 -11  -4  -3 201.898 738.785   1
  11  -4   3 704.037 897.467  16
  11  -4   3 1146.23 1180.53  21
 -11  -4  -3 830.760 1289.99  17
 -11  -4  -3 976.254 1165.09  10
  12  -4   3 3283.69 1321.92  16
  12  -4   3 1895.68 1052.65  21
 -12  -4  -3 1636.47 1134.22  10
 -12  -4  -3 2262.38 1161.61  17
  13  -4   3 6535.57 1695.96  16
  13  -4   3 3591.04 1471.78  21
 -13  -4  -3 3258.86 1386.66  10
 -13  -4  -3 4883.97 1455.00  17
  14  -4   3 11418.7 2013.77  16
  14  -4   3 12277.2 2036.41  21
 -14  -4  -3 13115.5 2128.83  10
 -14  -4  -3 12230.5 2155.63  17
  15  -4   3 2011.45 1135.35  21
  15  -4   3 1162.86 995.032  16
 -15  -4  -3 385.550 872.135  10
 -15  -4  -3 82.9865 717.674  17
  16  -4   3 2296.50 892.822  16
  16  -4   3 1043.13 876.611  21
 -16  -4  -3 2426.46 1131.42  17
 -16  -4  -3 3349.87 1145.48  10
  17  -4   3 12285.9 1775.67  16
 -17  -4  -3 16191.7 2080.53  17
  18  -4   3 2663.00 902.647  16
 -18  -4  -3 3306.04 1064.21  13
  19  -4   3 1438.05 614.498  16
 -19  -4  -3 1693.63 744.001  13
  21  -5  -3 3817.61 840.388   8
  21  -5  -3 1354.81 543.059  21
 -21  -5   3 3093.36 825.017  17
  20  -5  -3-410.350 819.913   8
  20  -5  -3-58.5448 461.865  21
 -20  -5   3 242.502 645.629  17
 -19  -5   3 682.122 678.429  17
  19  -5  -3-268.594 650.513  21
 -18  -5   3 2114.18 837.229  12
  18  -5  -3 2565.81 806.977  21
 -18  -5   3 1366.62 1025.72  17
 -17  -5   3 12761.3 1966.17  12
  17  -5  -3 13944.9 2102.58  22
  17  -5  -3 11380.4 1843.71  21
 -17  -5   3 12920.5 2156.73  17
  16  -5  -3 1238.93 1042.73   6
 -16  -5   3-433.450 897.639  12
  16  -5  -3 2249.15 1146.63  22
  16  -5  -3-364.449 1017.93  21
 -16  -5   3 192.625 664.527  17
  15  -5  -3 15111.2 2353.99   5
  15  -5  -3 13160.1 2296.48  22
  15  -5  -3 15539.4 2482.52  21
 -15  -5   3 10680.0 2045.55  12
  15  -5  -3 7169.92 1779.52   6
  14  -5  -3 2215.51 1496.76   5
  14  -5  -3 1987.56 1180.53  22
  14  -5  -3 3380.74 1326.57   6
  14  -5  -3-894.409 1050.48  21
 -14  -5   3 1152.06 864.424  12
  13  -5  -3 21021.6 3081.77   5
  13  -5  -3 15660.6 2327.20   6
  13  -5  -3 19234.4 3069.78  22
 -13  -5   3 13657.3 2466.70  16
  13  -5  -3 20752.6 3108.99  21
 -13  -5   3 13843.2 2388.50  12
 -12  -5   3 2184.47 1144.56  16
  12  -5  -3 825.919 1783.31   5
  12  -5  -3 1031.88 1472.01  22
  12  -5  -3 1463.68 1338.11   6
  12  -5  -3 469.760 717.985  23
 -12  -5   3 120.029 911.155  18
 -11  -5   3 16189.4 2386.30  16
 -11  -5   3 14216.8 2400.65  11
  11  -5  -3 17378.1 2423.62   6
  11  -5  -3 11746.2 1576.33  23
 -11  -5   3 15667.6 1849.18  20
 -11  -5   3 17921.5 2793.27  18
  11  -5  -3 14330.1 2530.76  22
 -10  -5   3 649.510 1131.05  16
 -10  -5   3 3646.41 1402.42  18
 -10  -5   3 7986.03 1851.06  11
  10  -5  -3 3085.34 1094.14  23
 -10  -5   3 3009.37 906.835  20
  10  -5  -3 8567.89 1909.35  22
  -9  -5   3 15229.1 1481.87  24
   9  -5  -3 13392.7 1540.61  23
   9  -5  -3 17211.8 2532.77  22
  -9  -5   3 14471.6 1790.54  20
   8  -5  -3 566.439 649.188  23
  -8  -5   3 1616.92 669.964  24
  -8  -5   3 1406.28 804.014  20
   7  -5  -3 25773.4 1897.36  23
  -7  -5   3 27794.8 2067.99  20
  -7  -5   3 26180.8 1846.00  24
   6  -5  -3 517.551 586.253  23
  -6  -5   3 324.434 585.543  24
  -6  -5   3 544.552 529.884  20
  -5  -5   3 55963.8 2672.71  24
   5  -5  -3 55433.7 2469.12  23
   5  -5  -3 72201.5 3306.84  24
  -5  -5   3 67211.1 2726.39  20
   4  -5  -3 1664.65 1043.74  24
   4  -5  -3 1164.44 555.999  23
  -4  -5   3 1456.58 554.081  20
  -4  -5   3 540.997 621.743  24
   3  -5  -3 55198.1 3235.13  24
   3  -5  -3 51530.6 2246.62  23
  -3  -5   3 48505.7 2584.60  24
  -2  -5   3 68381.6 3065.70  24
   2  -5  -3 68703.5 3681.71  24
   2  -5  -3 71486.7 2600.45  23
   1  -5  -3 634.548 975.655  24
  -1  -5   3 1291.21 842.056  24
   0  -5  -3-775.516 920.884  24
   0  -5   3-299.100 732.506  24
   1  -5   3 1391.48 805.911  24
  -1  -5  -3 707.771 851.876  24
  -2  -5  -3 1947.92 1040.40  24
   2  -5   3 1054.16 817.733  24
  -3  -5  -3 69611.0 3789.89  24
   3  -5   3 69609.3 3411.80  24
   4  -5   3 20632.4 1969.58  24
  -4  -5  -3 22938.5 2251.54  24
  -5  -5  -3 85162.1 4110.00  24
   5  -5   3 80884.0 3747.58  24
  -6  -5  -3 22819.6 2155.09  24
   6  -5   3 22086.2 2088.88  24
   7  -5   3 14273.7 1744.46  24
  -7  -5  -3 12576.6 1749.54  24
   7  -5   3 15359.1 2266.25  16
   7  -5   3 15154.8 2403.98  21
  -7  -5  -3 15391.7 2557.95   7
   8  -5   3 2140.56 1239.81  16
  -8  -5  -3 2765.91 948.358  24
  -8  -5  -3 1871.13 1107.01  12
  -8  -5  -3 2209.96 1361.14   7
   8  -5   3 4115.36 1358.91  21
  -8  -5  -3 287.113 721.977  17
  -9  -5  -3 32487.9 3409.97   7
  -9  -5  -3 34426.9 3518.29  12
   9  -5   3 26131.2 3255.12  21
  -9  -5  -3 31053.3 2523.60  24
  -9  -5  -3 27251.5 3399.38  17
   9  -5   3 29957.2 3495.77  16
  10  -5   3-467.699 925.804  16
 -10  -5  -3 497.005 1225.41   7
  10  -5   3-772.084 1338.39  21
 -10  -5  -3-1317.47 1376.38  17
 -10  -5  -3-2434.00 1321.39  10
  11  -5   3 6919.82 1962.70  16
  11  -5   3 7974.96 1986.02  21
 -11  -5  -3 10161.1 2041.59  10
 -11  -5  -3 9129.66 1940.60  17
  12  -5   3 130.500 1042.65  16
  12  -5   3-426.389 1177.72  21
 -12  -5  -3 2719.02 1226.97  10
 -12  -5  -3 133.161 627.209  17
  13  -5   3 6044.02 1712.35  16
  13  -5   3 5969.94 1848.55  21
 -13  -5  -3 5736.53 1717.05  10
 -13  -5  -3 7814.11 1695.15  17
  14  -5   3 120.514 1001.46  16
  14  -5   3 138.233 968.618  21
 -14  -5  -3 217.433 944.087  10
 -14  -5  -3-773.557 860.642  17
  15  -5   3 4054.05 1304.61  16
 -15  -5  -3 5865.92 1559.42  10
 -15  -5  -3 6043.62 1477.75  17
 -16  -5  -3 8375.55 1607.19  10
 -16  -5  -3 9306.19 1680.92  17
  16  -5   3 9057.06 1592.06  16
  17  -5   3-8.00297 571.336  16
 -17  -5  -3 1017.84 683.815  13
  18  -5   3 1239.32 643.942  16
 -18  -5  -3 720.670 622.061  13
  19  -5   3 571.746 408.556  16
 -19  -5  -3 161.724 330.212  13
  20  -6  -3 1495.61 568.255   8
 -20  -6   3 1901.50 578.839  17
  19  -6  -3 3580.50 978.396   8
 -19  -6   3 3806.89 795.650  10
 -19  -6   3 3612.04 981.602  17
  18  -6  -3 6845.62 1345.91   8
 -18  -6   3 5574.85 1187.23  12
  18  -6  -3 6238.27 1113.58  21
 -18  -6   3 7314.32 1409.94  17
  17  -6  -3 1335.68 1042.25   8
 -17  -6   3 663.409 877.748  12
  17  -6  -3 2584.56 946.509  21
 -17  -6   3 1127.19 700.376  17
  16  -6  -3-746.585 997.040  21
  16  -6  -3 1287.40 1185.44   8
 -16  -6   3 1576.36 996.741  12
 -16  -6   3 2220.79 972.896  17
  15  -6  -3 7606.26 1819.57   8
  15  -6  -3 9438.97 1729.60  21
 -15  -6   3 7352.17 1692.32  12
  15  -6  -3 9581.61 1745.45   6
 -15  -6   3 8424.68 1733.57  17
  14  -6  -3 1444.61 1246.47   8
  14  -6  -3-692.486 587.677  21
 -14  -6   3-386.012 953.155  12
  14  -6  -3-22.0067 879.661   6
  13  -6  -3-129.169 907.831   8
  13  -6  -3 2793.74 1405.31   6
 -13  -6   3 602.822 1066.27  12
 -13  -6   3-466.383 644.241  16
  12  -6  -3 49754.7 4241.64   8
 -12  -6   3 56321.7 4671.17  16
 -11  -6   3 11502.2 2085.25  16
  11  -6  -3 10935.2 2118.84   8
 -11  -6   3 10558.1 2345.08  11
  11  -6  -3 5333.98 1449.08  15
  10  -6  -3 3618.34 1643.92   8
 -10  -6   3 1551.64 1184.00  16
 -10  -6   3-243.402 1321.71  11
  10  -6  -3 1232.92 841.705  23
 -10  -6   3-82.1839 1075.14  18
  10  -6  -3 2173.74 996.159  15
  -9  -6   3 14745.6 2277.23  16
   9  -6  -3 13170.9 2223.34   8
  -9  -6   3 15568.7 1638.44  24
   9  -6  -3 15015.7 1833.53  23
  -9  -6   3 10488.5 2184.64  11
   9  -6  -3 11378.7 2177.99  15
   8  -6  -3 24467.9 2769.72   8
   8  -6  -3 24258.4 2895.32  25
   8  -6  -3 24193.9 2078.42  23
  -8  -6   3 23524.9 1955.48  24
  -8  -6   3 20426.1 2642.23  11
   8  -6  -3 19937.3 2593.80  15
  -8  -6   3 22393.6 2782.63  16
  -7  -6   3 40524.3 2499.35  24
   7  -6  -3 40381.7 3544.19  15
   7  -6  -3 39915.4 2496.69  23
  -7  -6   3 41956.4 3508.91  16
  -7  -6   3 36093.7 3217.98  11
   7  -6  -3 43654.2 3718.03  25
   7  -6  -3 45603.3 3733.69   8
  -6  -6   3-685.318 576.479  16
   6  -6  -3 542.938 571.616   8
  -6  -6   3 330.379 645.903  24
   6  -6  -3 678.997 632.429  23
  -6  -6   3-182.610 743.363  11
   5  -6  -3 968.182 965.730   8
  -5  -6   3 2279.51 841.605  24
   5  -6  -3 1118.17 697.996  23
   4  -6  -3 2508.92 769.696  23
   4  -6  -3 3458.64 1174.99  24
  -4  -6   3 2248.73 782.726  24
   3  -6  -3 8875.40 1617.97  24
  -3  -6   3 9595.58 1383.36  24
   2  -6  -3 48081.7 3419.91  24
  -2  -6   3 52013.4 2901.61  24
  -1  -6   3 4964.68 1138.81  24
   1  -6  -3 4890.29 1459.70  24
   0  -6  -3 3110.87 1334.34  24
   0  -6   3 2738.55 1050.91  24
   1  -6   3 56915.3 3202.71  24
  -1  -6  -3 58014.9 3761.81  24
  -2  -6  -3 22057.6 2386.85  24
   2  -6   3 25159.2 2190.06  24
  -3  -6  -3 32637.6 3785.15   7
  -3  -6  -3 35832.2 3339.45  15
  -3  -6  -3 36271.8 3020.96  24
  -3  -6  -3 30193.1 2972.72   9
   3  -6   3 32122.6 2511.84  24
   3  -6   3 36110.2 3258.95  16
   4  -6   3 1598.09 1077.79  16
  -4  -6  -3 2049.70 1190.91  15
  -4  -6  -3 4596.62 1629.87   7
  -4  -6  -3 2846.55 1327.59   9
  -4  -6  -3 3519.83 1223.98  24
   4  -6   3 1902.95 819.014  24
   5  -6   3 17828.1 2485.64  16
  -5  -6  -3 18270.9 2928.19   7
  -5  -6  -3 13861.5 1888.99  24
   5  -6   3 15459.7 1811.68  24
  -5  -6  -3 14907.7 2342.63  15
   6  -6   3 12110.9 2093.21  16
  -6  -6  -3 15000.7 2545.77  15
  -6  -6  -3 10996.5 2427.43   7
   6  -6   3 11771.4 1613.43  24
  -6  -6  -3 10040.4 1700.18  24
   7  -6   3 19653.3 2745.70  16
  -7  -6  -3 18704.2 2179.75  24
  -7  -6  -3 23205.2 3110.67  12
  -7  -6  -3 15142.4 2724.25   7
  -8  -6  -3 1004.25 1135.34   7
   8  -6   3 1424.72 895.246  16
  -8  -6  -3 186.836 1349.34  12
   9  -6   3 516.550 926.751  16
  -9  -6  -3 189.686 975.645  12
  -9  -6  -3 1130.58 1122.89   7
  10  -6   3 3636.09 1585.98  16
 -10  -6  -3 4443.83 1556.98   7
 -10  -6  -3 3568.14 1479.70  17
 -10  -6  -3 2898.04 1287.74  10
 -11  -6  -3 34931.7 3269.78   7
 -11  -6  -3 30388.5 3290.92  10
 -11  -6  -3 31759.7 3386.66  17
  11  -6   3 26188.0 3389.78  16
  12  -6   3 6480.93 1844.62  16
 -12  -6  -3 6450.89 1689.02  10
 -12  -6  -3 9322.29 1777.34  17
  13  -6   3-562.751 1049.75  16
 -13  -6  -3-1867.81 1162.92  10
 -13  -6  -3-717.250 792.112  17
 -14  -6  -3 15292.6 2168.89  10
  14  -6   3 16670.0 2338.62  16
 -15  -6  -3 13000.9 1903.03  10
  15  -6   3 14117.3 1939.00  16
  16  -6   3 1161.74 803.753  16
 -16  -6  -3-845.587 603.907  13
 -16  -6  -3 851.185 902.980  10
  17  -6   3 5918.72 1011.99  16
  17  -6   3 3723.65 874.079  15
 -17  -6  -3 3156.50 768.124  13
 -17  -6  -3 5024.32 986.782  25
  19  -7  -3 2562.91 649.911   8
  18  -7  -3 1924.12 758.629   8
 -18  -7   3-429.959 498.186  10
 -18  -7   3 1652.49 651.675  17
  17  -7  -3 1132.48 812.551   8
 -17  -7   3 556.558 751.891  12
 -17  -7   3 741.633 569.748  17
  16  -7  -3 1096.11 971.632   8
 -16  -7   3 660.780 727.586  12
 -16  -7   3 397.980 366.083  17
  15  -7  -3 5861.59 1518.23   8
 -15  -7   3 6065.22 1488.95  12
 -15  -7   3 5240.17 1309.98  17
  14  -7  -3 2816.37 1465.49   8
 -14  -7   3 2065.08 1266.05  12
 -14  -7   3 2490.11 967.169  17
  13  -7  -3 215.451 1302.39   8
 -13  -7   3 2095.31 827.883  17
 -13  -7   3-146.524 989.837  12
  12  -7  -3 5596.43 1533.51   8
 -12  -7   3 6038.29 1771.18  16
 -12  -7   3 3623.50 1499.64  12
  12  -7  -3 7338.00 1697.40  15
 -12  -7   3 7340.86 1527.84  17
 -11  -7   3 3130.68 1415.10  16
  11  -7  -3-46.1057 795.603   8
  11  -7  -3 2116.68 1270.92  15
 -11  -7   3 702.174 1132.38  11
 -10  -7   3 15102.2 2485.69  16
  10  -7  -3 8924.07 1943.67   8
  10  -7  -3 10176.8 2093.74  15
 -10  -7   3 9091.34 2076.64  11
  -9  -7   3 18371.9 2710.71  16
   9  -7  -3 22439.2 2805.35   8
   9  -7  -3 20133.2 2845.02  15
  -9  -7   3 21622.8 2788.39  11
   8  -7  -3 18520.9 2581.61   8
   8  -7  -3 20017.4 2737.12  15
  -8  -7   3 21427.4 2719.28  11
  -8  -7   3 22227.5 2772.67  16
  -7  -7   3 2234.94 1100.50  16
   7  -7  -3 1469.75 1040.41   8
  -7  -7   3 2411.46 896.612  24
  -7  -7   3 26.6321 670.739  11
   7  -7  -3-1170.78 1101.76  15
   6  -7  -3 64427.4 4576.75   8
  -6  -7   3 64118.2 3425.85  24
   6  -7  -3 55449.8 4255.23  15
  -6  -7   3 56752.1 4153.90  11
  -6  -7   3 67582.6 4634.18  16
   5  -7  -3 101195. 5662.08   8
   5  -7  -3 99164.6 5626.96  15
  -5  -7   3 89885.6 5147.78  11
  -5  -7   3 106378. 4371.58  24
  -5  -7   3 102878. 5567.31  16
  -4  -7   3 1484.77 900.650  16
   4  -7  -3 2069.23 1213.66   8
   4  -7  -3 2372.45 1258.54  15
  -4  -7   3 1147.81 958.416  24
   3  -7  -3 52069.2 4057.81   8
   3  -7  -3 60802.5 4716.88   7
   3  -7  -3 51737.2 4019.21  15
   3  -7  -3 58043.8 3974.47  24
  -3  -7   3 57240.7 3276.49  24
   3  -7  -3 54447.9 4135.25   9
  -3  -7   3 56484.0 4152.45  16
   2  -7  -3-1742.98 1197.03   8
  -2  -7   3-1099.43 1067.04  16
   2  -7  -3 1411.15 1188.28  15
   2  -7  -3-629.278 1204.67  24
   2  -7  -3 20.2994 802.193   9
   2  -7  -3 1325.90 1152.64   7
  -2  -7   3-891.800 881.796  24
   1  -7  -3 30152.3 2950.77  24
   1  -7  -3 33475.2 3982.76   7
   1  -7  -3 26872.1 2931.02  15
   1  -7  -3 27100.4 2900.81   8
  -1  -7   3 30978.7 2515.14  24
   1  -7  -3 31746.9 3294.74   9
  -1  -7   3 32485.4 3347.12  16
   0  -7   3 1655.72 1248.53  16
   0  -7   3 2456.72 1044.85  24
   0  -7  -3 1916.05 1432.87  15
   0  -7  -3 134.920 1261.20  24
   0  -7  -3 1195.28 1430.10   7
   0  -7   3 3982.88 1321.09  15
   0  -7  -3 3460.74 1435.46   9
  -1  -7  -3 21750.3 2727.33  15
   1  -7   3 25430.7 2900.23  15
   1  -7   3 21846.7 2156.44  24
  -1  -7  -3 18874.8 3032.92   7
  -1  -7  -3 22152.3 2709.00   9
  -1  -7  -3 24400.5 2699.45  24
   1  -7   3 28738.3 3191.71  16
   2  -7   3 3059.57 1376.98  16
  -2  -7  -3 4506.89 1813.70   7
  -2  -7  -3 5413.29 1785.19  15
  -2  -7  -3 7528.26 1737.99  24
   2  -7   3 6819.71 1730.31  15
   2  -7   3 4458.16 1176.47  24
  -2  -7  -3 4819.82 1504.38   9
   3  -7   3 3551.20 1286.68  24
   3  -7   3 7052.34 1814.68  16
  -3  -7  -3 6432.26 1817.74  15
  -3  -7  -3 3136.01 1910.76   7
  -3  -7  -3 5006.29 1497.78  24
  -3  -7  -3 5257.68 1661.61   9
  -4  -7  -3 4265.52 1624.56  15
   4  -7   3 5253.41 1246.00  24
   4  -7   3 8751.24 1785.14  16
  -4  -7  -3 6327.83 1576.18  24
  -4  -7  -3 7453.54 2162.23   7
  -5  -7  -3 6671.86 1860.90   7
   5  -7   3 4924.64 1591.71  16
  -5  -7  -3 7437.57 1996.75  15
   5  -7   3 7624.20 1521.63  24
  -5  -7  -3 7856.92 1622.65  25
  -6  -7  -3 9222.62 2079.90   7
   6  -7   3 14431.8 2369.87  16
  -6  -7  -3 14053.5 2432.66  15
  -6  -7  -3 12574.1 2023.90  25
   7  -7   3 445.075 751.478  16
  -7  -7  -3 888.888 1052.62   7
  -7  -7  -3-330.813 892.145  25
   8  -7   3 7970.94 2054.28  16
  -8  -7  -3 7216.21 1801.30   7
  -8  -7  -3 8552.95 1751.09  25
  -8  -7  -3 3441.94 1519.50  10
  -9  -7  -3 21552.0 2845.47   7
  -9  -7  -3 15625.2 2267.96  25
  -9  -7  -3 16345.2 2620.81  10
   9  -7   3 20458.8 3069.90  16
  10  -7   3 500.650 1181.91  16
 -10  -7  -3 111.512 937.691  25
 -10  -7  -3 1363.24 1227.68   7
 -10  -7  -3 341.142 965.644  10
 -11  -7  -3-337.119 672.934  25
  11  -7   3-748.049 1144.79  16
 -11  -7  -3 1335.76 1007.37   7
 -11  -7  -3 2049.19 1045.87  10
 -12  -7  -3 24625.2 2522.32   7
 -12  -7  -3 28457.9 2707.95  25
 -12  -7  -3 24501.1 2689.25  10
  12  -7   3 28132.5 3120.41  16
 -13  -7  -3 24692.9 2334.60  25
 -13  -7  -3 22803.2 2471.12  10
 -14  -7  -3 1589.96 886.817  10
 -14  -7  -3 591.108 566.511  13
  14  -7   3 789.569 994.512  16
  14  -7   3-712.765 803.058  15
 -14  -7  -3 1933.65 958.955  25
 -15  -7  -3 6139.92 1216.90  10
  15  -7   3 7474.67 1262.47  16
  15  -7   3 7313.83 1206.31  15
  16  -7   3-470.183 480.864  16
  16  -7   3 505.451 477.480  15
  17  -8  -3 3062.91 737.181   8
 -17  -8   3 2687.87 686.687  10
  16  -8  -3 1049.03 771.837   8
 -16  -8   3 895.117 708.478  12
  15  -8  -3 814.751 787.689   8
 -15  -8   3 456.414 673.362  12
  14  -8  -3 10254.0 1730.34   8
 -14  -8   3 9366.44 1778.50  12
  14  -8  -3 13499.0 1797.92   9
  13  -8  -3 2210.02 995.693   9
  13  -8  -3 2767.64 1218.05   8
  13  -8  -3 1680.74 641.012  15
 -13  -8   3 1127.17 1184.68  12
  12  -8  -3 552.454 882.648  15
  12  -8  -3-1070.04 1213.70   8
 -12  -8   3 1217.09 1049.73  12
  11  -8  -3 742.100 1158.95   8
  11  -8  -3-940.190 1014.33  15
 -11  -8   3 1120.82 1229.52  12
 -11  -8   3-2439.40 1274.53  16
 -10  -8   3 5632.92 1739.36  16
 -10  -8   3 11477.5 2094.19  11
  10  -8  -3 8530.59 1864.90  15
  10  -8  -3 10709.9 2145.83   8
  -9  -8   3 16265.5 2514.54  16
   9  -8  -3 13670.9 2381.05   8
   9  -8  -3 7034.26 1845.51  15
  -9  -8   3 13741.3 2497.34  11
  -8  -8   3 947.435 1246.07  16
   8  -8  -3 2478.75 1431.85   8
   8  -8  -3 2675.92 1316.60  15
  -8  -8   3 279.033 966.260  11
  -7  -8   3 660.640 1036.38  16
   7  -8  -3 1090.98 1211.19   8
   7  -8  -3 1716.45 1445.94  15
   7  -8  -3 2409.10 1405.16   9
  -7  -8   3 3920.51 1449.49  11
   6  -8  -3 12894.3 2385.95   9
  -6  -8   3 15243.9 2410.53  16
   6  -8  -3 10495.1 2046.47   8
   6  -8  -3 10105.5 2100.54  15
  -6  -8   3 11201.1 2080.79  11
  -5  -8   3 3805.47 1377.47  16
   5  -8  -3 1639.10 1061.92   8
   5  -8  -3 512.244 914.240  15
  -5  -8   3 518.029 977.974  11
   5  -8  -3 1520.51 1113.33   9
   4  -8  -3 7041.39 1853.11   8
  -4  -8   3 6969.61 1646.74  16
   4  -8  -3 6348.58 1729.07  15
  -4  -8   3 6518.07 1524.38  11
   4  -8  -3 7161.71 1842.30   9
   3  -8  -3 6609.15 1694.09   8
  -3  -8   3 2905.61 1366.80  16
   3  -8  -3 4513.47 1654.50  15
   3  -8  -3 5518.27 1570.83   9
   3  -8  -3 8121.35 2021.91   7
  -2  -8   3 5447.11 1547.68  16
   2  -8  -3 4693.95 1705.12   9
   2  -8  -3 5697.88 1666.17   7
   2  -8  -3 6241.73 1628.50  15
  -1  -8   3 2735.31 1468.69  16
   1  -8  -3 645.237 1160.76   7
  -1  -8   3 1071.02 997.883  15
   1  -8  -3 1328.70 1263.22  15
   1  -8  -3 2771.75 1258.08   9
   0  -8   3 4782.61 1642.00  16
   0  -8  -3 3765.33 2040.85  15
   0  -8  -3 5590.17 1843.46   7
   0  -8   3 6925.45 1660.81  15
   0  -8  -3 4548.07 1501.85   9
   1  -8   3 4284.99 1397.48  16
  -1  -8  -3 3143.62 1483.36  15
   1  -8   3 5503.25 1628.09  15
  -1  -8  -3 2814.60 1620.78   7
  -1  -8  -3 2861.14 1356.25   9
   2  -8   3 1139.67 1035.36  16
  -2  -8  -3-108.966 1112.16  15
   2  -8   3-54.2888 855.645  15
  -2  -8  -3-620.918 868.519   9
  -2  -8  -3-2362.77 1520.98   7
   3  -8   3 17559.5 2543.83  16
  -3  -8  -3 14154.9 2282.73  15
   3  -8   3 13907.5 2236.83  15
  -3  -8  -3 11170.1 2413.37   7
  -4  -8  -3 27039.1 3497.97   7
  -4  -8  -3 29130.0 3281.93  15
   4  -8   3 33260.7 3507.85  15
   4  -8   3 33614.7 3414.53  16
  -5  -8  -3 7.27197 962.068  15
   5  -8   3 2354.05 1291.45  16
   5  -8   3 3138.81 1471.93  15
  -5  -8  -3 2255.23 1413.52   7
  -6  -8  -3-1210.69 1170.41   7
   6  -8   3 1565.79 1141.03  16
  -6  -8  -3 2950.91 1512.64  15
   6  -8   3 1581.57 1205.17  15
  -6  -8  -3 102.166 840.980  10
   7  -8   3 4668.29 1718.39  16
   7  -8   3 4006.62 1478.22  15
  -7  -8  -3 3545.41 1476.80   7
  -7  -8  -3 6060.71 1620.94  10
   8  -8   3 2860.60 1429.56  16
  -8  -8  -3 21.3272 865.361   7
  -8  -8  -3 1161.01 1187.60  10
   8  -8   3-100.638 1335.86  15
   9  -8   3 1041.21 1186.47  16
  -9  -8  -3 83.5491 842.551   7
  -9  -8  -3-578.831 1010.78  10
   9  -8   3 985.733 1263.33  15
 -10  -8  -3-2207.74 1117.58   7
  10  -8   3-456.519 1000.12  15
 -10  -8  -3-5.70472 794.741  10
  11  -8   3-520.732 1119.87  16
 -11  -8  -3-316.358 757.577   7
  11  -8   3-738.218 993.625  15
 -11  -8  -3-476.919 708.069  10
  12  -8   3-211.435 752.014  16
 -12  -8  -3-174.920 663.684   7
  12  -8   3 65.4435 736.392  15
 -12  -8  -3-435.164 689.107  10
  13  -8   3 6792.24 1290.06  16
 -13  -8  -3 7803.29 1322.11  10
  13  -8   3 5446.36 1203.72  15
  14  -8   3 5900.00 927.912  16
 -14  -8  -3 4314.92 965.460  10
  14  -8   3 3841.17 918.754  15
  15  -9  -3 88.7787 371.315   8
 -15  -9   3 1369.47 512.402  12
  14  -9  -3 4265.79 1053.46   8
 -14  -9   3 5847.67 1141.64  12
  13  -9  -3 2090.52 918.065   8
 -13  -9   3 1751.96 893.517  12
  12  -9  -3 2038.77 916.626   9
  12  -9  -3 2181.54 1114.49   8
  12  -9  -3 2189.97 886.346  15
 -12  -9   3 2562.83 1129.62  12
  11  -9  -3 4943.65 1420.74   8
  11  -9  -3 5066.70 1316.73  15
 -11  -9   3 4594.81 1448.30  12
  11  -9  -3 5017.06 1385.75   9
  10  -9  -3 975.869 1055.97   8
  10  -9  -3 2564.81 974.956  15
 -10  -9   3-459.614 883.749  12
  10  -9  -3-156.393 1046.20   9
   9  -9  -3 537.270 912.963   8
   9  -9  -3 283.740 1029.39  15
   9  -9  -3 1053.72 1169.64   9
  -9  -9   3-144.473 974.927  12
  -9  -9   3 1464.93 1215.01  11
   8  -9  -3-190.199 1115.91   8
  -8  -9   3-57.9766 933.467  11
   8  -9  -3-465.959 877.478  15
   8  -9  -3-404.772 1123.61   9
   7  -9  -3 11726.6 2060.11   8
   7  -9  -3 9266.00 1982.48  15
  -7  -9   3 12724.8 2221.94  11
   7  -9  -3 10896.5 2169.53   9
   6  -9  -3 12666.4 2214.26   8
   6  -9  -3 12974.5 2150.33  15
  -6  -9   3 12845.2 2283.87  11
   6  -9  -3 14930.2 2429.94   9
   5  -9  -3 668.102 1214.29   9
  -5  -9   3-812.209 848.823  16
   5  -9  -3 1227.16 976.712  15
  -5  -9   3-922.245 1141.41  11
  -4  -9   3 8181.00 1768.26  16
   4  -9  -3 5801.94 1756.28  15
  -4  -9   3 6000.11 1490.68  11
   4  -9  -3 5182.70 1618.14   9
  -3  -9   3 2387.21 1015.74  16
   3  -9  -3 3668.52 1513.54  15
   3  -9  -3 2465.29 1281.44   7
  -3  -9   3 1513.08 1059.62  11
   3  -9  -3 3432.06 1517.01   9
  -2  -9   3 2577.73 1127.21  16
   2  -9  -3-140.954 1075.16  15
   2  -9  -3 150.924 1049.90   7
  -2  -9   3 185.544 896.666  11
   2  -9  -3 2538.28 1293.54   9
  -1  -9   3 1889.04 977.292  16
   1  -9  -3 1597.53 1303.23  15
   1  -9  -3 1208.39 963.835   7
   1  -9  -3 1278.39 1034.70   9
   0  -9   3 191.130 975.299  16
   0  -9  -3 1173.00 990.789  15
   0  -9   3 976.707 859.488  15
   0  -9  -3 4226.89 1599.00   7
   0  -9  -3 2418.25 1295.59   9
   1  -9   3 1761.61 1131.19  16
  -1  -9  -3 4347.13 1619.05  15
   1  -9   3 3553.73 1201.81  15
  -1  -9  -3 3348.44 1564.06   7
  -2  -9  -3 898.702 1238.52   7
   2  -9   3 3345.47 1291.82  16
  -2  -9  -3 1091.99 1343.76  15
   2  -9   3 3781.99 1284.30  15
   3  -9   3 10730.7 2000.98  16
  -3  -9  -3 10918.4 2076.74  15
  -3  -9  -3 8908.19 2015.96   7
   3  -9   3 10370.2 1919.51  15
   4  -9   3 3429.77 1340.31  16
  -4  -9  -3 1546.42 1208.08  15
  -4  -9  -3-807.189 1030.11   7
   4  -9   3 1030.11 998.562  15
   5  -9   3 1723.67 939.705  16
   5  -9   3 3964.75 1470.16  15
  -5  -9  -3 1684.20 1377.94  15
  -5  -9  -3 3840.98 1458.89   7
   6  -9   3 468.461 1125.83  16
  -6  -9  -3 2037.69 1252.87   7
   6  -9   3 1563.29 1166.06  15
  -7  -9  -3 20106.7 2508.12   7
   7  -9   3 16751.3 2398.45  15
  -7  -9  -3 19901.3 2219.37  10
  -8  -9  -3-215.667 757.753  10
   8  -9   3 2256.24 1216.77  16
  -8  -9  -3-73.8862 795.938   7
   8  -9   3 771.935 868.977  15
   9  -9   3 1303.58 1002.03  16
  -9  -9  -3 548.094 782.414   7
   9  -9   3 600.831 1125.40  15
  -9  -9  -3-1588.09 798.108  10
  10  -9   3 3861.69 1075.25  16
 -10  -9  -3 2479.01 959.321   7
 -10  -9  -3 1831.53 904.389  10
  10  -9   3 1776.73 999.642  15
 -11  -9  -3 4110.23 969.252   7
  11  -9   3 5956.09 1247.94  15
 -11  -9  -3 2735.53 885.115  10
  12  -9   3 2652.45 759.837  15
 -12  -9  -3 1042.81 503.172  10
 -12 -10   3-134.423 438.996  12
  11 -10  -3 929.548 490.552  15
 -11 -10   3 129.207 570.965   7
 -11 -10   3 855.322 651.308  12
  10 -10  -3 11005.4 1378.29  15
 -10 -10   3 12364.8 1688.46  12
   9 -10  -3 2832.90 1003.89  15
  -9 -10   3 1937.81 965.640  12
   9 -10  -3 2732.10 1005.30   9
   8 -10  -3 2131.81 863.184  15
  -8 -10   3 1228.86 1004.04  12
   8 -10  -3 2012.66 1026.12   9
   7 -10  -3-473.619 999.947  15
   7 -10  -3 586.216 954.542   9
  -7 -10   3 904.996 838.405  12
  -7 -10   3 1069.02 1079.38  11
  -6 -10   3-160.748 1010.44  11
   6 -10  -3 1103.82 1088.59  15
   6 -10  -3 1806.60 1057.66   9
   5 -10  -3 3728.72 1325.58  15
  -5 -10   3 3336.54 1332.15  11
   5 -10  -3 3242.72 1396.94   9
   4 -10  -3-1318.39 1049.95  15
  -4 -10   3 336.258 902.764  11
  -3 -10   3 1685.90 1055.34  11
   3 -10  -3 2399.87 1264.68  15
   2 -10  -3 1981.57 1253.17  15
  -2 -10   3 1096.21 819.749  11
   1 -10  -3-102.762 1051.18  15
   1 -10  -3 1204.20 898.584   7
  -1 -10   3-561.122 844.029  11
   0 -10  -3 1207.72 1099.08  15
   0 -10  -3-160.449 975.895   7
   0 -10   3 418.439 884.652  11
  -1 -10  -3 1234.88 1160.10  15
  -1 -10  -3 1391.52 1167.76   7
   1 -10   3-74.9863 711.984  15
   1 -10   3 1075.85 969.795  11
  -2 -10  -3 1420.53 1103.52  15
  -2 -10  -3 1265.89 1069.34   7
   2 -10   3 1645.94 906.787  15
   2 -10   3 3696.69 1121.31  11
  -3 -10  -3 1488.84 1208.33  15
  -3 -10  -3-510.888 959.794   7
   3 -10   3 2953.54 1039.43  15
   3 -10   3-288.113 973.479  11
  -4 -10  -3 216.903 802.926   7
   4 -10   3 343.554 847.336  15
  -5 -10  -3 1735.93 1188.93   7
   5 -10   3 3741.88 1176.84  15
  -6 -10  -3-35.1286 738.238   7
   6 -10   3-1644.33 982.281  15
  -7 -10  -3 2214.52 976.667   7
   7 -10   3 2097.86 1024.68  15
  -8 -10  -3-845.816 744.669   7
   8 -10   3 2197.07 905.960  15
  -9 -10  -3 2404.93 736.098   7
   9 -10   3 2166.46 758.310  15
   9 -10   3 1173.09 560.073  11
  -8 -11   3-148.243 506.273   7
   7 -11  -3 464.006 599.160  15
  -7 -11   3-213.763 578.164   7
   6 -11  -3 1629.57 743.823  15
  -6 -11   3 1886.72 850.692   7
   5 -11  -3 5871.34 1233.27  15
  -5 -11   3 7241.73 1566.36  11
   4 -11  -3 1992.28 944.006  15
  -4 -11   3 4914.52 1296.78  11
  -3 -11   3 1393.99 869.527  11
   3 -11  -3 2954.08 1036.49  15
   2 -11  -3 701.043 865.575  15
  -2 -11   3 133.135 854.095  11
  -2 -11   3-233.371 694.646   7
   1 -11  -3 1716.18 1021.67  15
  -1 -11   3 1956.50 1070.40  11
   0 -11   3 1524.29 964.718  11
   0 -11  -3 1479.68 1042.24  15
   0 -11  -3 1025.25 704.026   7
  -1 -11  -3-791.117 588.764   7
   1 -11   3-567.463 798.171  11
  -2 -11  -3-1183.90 713.418   7
   2 -11   3 1336.62 888.233  11
  -3 -11  -3 529.045 631.348   7
   3 -11   3 734.542 664.917  11
  -4 -11  -3-151.877 470.716   7
   4 -11   3 375.323 644.553  11
  -5 -11  -3-78.8193 489.666   7
  23   0  -4 231.100 624.002   5
  23   0  -4 175.055 500.182  22
  22   0  -4 5727.93 1228.19   5
  21   0  -4 3470.99 1220.82   5
  20   0  -4-698.627 959.947   5
 -20   0   4 1123.91 572.573  17
  19   0  -4 18.3617 875.560   6
 -19   0   4 1832.60 978.227  17
  18   0  -4 20597.1 2645.18   6
  18   0  -4 18798.1 2578.18   4
  17   0  -4 48303.5 4074.95   6
  17   0  -4 43652.8 3937.61   4
  16   0  -4 73455.4 5121.73   4
  16   0  -4 80219.4 5312.53   6
 -16   0   4 84644.7 4259.22  20
  15   0  -4 192989. 8106.52   4
 -15   0   4 190161. 6409.40  20
 -15   0   4 214400. 9381.34  18
  15   0  -4 197694. 8310.75   6
 -14   0   4 76359.4 5616.89  18
  14   0  -4 75631.2 5089.11   4
 -14   0   4 70853.5 3901.57  20
  14   0  -4 75831.2 5129.77   6
 -13   0   4 20802.4 2185.13  20
 -12   0   4 6257.12 1290.26  20
 -11   0   4 175088. 5297.68  20
 -10   0   4 23212.8 1842.02  20
  -9   0   4 39573.0 2215.36  20
  -8   0   4 119113. 3480.77  20
  -7   0   4 25669.1 1546.83  20
  -6   0   4 1865.60 540.117  20
   5   0  -4 117048. 2726.60   1
   4   0  -4 2374.14 539.431   1
   3   0  -4 115.975 414.486   1
   2   0  -4 122846. 2636.55   1
   1   0  -4 55545.7 1821.15   1
   0   0  -4 10367.3 879.990   1
  -1   0  -4 17554.6 1125.30   1
  -2   0  -4 297541. 4395.63   1
  -3   0  -4 101479. 2702.83   1
  -4   0  -4 178857. 3788.25   1
  -5   0  -4 89608.4 2906.54   1
  -6   0  -4 148.191 567.514   1
  -7   0  -4 85438.3 3348.84   1
  -8   0  -4 16607.0 1681.01   1
  -9   0  -4 4650.76 1120.24   1
 -10   0  -4 5689.02 1316.52   1
 -10   0  -4 3269.14 1397.97  17
 -11   0  -4 15743.6 1843.44   1
 -11   0  -4 15834.1 2595.40  13
 -11   0  -4 13172.4 2675.98  17
 -12   0  -4 63081.8 3489.23   1
 -12   0  -4 65464.0 5049.24  13
 -12   0  -4 67256.0 5057.42  17
 -13   0  -4 3073.64 1493.31  13
 -14   0  -4 990.203 939.064  13
  15   0   4 5749.97 1585.64  16
 -15   0  -4 4619.43 1352.09  13
 -16   0  -4 20564.8 2468.98  13
  16   0   4 20607.3 2419.51  16
  17   0   4 234.290 771.153  16
 -17   0  -4 1090.47 979.522  13
  18   0   4 1128.07 768.629  16
 -18   0  -4 204.184 659.823  13
  19   0   4 1086.39 495.314  16
 -19   0  -4 333.157 475.114  13
  23  -1  -4 1102.25 743.263   5
  23   1  -4 861.685 683.019   5
  23   1  -4 2104.68 737.983  22
  23  -1  -4 792.733 591.508  22
  23  -1  -4 951.254 659.046  21
  22  -1  -4 6316.71 1319.45   5
  22   1  -4 6042.31 1293.65   5
  22  -1  -4 7867.98 1352.25  22
 -22  -1   4 8393.65 1244.43  17
  21  -1  -4-1010.63 962.219   5
  21   1  -4 627.678 846.721   5
  21  -1  -4-990.333 853.028  22
 -21  -1   4-28.6728 560.032  17
  20  -1  -4 110.995 890.496   5
 -20  -1   4 99.4267 413.201  17
  19  -1  -4 8801.46 1761.51   5
  19   1  -4 10063.6 1919.38   4
  19  -1  -4 7398.87 1788.47   6
 -19  -1   4 9023.42 1925.12  17
  18  -1  -4 3633.21 1314.68   4
  18   1  -4 4076.89 1385.49   6
  18   1  -4 3777.19 1551.12   4
  18  -1  -4 2923.59 1471.59   6
  17  -1  -4 1375.13 1014.61   4
  17   1  -4 1105.72 1173.01   6
  17  -1  -4 1617.89 1155.63   6
  17   1  -4 2704.41 1234.06   4
  16  -1  -4 8555.59 2230.91   6
  16   1  -4 3644.06 1662.51   4
  16   1  -4 5101.39 1935.52   6
 -16   1   4 3690.67 1106.89  20
  16  -1  -4 4927.69 1599.29   4
 -16  -1   4 7387.50 2119.83  18
 -15  -1   4 1582.23 1504.87  18
  15   1  -4 2486.02 1662.77   4
 -15  -1   4 1657.97 905.410  20
  15   1  -4 3917.34 1729.33   6
  15  -1  -4 1536.35 1574.60   6
  15  -1  -4 2499.30 1230.78   4
 -15   1   4 2689.19 1007.90  20
 -14  -1   4 1610.79 929.492  18
  14  -1  -4 3513.15 1390.34   4
  14  -1  -4 2643.93 1460.37   6
 -14  -1   4 3405.23 997.900  20
  14   1  -4 515.095 1212.58   6
 -14   1   4 2632.05 968.530  20
 -13   1   4-907.428 863.269  20
 -13  -1   4-282.640 794.423  20
 -12   1   4 1844.58 881.061  20
 -12  -1   4 275.997 646.041  20
 -11  -1   4 485.847 573.596  20
 -11   1   4 647.262 728.548  20
 -10   1   4 29063.3 2086.41  20
 -10  -1   4 27377.2 1997.02  20
  -9  -1   4 11411.4 1252.36  20
  -9   1   4 13060.6 1347.38  20
  -8  -1   4 434.868 517.329  20
  -8   1   4 447.519 459.587  20
  -7   1   4 8951.23 1005.23  20
  -7  -1   4 9875.66 1034.54  20
  -7  -1   4 9999.13 775.792  24
  -6  -1   4 2130.79 580.564  20
  -6   1   4 2049.22 558.277  20
  -6  -1   4 2279.55 504.151  24
   5   1  -4 30.2202 444.919   1
   5  -1  -4 268.096 409.197   1
   4  -1  -4 128671. 2767.81   1
   4   1  -4 127335. 2777.44   1
   3   1  -4 200112. 3412.31   1
   3  -1  -4 197656. 3349.61   1
   2   1  -4 1087.25 485.617   1
   2  -1  -4 1347.33 532.616   1
   1  -1  -4 49204.1 1077.07  23
   1   1  -4 45892.5 1653.70   1
   1  -1  -4 44320.9 1646.19   1
   0  -1  -4 159626. 3104.68   1
   0  -1  -4 162731. 1356.13  23
   0   1  -4 162960. 3087.24   1
  -1   1  -4 22512.6 1206.85   1
  -1  -1  -4 23764.5 1286.56   1
  -2   1  -4-4.18732 382.597   1
  -2  -1  -4 498.633 492.960   1
  -3   1  -4 10149.1 909.332   1
  -3  -1  -4 8937.71 936.236   1
  -4   1  -4 51229.8 2007.11   1
  -4  -1  -4 53225.6 2143.45   1
  -5  -1  -4 107784. 3250.63   1
  -5   1  -4 104074. 3040.59   1
  -6   1  -4 27354.1 1759.32   1
  -6  -1  -4 26964.6 1821.24   1
  -7   1  -4 299995. 6072.42   1
  -7  -1  -4 296547. 6262.88   1
  -8  -1  -4 7255.89 1327.70   1
  -8   1  -4 5902.74 1125.72   1
  -9   1  -4 46344.4 2806.94   1
  -9  -1  -4 44588.2 2780.42   1
 -10  -1  -4 37865.2 2689.37   1
 -10   1  -4 48959.0 4468.95  13
 -10   1  -4 36813.3 2597.50   1
 -10  -1  -4 45530.1 3929.43  10
 -10  -1  -4 47163.1 4406.83  17
 -11   1  -4 10723.0 1627.43   1
 -11   1  -4 9217.97 1916.48  13
 -11  -1  -4 12814.2 1680.84   1
 -11  -1  -4 11180.7 2030.67  10
 -11  -1  -4 15469.8 2707.22  17
 -12   1  -4 926.251 891.357   1
 -12  -1  -4 2429.72 1019.56   1
 -12   1  -4 3395.98 1174.57  13
 -12  -1  -4 1114.60 1458.36  17
 -13   1  -4 22875.9 3019.03  13
 -13  -1  -4 26206.2 3232.37  17
  13  -1   4 26011.0 3174.94  16
  14  -1   4-233.733 637.598  16
 -14   1  -4 946.822 1013.36  13
 -14  -1  -4 695.723 889.736  13
 -14  -1  -4-593.227 987.580  17
  15  -1   4 77.2633 844.739  16
 -15   1  -4 894.369 907.610  13
 -15  -1  -4 1141.23 1031.97  13
  16  -1   4 1086.91 926.299  16
 -16   1  -4 1377.22 963.177  13
 -16  -1  -4 1674.84 1231.68  13
 -17   1  -4 11116.5 1623.82  13
 -17  -1  -4 9536.76 1775.90  13
  17  -1   4 11857.5 1819.69  16
  18  -1   4 483.858 649.551  16
 -18   1  -4 727.691 626.291  13
 -18  -1  -4 1008.17 877.866  13
  19  -1   4 7007.31 1128.40  16
 -19  -1  -4 7708.58 1248.01  13
 -20  -1  -4 425.402 392.176  13
  23   2  -4 4578.50 806.884   5
  23  -2  -4 2855.30 790.416   8
  23  -2  -4 4413.64 778.411  22
  23  -2  -4 4603.09 920.599  21
 -23  -2   4 4500.83 805.544  17
  22  -2  -4 2555.19 935.873  21
  22  -2  -4 2065.04 853.740   5
  22   2  -4 1421.05 918.686   5
 -22  -2   4 3092.53 872.396  17
  22  -2  -4 2035.55 821.888  22
  21  -2  -4 2074.51 984.796   5
  21   2  -4 1325.81 871.097   5
  21  -2  -4 1354.43 762.991  22
 -21  -2   4 610.902 747.735  17
  20  -2  -4 444.961 838.949   5
  20  -2  -4-1749.48 936.217  22
 -20  -2   4 136.184 720.000  17
  19  -2  -4 7896.58 1650.85   5
  19   2  -4 8207.93 1750.69   4
  19  -2  -4 9316.50 1668.97  22
  19  -2  -4 5759.41 1564.13   6
 -19  -2   4 7338.07 1704.71  17
  18  -2  -4-652.206 809.751   5
  18   2  -4-60.2876 806.235   4
  18  -2  -4-221.237 982.262   6
  17  -2  -4 6471.64 1731.96   5
  17   2  -4 5263.62 1690.73   4
  17  -2  -4 6426.01 1834.52   6
  16  -2  -4 1395.62 1241.21   6
  16  -2  -4 461.701 968.958   4
  16   2  -4 7.82426 1323.73   4
 -16  -2   4 115.522 1316.04  18
  15  -2  -4 1654.31 1132.15   4
  15   2  -4-1022.32 1469.78   4
  15  -2  -4 3477.28 1570.86   6
 -15   2   4 1128.67 562.813  20
 -15  -2   4 428.887 873.339  20
 -15  -2   4 1583.76 953.546  18
 -14  -2   4 2966.63 1927.22  18
  14  -2  -4 1857.85 1586.86   6
 -14   2   4 2862.17 1087.92  20
 -14  -2   4 3632.37 1195.99  20
  14  -2  -4 5445.14 1469.08   4
 -13  -2   4 25461.6 3288.75  18
  13  -2  -4 30994.9 3080.86   4
  13  -2  -4 27866.3 3222.04   6
 -13   2   4 33522.2 2434.16  20
 -13  -2   4 28067.6 2496.44  20
 -13  -2   4 28047.6 3593.53  16
 -12  -2   4 2281.30 1000.71  20
 -12   2   4 3370.93 864.858  20
 -11   2   4 932.384 635.201  20
 -11  -2   4 320.167 694.568  20
 -10   2   4 17509.1 1650.52  20
 -10  -2   4 17036.5 1630.36  20
  -9  -2   4 120085. 3840.93  20
  -9   2   4 127812. 3918.64  20
  -8  -2   4 20758.5 1182.00  24
  -8  -2   4 18181.4 1444.61  20
  -8   2   4 19375.0 1456.56  20
  -7  -2   4 112964. 2808.74  24
  -7   2   4 112138. 3140.40  20
  -7  -2   4 104540. 3142.49  20
  -6   2   4 24523.4 1410.36  20
  -6  -2   4 23748.0 1489.34  20
  -6  -2   4 24508.0 1404.66  24
   5  -2  -4 75758.0 2272.12   1
  -5  -2   4 82155.4 2575.09  24
  -5   2   4 76008.0 2303.75  20
   4  -2  -4 82.1643 377.171   1
   4  -2  -4 295.618 340.841  23
   4   2  -4 241.124 393.618   1
   3  -2  -4 53325.7 1632.02  23
   3   2  -4 49503.4 1789.34   1
   3  -2  -4 49638.8 1729.63   1
   2   2  -4 1228.45 451.515   1
   2  -2  -4 1672.13 499.064   1
   2  -2  -4 1586.25 359.814  23
   1  -2  -4 32586.1 1063.41  23
   1   2  -4 31276.6 1408.35   1
   1  -2  -4 30951.8 1396.29   1
   0  -2  -4 5577.10 692.248   1
   0   2  -4 4205.79 612.183   1
  -1  -2  -4 164595. 3273.35   1
  -1   2  -4 165113. 3160.08   1
  -2   2  -4 3816.33 599.011   1
  -2  -2  -4 3750.11 659.906   1
  -3   2  -4 33417.0 1527.22   1
  -3  -2  -4 31749.9 1621.90   1
  -4   2  -4 72915.6 2329.71   1
  -4  -2  -4 73556.8 2553.96   1
  -5   2  -4 23405.0 1446.80   1
  -5  -2  -4 23457.4 1617.02   1
  -6  -2  -4 6797.10 1048.26   1
  -6   2  -4 7128.42 908.523   1
  -7   2  -4 1320.02 571.841   1
  -7  -2  -4 1741.01 782.970   1
  -8  -2  -4 25413.8 2022.06   1
  -8   2  -4 26228.6 1950.70   1
  -9  -2  -4 14254.4 2199.62  10
  -9   2  -4 9055.83 1269.03   1
  -9  -2  -4 9133.73 1422.43   1
  -9  -2  -4 9064.81 2214.16  17
 -10   2  -4 163.952 659.973   1
  10  -2   4-2032.93 1424.05  16
 -10  -2  -4 682.030 745.656   1
 -10   2  -4-43.2843 628.598  13
  10  -2   4-1504.88 868.481  21
 -10  -2  -4 318.547 1207.07  10
 -10  -2  -4 950.977 1168.02  17
 -11   2  -4 20396.7 1990.53   1
  11  -2   4 16921.5 2724.74  16
 -11  -2  -4 19779.8 2010.68   1
 -11   2  -4 20682.9 3003.76  13
  11  -2   4 13969.0 2322.05  21
 -11  -2  -4 17132.6 2533.51  10
 -11  -2  -4 17299.6 2784.59  17
 -12   2  -4-728.762 754.768   1
 -12  -2  -4 1264.24 1011.72  10
  12  -2   4-1214.07 1284.44  16
  12  -2   4-1058.26 809.422  21
 -12   2  -4-763.199 687.196  13
 -12  -2  -4 993.750 830.425  17
  13  -2   4 6297.37 1760.73  16
  13  -2   4 1902.80 1119.38  21
 -13  -2  -4 3847.88 1322.41  10
 -13   2  -4 8224.02 1838.61  13
 -13  -2  -4 3017.83 1305.53  17
 -14   2  -4 33964.8 3221.47  13
  14  -2   4 29326.8 2951.02  21
 -14  -2  -4 28404.0 3336.04  17
  14  -2   4 25729.3 2880.90  16
 -15   2  -4 17552.4 2145.41  13
 -15  -2  -4 17241.4 2437.65  13
  15  -2   4 17324.5 2258.14  21
  15  -2   4 14701.4 2121.99  16
  16  -2   4 1062.01 912.199  16
 -16  -2  -4 489.824 872.012  13
 -16   2  -4-315.564 747.651  13
  16  -2   4-1026.16 939.549  21
 -17   2  -4 8262.61 1305.88  13
 -17  -2  -4 10926.0 1786.20  13
  17  -2   4 9593.04 1582.77  16
  18  -2   4 3980.16 1026.36  16
 -18  -2  -4 3977.64 1066.55  13
  19  -2   4 168.107 498.942  16
 -19  -2  -4 259.490 437.011  13
 -19   2  -4 589.516 523.392  14
  22  -3  -4-315.213 510.009  22
  22   3  -4 74.1139 684.019   5
  22  -3  -4-670.341 588.647   8
  22  -3  -4 296.615 473.139  21
 -22  -3   4-215.001 575.793  17
  21  -3  -4 734.131 799.028   5
  21   3  -4-941.999 693.949   5
  21  -3  -4 1518.52 694.896  22
  21  -3  -4 469.124 796.233  21
 -21  -3   4 417.630 483.001  17
  20  -3  -4 14342.8 1933.06   5
  20  -3  -4 13077.6 1784.82  22
  20  -3  -4 13545.1 1831.83  21
 -20  -3   4 12033.4 1854.16  17
  19  -3  -4 3971.24 1328.47   5
  19   3  -4 4462.33 1381.50   4
  19  -3  -4 4191.46 1228.21  22
  19  -3  -4 4402.14 1476.90   6
 -19  -3   4 3552.63 1123.42  17
  18  -3  -4 3332.92 1085.27   5
  18   3  -4 1859.27 1189.39   4
  18  -3  -4 2429.01 1107.16   6
  18  -3  -4 1537.26 969.092  22
  17  -3  -4 8570.95 1677.16   5
  17   3  -4 9461.75 1956.35   4
  17  -3  -4 9887.61 2235.55   6
  17  -3  -4 10857.1 1950.72  22
  16  -3  -4 5635.92 1656.20   6
  16  -3  -4 3300.97 1350.28   5
  16   3  -4 6544.36 1772.32   4
  16  -3  -4 2161.92 1168.69  22
  15  -3  -4 5413.07 1588.57   5
  15   3  -4 5047.70 1963.89   4
  15  -3  -4 2676.48 1605.52   6
  15  -3  -4 2514.38 1351.46  22
 -15  -3   4 5752.94 1996.63  18
  14  -3  -4 4095.14 1341.68  22
  14  -3  -4 2042.97 970.473   5
  14  -3  -4 3540.31 1214.61   4
  14  -3  -4 4303.03 1737.11   6
  14  -3  -4 2172.96 941.263  23
 -14  -3   4 119.898 957.946  12
 -14  -3   4 1222.34 925.889  20
 -14  -3   4 2446.62 1575.52  18
 -14  -3   4 3822.55 1889.52  16
 -13  -3   4 4778.22 1092.07  16
  13  -3  -4 5274.36 1801.02   4
  13  -3  -4 3193.89 1811.64   6
 -13  -3   4 2443.44 1024.41  20
 -13  -3   4 5204.09 1625.42  12
 -13  -3   4 1956.41 1286.08  18
  13  -3  -4 2042.85 990.061  23
 -12  -3   4 16723.5 2714.96  16
 -12  -3   4 12675.0 2658.25  18
  12  -3  -4 14035.7 2534.71   6
 -12  -3   4 13040.6 1817.82  20
  12  -3  -4 15817.8 1679.71  23
  11  -3  -4 3739.75 956.044  23
 -11  -3   4 3799.82 1029.03  20
  10  -3  -4 3463.94 907.713  23
 -10  -3   4 4808.41 1008.30  20
   9  -3  -4 10200.3 1269.67  23
  -9  -3   4 9570.97 1243.21  20
  -8  -3   4 2323.08 564.734  24
  -8   3   4 2513.91 580.329  20
   8  -3  -4 1544.39 676.778  23
  -8  -3   4 1384.54 646.651  20
  -7  -3   4 51516.9 2152.17  24
   7  -3  -4 43635.1 2148.09  23
  -7  -3   4 46341.5 2228.68  20
  -7   3   4 45082.9 1986.41  20
  -6  -3   4 20471.8 1439.71  24
   6  -3  -4 20615.5 1412.46  23
  -6   3   4 19270.7 1217.64  20
  -6  -3   4 19955.9 1428.44  20
  -5  -3   4 12924.2 1236.66  24
   5  -3  -4 12466.1 1061.38  23
  -5   3   4 12404.1 922.063  20
  -5  -3   4 12706.4 1135.97  20
   5  -3  -4 13336.7 1024.46   1
   4  -3  -4 168976. 3721.59  24
  -4  -3   4 160254. 4058.79  24
   4  -3  -4 164433. 3392.41  23
   4  -3  -4 170156. 3302.24   1
  -4   3   4 157083. 3009.04  20
  -3  -3   4 138844. 3843.55  24
   3  -3  -4 147009. 3866.62  24
   3   3  -4 137513. 3030.44   1
   3  -3  -4 142983. 2973.78  23
   3  -3  -4 142567. 2978.15   1
  -2  -3   4 50871.9 2398.89  24
   2  -3  -4 56339.8 1793.15  23
   2   3  -4 51409.8 1809.38   1
   2  -3  -4 51322.7 2539.92  24
   2  -3  -4 51986.4 1803.69   1
   1  -3  -4 8880.84 730.119  23
   1  -3  -4 8806.56 1426.79  24
   1   3  -4 9432.67 827.123   1
   1  -3  -4 8775.58 820.786   1
   0   3  -4 52309.2 1790.64   1
   0  -3  -4 46960.8 2772.81  24
   0  -3  -4 50473.3 1813.82   1
  -1  -3  -4 3956.06 613.905   1
  -1  -3  -4 3481.03 1105.65  24
  -1   3  -4 4220.00 575.791   1
  -2  -3  -4 5369.67 722.019   1
  -2  -3  -4 6587.22 1291.70  24
  -2   3  -4 5325.25 654.758   1
  -3   3  -4 49392.7 1824.14   1
  -3  -3  -4 48120.1 1989.60   1
  -3  -3  -4 45134.0 2717.82  24
  -4   3  -4 6954.43 761.989   1
  -4  -3  -4 7479.65 911.849   1
  -4  -3  -4 7285.35 1252.60  24
  -5   3  -4 22999.2 1397.64   1
  -5  -3  -4 21904.3 1552.62   1
  -5  -3  -4 21785.2 1893.14  24
  -6  -3  -4 39534.1 2141.60   1
  -6   3  -4 42075.3 2006.46   1
  -7   3  -4 47215.6 2307.58   1
  -7  -3  -4 39334.8 2305.16   1
  -8   3  -4 75224.9 3147.03   1
  -8  -3  -4 79475.8 5211.28  10
  -9  -3  -4 587.133 685.387   1
   9  -3   4 7.82882 1225.43  16
  -9   3  -4-263.692 1016.27  13
   9  -3   4-1463.40 864.993  21
  -9  -3  -4 1494.18 1119.99  10
  -9  -3  -4 25.9400 635.075  17
 -10  -3  -4 267.466 606.953   1
  10  -3   4-1108.95 1028.37  16
  10  -3   4-7.81265 893.124  21
 -10  -3  -4-731.545 806.383  10
 -10  -3  -4-149.322 1045.64  17
 -10   3  -4 2707.80 1312.20  13
 -11   3  -4 9405.08 2149.34  13
  11  -3   4 9246.59 2112.34  16
 -11  -3  -4 14193.6 1740.10   1
  11  -3   4 14079.5 2368.24  21
 -11  -3  -4 11637.7 2150.67  10
 -11  -3  -4 15101.2 2688.86  17
  12  -3   4 1444.78 1241.15  16
 -12   3  -4-1956.50 1323.85  13
  12  -3   4 832.417 1016.78  21
 -12  -3  -4-1044.26 1000.22  10
 -12  -3  -4-117.958 1213.40  17
  13  -3   4 1925.61 1357.55  16
 -13   3  -4-834.227 874.152  13
  13  -3   4 3653.59 1425.47  21
 -13  -3  -4 3391.38 1412.29  10
 -13  -3  -4 2249.76 1228.90  17
 -14  -3  -4 73.6627 1109.60  10
  14  -3   4-108.347 598.966  16
  14  -3   4 842.742 837.374  21
 -14  -3  -4 1077.40 1018.66  17
  15  -3   4 11338.2 1859.72  16
 -15  -3  -4 10128.8 1919.16  13
  15  -3   4 10478.8 1765.51  21
  16  -3   4 96.8509 677.256  16
 -16  -3  -4 2026.41 1070.86  13
 -17  -3  -4 11106.9 1794.07  13
  17  -3   4 11365.0 1590.21  16
  18  -3   4 639.849 624.899  16
 -18  -3  -4 2651.70 942.580  13
  19  -3   4-72.5107 445.640  16
 -19  -3  -4 357.710 496.659  13
  22  -4  -4 947.557 575.340   8
 -22  -4   4-352.180 464.038  17
  21  -4  -4 3280.19 947.820   8
  21   4  -4 1054.92 628.893   5
  21  -4  -4 2182.52 764.808  21
 -21  -4   4 2002.21 788.548  17
  20  -4  -4 1305.08 769.879  21
  20  -4  -4 1425.20 789.133  22
 -20  -4   4-19.0103 642.131  17
  19  -4  -4 2071.86 922.349   5
  19  -4  -4 1894.37 908.904  22
  19  -4  -4 1283.17 839.554  21
 -19  -4   4 1914.48 1053.48  17
  18  -4  -4-1434.81 990.972   5
 -18  -4   4 685.809 861.062  12
  18   4  -4 1670.43 1102.76   4
  18  -4  -4 369.698 958.258   6
  18  -4  -4-567.888 690.691  22
  18  -4  -4 59.2553 833.231  21
 -18  -4   4 1244.96 952.338  17
  17  -4  -4 977.157 906.011   5
  17  -4  -4-973.667 1064.78   6
  17  -4  -4 1115.94 977.240  22
  17   4  -4-186.638 926.491   4
  17  -4  -4 2007.16 1091.03  21
 -17  -4   4 956.518 908.155  12
  16  -4  -4 3164.39 1260.43   5
  16   4  -4 3391.18 1414.45   4
  16  -4  -4 2170.19 1435.66   6
  16  -4  -4 1024.11 1122.07  22
 -16  -4   4 3862.67 1156.56  12
  15  -4  -4 17804.2 2877.59   6
  15  -4  -4 23669.0 2834.83   5
  15   4  -4 23993.3 2921.09   4
  15  -4  -4 23317.7 3039.81  22
 -15  -4   4 17800.3 2628.41  12
 -15  -4   4 18995.4 2891.67  18
  14  -4  -4 527.943 1006.85   5
 -14  -4   4 1423.86 1002.46  16
  14  -4  -4 2726.65 1317.86  22
 -14  -4   4-1754.98 1500.87  12
  14  -4  -4 874.974 1174.86   6
 -14  -4   4 3273.82 1257.55  18
  13  -4  -4 1869.78 1393.94   6
  13  -4  -4 2079.52 1323.18  22
  13  -4  -4 1321.64 796.379  23
 -13  -4   4 550.096 767.716  16
 -13  -4   4 2009.25 1012.08  20
 -13  -4   4 2471.93 1527.80  18
  13  -4  -4 1563.73 1229.42   5
 -12  -4   4 5550.10 1541.11  16
  12  -4  -4 5020.66 1772.29   6
 -12  -4   4 6234.93 1444.36  20
  12  -4  -4 5610.39 1215.45  23
 -12  -4   4 6162.16 2016.68  18
  12  -4  -4 5997.45 1614.08  22
  11  -4  -4 882.185 763.258  23
  11  -4  -4 1777.40 1126.13  22
  11  -4  -4 909.191 1170.07   6
 -11  -4   4 1015.00 761.717  20
 -11  -4   4 1360.82 903.867  16
  10  -4  -4 2267.09 834.026  23
 -10  -4   4 3218.92 1010.17  20
  -9  -4   4-172.151 500.571  24
   9  -4  -4 166.473 663.774  23
  -9  -4   4 331.649 680.332  20
   8  -4  -4 1437.31 720.364  23
  -8  -4   4 1325.79 567.914  24
  -8  -4   4 2260.10 810.131  20
  -7  -4   4 4120.44 839.334  20
   7  -4  -4 3536.47 782.039  23
  -7  -4   4 3682.86 785.138  24
   6  -4  -4 1812.87 683.164  23
  -6  -4   4 2186.87 701.166  24
  -6  -4   4 1797.78 602.384  20
   5  -4  -4 25029.7 1557.67  23
  -5  -4   4 22223.8 1685.79  24
   5  -4  -4 26977.9 1675.93  24
  -5  -4   4 22100.3 1566.48  20
   4  -4  -4 6436.96 841.273  23
  -4  -4   4 6156.43 1094.30  24
   4  -4  -4 7635.85 1099.60  24
  -4  -4   4 6634.39 922.567  20
   3  -4  -4 4543.94 1114.39  24
   3  -4  -4 3070.23 655.576  23
  -3  -4   4 2511.89 861.145  24
   3  -4  -4 3148.98 593.232   1
  -2  -4   4 171445. 4748.74  24
   2  -4  -4 171350. 5384.53  24
   2  -4  -4 180355. 3350.87   1
   2  -4  -4 179815. 3613.50  23
   1  -4  -4 32701.8 2616.98  24
  -1  -4   4 34073.6 2253.96  24
   1  -4  -4 35784.6 1526.83   1
   0  -4   4 2475.93 914.162  24
   0  -4  -4 2608.58 516.468   1
   0  -4  -4 3606.36 1314.86  24
   1  -4   4 5444.39 1170.02  24
  -1  -4  -4 5728.00 1319.68  24
  -1  -4  -4 6472.57 744.193   1
  -2  -4  -4 8651.17 863.507   1
  -2  -4  -4 10227.5 1696.06  24
   2  -4   4 9345.12 1449.96  24
  -3  -4  -4 23364.9 1406.15   1
   3  -4   4 23943.1 2147.87  24
  -3  -4  -4 26241.9 2272.79  24
  -4  -4  -4 3833.26 1162.50  24
  -4  -4  -4 4417.84 799.542   1
   4  -4   4 3125.20 1091.02  24
  -5  -4  -4 1968.02 983.539  24
   5  -4   4 1817.32 1055.03  24
  -5  -4  -4 2390.72 638.052   1
  -6  -4  -4 16875.0 1465.72   1
   6  -4   4 16673.6 1859.28  24
  -6  -4  -4 15199.5 1656.81  24
   7  -4   4 12036.2 2126.66  16
  -7  -4  -4 11675.4 1283.24   1
  -7  -4  -4 13232.0 2189.38   7
   7  -4   4 12230.6 1676.41  24
   7  -4   4 13607.2 2095.15  21
  -7  -4  -4 14508.7 2589.61  10
   8  -4   4 13622.9 2323.89  16
  -8  -4  -4 17925.3 2493.70   7
   8  -4   4 14802.4 1727.20  24
   8  -4   4 14217.6 2348.64  21
  -8  -4  -4 17013.7 2610.81  10
  -8  -4  -4 14866.7 1558.82   1
  -8  -4  -4 12811.1 2532.22  17
   9  -4   4 4577.97 1719.72  16
  -9  -4  -4 6857.11 1728.76   7
   9  -4   4 5628.07 1658.96  21
  -9  -4  -4 9290.32 2103.09  10
  -9  -4  -4 6090.02 2118.29  17
  -9  -4  -4 7082.86 1226.94   1
  10  -4   4 1040.08 1180.68  16
  10  -4   4-1948.03 1363.89  21
 -10  -4  -4-7.59304 877.404  10
 -10  -4  -4-1112.70 1109.69  17
 -10  -4  -4 491.967 532.560   1
  11  -4   4 12790.0 2325.36  16
  11  -4   4 12284.2 2285.86  21
 -11  -4  -4 14870.0 2479.50  10
 -11  -4  -4 15289.0 2552.32  17
  12  -4   4 3904.92 1504.12  16
  12  -4   4 5581.47 1668.27  21
 -12  -4  -4 5278.16 1646.01  10
 -12  -4  -4 4400.11 1588.69  17
 -13  -4  -4 522.756 972.784  17
  13  -4   4-493.649 1057.88  16
  13  -4   4-204.066 1143.11  21
 -13  -4  -4-359.219 1081.64  10
  14  -4   4 1528.47 988.248  16
 -14  -4  -4 1377.75 1146.02  10
 -14  -4  -4 1029.86 1013.96  17
  15  -4   4 144.769 575.375  16
 -15  -4  -4-1352.86 940.295  13
 -15  -4  -4-2144.58 1061.19  10
  16  -4   4 3341.60 1061.11  16
 -16  -4  -4 2345.32 1017.49  13
  17  -4   4 5294.20 1071.14  16
 -17  -4  -4 7388.71 1368.82  13
  18  -4   4 305.037 563.145  16
 -18  -4  -4 336.086 545.783  13
  21  -5  -4 3946.85 806.713   8
 -21  -5   4 4229.18 873.580  17
  20  -5  -4 295.581 635.740   8
  20  -5  -4 1798.78 605.300  21
 -20  -5   4 575.065 533.733  17
  19  -5  -4 1068.42 748.300   8
  19  -5  -4 1541.09 788.119  21
 -19  -5   4-186.713 668.993  17
  18  -5  -4 4303.52 1253.78   8
 -18  -5   4 5322.47 1294.00  12
  18  -5  -4 5112.57 1316.86  22
  18  -5  -4 5294.14 1189.29  21
 -18  -5   4 4748.10 1327.49  17
 -17  -5   4 161.653 778.044  12
  17  -5  -4-840.941 1015.74   6
  17  -5  -4 799.528 954.940  22
  17  -5  -4 1435.34 875.206  21
 -17  -5   4 562.406 806.802  17
  16  -5  -4 1537.61 1237.23   5
  16  -5  -4 3067.96 1314.11   6
  16  -5  -4 3503.54 1357.22  22
 -16  -5   4 1079.81 1058.82  12
  16  -5  -4 4277.14 1321.40  21
  15  -5  -4 5030.52 1681.24   5
  15  -5  -4 3263.19 1385.46   6
  15  -5  -4 1346.20 1147.46  22
 -15  -5   4 4624.37 1395.70  12
  14  -5  -4 20712.0 2708.13   5
  14  -5  -4 17126.7 2539.88   6
  14  -5  -4 18331.5 2779.61  22
 -14  -5   4 14628.9 2408.60  12
 -14  -5   4 17276.1 2982.87  18
 -14  -5   4 9703.68 2174.96  16
 -13  -5   4 3076.36 1607.46  16
  13  -5  -4 1727.16 1385.66  22
  13  -5  -4 104.826 1418.18   6
 -13  -5   4 1444.54 1296.80  18
 -12  -5   4 403.206 664.678  16
  12  -5  -4 441.548 682.294  23
  12  -5  -4 766.800 1202.48  22
 -12  -5   4-1950.25 1421.12  18
 -11  -5   4 13896.9 2341.93  16
  11  -5  -4 5813.46 1828.35   6
 -11  -5   4 15193.6 2305.20  11
  11  -5  -4 11686.4 1627.78  23
  11  -5  -4 9204.61 2042.54  22
 -11  -5   4 12224.6 1857.51  20
 -11  -5   4 11176.4 2651.73  18
 -10  -5   4 1991.02 1143.37  16
  10  -5  -4-781.141 1018.75   8
  10  -5  -4 886.052 711.733  23
  10  -5  -4-1244.83 1173.99  22
  10  -5  -4-3115.65 1628.89   6
  10  -5  -4 2020.01 1384.32  25
 -10  -5   4-1560.91 1078.20  11
 -10  -5   4 1901.68 911.855  20
 -10  -5   4-2520.94 1388.77  18
  -9  -5   4 2119.46 678.823  24
   9  -5  -4-1311.77 1251.02   6
   9  -5  -4 1048.31 1306.03   8
  -9  -5   4 335.452 579.011  16
   9  -5  -4-950.276 1239.02  25
   9  -5  -4 1097.66 764.931  23
  -9  -5   4 653.696 795.545  20
  -9  -5   4 3121.14 1207.05  11
  -9  -5   4 4041.45 1455.01  18
   9  -5  -4 3868.19 1605.02  22
   8  -5  -4 18075.7 2590.33  25
   8  -5  -4 17310.7 2332.06   8
   8  -5  -4 19480.7 1772.12  23
   8  -5  -4 16701.1 2503.99  22
  -8  -5   4 19467.4 1892.43  20
  -8  -5   4 17790.4 2293.61  16
  -8  -5   4 19471.7 1667.88  24
   7  -5  -4 11028.4 1338.79  23
  -7  -5   4 13791.8 1484.59  20
  -7  -5   4 9601.59 1226.96  24
  -6  -5   4 1347.21 486.309  20
  -6  -5   4 1470.88 734.328  24
   6  -5  -4 1423.38 689.776  23
   5  -5  -4 27460.4 1813.49  23
  -5  -5   4 30064.3 1944.72  20
  -5  -5   4 25964.2 1989.36  24
  -4  -5   4 3656.66 968.399  24
   4  -5  -4 3334.28 771.162  23
  -4  -5   4 3392.99 811.596  20
   4  -5  -4 5735.73 1244.35  24
   3  -5  -4 106138. 4529.69  24
  -3  -5   4 85671.7 3613.70  24
   3  -5  -4 91958.0 3060.18  23
  -3  -5   4 102456. 3291.49  20
  -2  -5   4 33768.8 2365.38  24
  -2  -5   4 39650.6 2050.38  20
   2  -5  -4 32902.8 2785.21  24
   1  -5  -4 69688.4 4047.41  24
  -1  -5   4 70684.7 3415.61  24
   0  -5   4 10036.3 1509.90  24
   0  -5  -4 8504.60 1665.01  24
   1  -5   4 10067.8 1577.80  24
  -1  -5  -4 8739.10 1676.91  24
  -2  -5  -4 201.511 911.149  24
   2  -5   4-445.781 933.103  24
   3  -5   4 2390.96 1146.04  24
  -3  -5  -4 3198.42 1214.88  24
   4  -5   4 1803.16 969.783  16
  -4  -5  -4 1991.33 1043.49  15
   4  -5   4 1341.68 979.667  24
  -4  -5  -4 3320.84 1464.07   7
  -4  -5  -4 107.223 869.072  24
   5  -5   4 14484.1 2188.42  16
  -5  -5  -4 12799.1 2425.14   7
  -5  -5  -4 9468.65 1582.36  24
   5  -5   4 10403.7 1646.94  24
  -5  -5  -4 12495.3 2206.67  15
  -5  -5  -4 14430.5 2409.56  10
   6  -5   4 7971.79 1434.07  24
   6  -5   4 8274.06 1804.74  16
  -6  -5  -4 2707.82 1188.82   7
  -6  -5  -4 5122.34 1218.80  24
  -6  -5  -4 3543.08 1600.19  10
  -7  -5  -4 29831.2 3406.76   7
   7  -5   4 29071.2 2494.77  24
  -7  -5  -4 28940.9 2434.72  24
  -7  -5  -4 32899.0 3542.61  10
  -7  -5  -4 25344.3 2979.41  17
   7  -5   4 31875.7 3445.25  16
   8  -5   4 105.438 691.978  16
  -8  -5  -4-2829.87 1554.97   7
  -8  -5  -4-1205.03 943.821  17
   9  -5   4 6455.27 1733.97  16
  -9  -5  -4 7670.96 1937.83   7
  -9  -5  -4 6378.78 1828.39  10
  -9  -5  -4 7298.56 1923.83  17
  10  -5   4 3379.94 1434.64  16
 -10  -5  -4 6502.44 1646.16   7
 -10  -5  -4 4514.45 1482.66  10
 -10  -5  -4 3394.57 1417.41  17
  11  -5   4 3620.67 1366.11  16
 -11  -5  -4 3187.27 1388.67  10
 -11  -5  -4 2743.22 1511.19  17
  12  -5   4 2426.70 1349.06  16
 -12  -5  -4 568.885 977.177  10
 -12  -5  -4 3722.95 1272.21  17
  13  -5   4 1800.45 1266.23  16
 -13  -5  -4 2084.06 1251.86  10
  14  -5   4 5066.04 1501.10  16
 -14  -5  -4 5111.49 1484.49  10
 -14  -5  -4 7069.41 1595.60  13
 -15  -5  -4-128.090 718.060  13
  15  -5   4 850.315 898.435  16
 -15  -5  -4 1568.26 914.343  10
  16  -5   4 1068.77 719.297  16
 -16  -5  -4-344.251 578.378  13
  17  -5   4 600.724 616.867  16
 -17  -5  -4 62.6947 535.303  13
  18  -5   4-85.3881 392.416  16
  20  -6  -4 1098.77 610.901   8
 -20  -6   4 2431.36 607.375  17
  19  -6  -4 739.598 712.694   8
 -19  -6   4-728.542 595.898  17
  18  -6  -4-17.4400 771.042   8
 -18  -6   4-407.635 524.557  12
 -18  -6   4 1349.55 727.758  17
  17  -6  -4-261.875 787.745   8
 -17  -6   4 227.189 732.257  12
 -17  -6   4 289.281 477.278  17
 -16  -6   4 2966.85 1094.88  17
  16  -6  -4-48.4459 823.588   8
  16  -6  -4 3229.80 1263.44   6
 -16  -6   4 2044.07 1097.94  12
  15  -6  -4-634.868 1128.26   8
  15  -6  -4 1099.27 1108.42   6
 -15  -6   4 35.1330 924.031  12
  14  -6  -4 2075.07 1251.18   8
 -14  -6   4 1813.38 1234.41  12
  14  -6  -4 5073.02 1577.23   6
 -14  -6   4 3988.33 1503.21  16
  13  -6  -4 19691.1 2849.68   8
  13  -6  -4 28306.2 2902.02   6
 -13  -6   4 23524.6 2955.86  12
 -13  -6   4 26289.4 3345.65  16
 -12  -6   4 923.106 1024.42  16
  12  -6  -4 1360.43 1176.71   8
  12  -6  -4 25.0746 1193.26   6
 -12  -6   4 1993.58 1492.13  18
 -11  -6   4 108.634 920.315  16
  11  -6  -4 2490.20 1295.21   8
  11  -6  -4-1204.00 1192.07   6
 -11  -6   4 1255.05 1186.51  11
 -11  -6   4 828.810 1491.14  18
 -10  -6   4 6695.39 1786.09  16
  10  -6  -4 4423.55 1457.14   8
 -10  -6   4 5733.01 1596.89  11
 -10  -6   4 4959.07 1490.61  18
   9  -6  -4 28.9408 1170.08  25
  -9  -6   4 523.624 892.809  16
   9  -6  -4 467.430 1219.00   8
   9  -6  -4 1583.91 1438.85  15
  -9  -6   4 1389.80 784.754  24
   9  -6  -4-2404.47 999.149  23
  -9  -6   4-662.726 1131.05  11
  -9  -6   4 308.057 1189.45  18
   8  -6  -4 25731.6 3027.02   8
   8  -6  -4 28615.7 3173.28  15
   8  -6  -4 23731.8 3067.24  25
   8  -6  -4 26487.5 2127.38  23
  -8  -6   4 28207.4 2136.18  24
  -8  -6   4 27303.0 2921.42  11
  -8  -6   4 24437.2 2932.66  16
  -7  -6   4 13066.3 2181.50  16
   7  -6  -4 13562.3 2209.39   8
   7  -6  -4 14052.6 2283.23  15
   7  -6  -4 13708.1 2372.91  25
  -7  -6   4 13361.1 1539.40  24
  -7  -6   4 12991.1 2012.31  11
   7  -6  -4 11995.5 1479.96  23
   6  -6  -4 15475.5 2247.37   8
  -6  -6   4 10296.0 1861.10  16
   6  -6  -4 7662.59 1832.33  15
  -6  -6   4 11552.5 1492.42  24
  -6  -6   4 10333.2 1807.33  11
   6  -6  -4 10420.4 1328.78  23
   6  -6  -4 11673.4 2152.46  25
   5  -6  -4 18113.1 2431.52   8
  -5  -6   4 18276.8 1805.22  24
   5  -6  -4 16364.3 2323.85  15
   5  -6  -4 18837.6 2683.62  25
   5  -6  -4 18143.9 1650.20  23
  -5  -6   4 17450.4 2428.30  16
   4  -6  -4 30300.0 3087.69   8
   4  -6  -4 31492.6 3122.82  15
   4  -6  -4 32623.2 3169.89  25
  -4  -6   4 28927.3 2270.62  24
  -4  -6   4 34231.9 3253.71  16
   3  -6  -4 11423.2 1963.35   8
  -3  -6   4 14026.4 2236.06  16
   3  -6  -4 11150.1 2108.87  15
   3  -6  -4 14076.2 2201.85  25
  -3  -6   4 12689.4 1611.87  24
   3  -6  -4 13662.8 2095.42  24
   2  -6  -4 14869.7 2237.50   8
   2  -6  -4 19041.5 2465.06  15
   2  -6  -4 20557.2 3019.45   7
  -2  -6   4 17621.4 1860.36  24
   2  -6  -4 18230.2 2394.67  24
   2  -6  -4 18912.6 2422.60  25
  -2  -6   4 18989.0 2502.74  16
   1  -6  -4 5881.15 1472.10   9
   1  -6  -4 3665.80 1290.13   8
  -1  -6   4 2993.96 1310.05  16
   1  -6  -4 3241.31 1323.70  15
   1  -6  -4 5013.66 1612.69  25
  -1  -6   4 4209.63 1088.43  24
   1  -6  -4 5010.51 1556.02  24
   1  -6  -4 3184.49 1414.79   7
   0  -6   4 2998.91 1261.71  16
   0  -6  -4 1816.32 1034.54  15
   0  -6   4 2871.88 1122.96  24
   0  -6  -4 1608.18 1215.10  25
   0  -6  -4 694.686 1160.80  24
   0  -6  -4 2409.63 1917.03   7
   0  -6  -4 2151.35 948.730   9
   1  -6   4 3357.29 1212.69  16
  -1  -6  -4 1126.02 1089.92  15
   1  -6   4 1925.03 963.605  24
  -1  -6  -4 1708.33 1301.19  24
  -1  -6  -4 472.720 1361.31   7
  -1  -6  -4-2049.90 1053.67  25
  -1  -6  -4 91.8236 907.649   9
   2  -6   4 427.432 737.543  16
  -2  -6  -4 1661.26 1083.47  15
   2  -6   4 2331.36 1012.10  24
  -2  -6  -4 855.900 1451.75   7
  -2  -6  -4 2297.37 1271.50  24
  -2  -6  -4 1324.03 1115.69  25
  -2  -6  -4 1625.79 953.570   9
  -3  -6  -4 10174.8 2349.51   7
   3  -6   4 9441.81 1847.86  16
  -3  -6  -4 6769.00 1864.56  15
  -3  -6  -4 7687.04 1646.62  24
   3  -6   4 6718.48 1426.73  24
  -3  -6  -4 7201.14 1749.42  25
  -3  -6  -4 7045.60 1667.18   9
   4  -6   4 5647.55 1698.84  16
  -4  -6  -4 4871.08 1709.86  15
   4  -6   4 1659.85 1155.43  24
  -4  -6  -4 5332.21 1448.55  25
  -4  -6  -4 3820.10 1676.96   7
  -4  -6  -4 3414.51 1566.65  10
  -4  -6  -4 3315.16 1303.20   9
  -4  -6  -4 3522.65 1064.55  24
   5  -6   4 4028.51 1428.98  16
  -5  -6  -4 4317.35 1560.93  15
  -5  -6  -4 2092.77 1468.01   7
  -5  -6  -4 5478.81 1529.04  25
   5  -6   4 3332.09 1066.13  24
  -5  -6  -4 3851.27 1264.39  24
  -5  -6  -4 4640.35 1541.34  10
   6  -6   4 1398.91 1254.56  16
  -6  -6  -4-1391.19 1161.70   7
  -6  -6  -4 1792.08 1075.39  24
   6  -6   4 2884.92 1055.08  24
  -6  -6  -4 3904.23 1416.56  10
   7  -6   4 2896.77 1444.44  16
  -7  -6  -4 2181.83 1449.79   7
  -7  -6  -4 1239.14 1058.63  10
   8  -6   4 6296.16 1923.54  16
  -8  -6  -4 7932.37 1798.48   7
  -8  -6  -4 6518.66 1718.04  10
   9  -6   4 62.5528 973.638  16
  -9  -6  -4 657.073 982.337   7
  -9  -6  -4-453.501 928.277  10
  10  -6   4 905.332 1272.67  16
 -10  -6  -4-843.606 922.651   7
 -10  -6  -4 783.362 956.360  10
  11  -6   4 1848.77 1136.98  16
 -11  -6  -4 1254.64 1017.45   7
 -11  -6  -4 2036.39 1050.42  10
 -12  -6  -4 18812.4 2296.52  13
 -12  -6  -4 14346.4 2200.57  10
  12  -6   4 19275.9 2673.10  16
 -13  -6  -4 16362.7 2021.86  13
 -13  -6  -4 17033.0 2242.05  10
  13  -6   4 18974.8 2494.08  16
  14  -6   4 448.121 900.085  16
 -14  -6  -4 438.427 644.471  13
 -14  -6  -4 441.560 804.130  10
  15  -6   4-588.705 627.818  16
 -15  -6  -4-726.481 806.497  25
 -15  -6  -4-643.301 474.232  13
  16  -6   4 2673.49 813.612  16
 -16  -6  -4 2213.14 608.593  13
 -16  -6  -4 1914.54 717.428  25
  19  -7  -4 2300.28 599.895   8
  18  -7  -4 7693.07 1146.32   8
 -18  -7   4 4333.27 830.167  10
 -18  -7   4 6688.86 905.000  17
  17  -7  -4 36.0469 769.374   8
 -17  -7   4-730.690 722.050  12
 -17  -7   4 254.495 547.781  17
  16  -7  -4 1051.43 1010.01   8
 -16  -7   4 2046.51 1012.10  12
 -16  -7   4 358.122 491.557  17
  15  -7  -4-189.880 1038.53   8
 -15  -7   4 836.689 702.799  17
 -15  -7   4 202.320 916.394  12
  14  -7  -4 3833.61 1551.16   8
 -14  -7   4 3550.28 1369.64  12
 -14  -7   4 2800.01 1004.65  17
  13  -7  -4 1686.35 1219.30   8
 -13  -7   4-422.204 1159.24  12
 -13  -7   4 219.803 815.346  17
 -13  -7   4 865.170 1039.75  16
 -12  -7   4 724.736 722.728  16
  12  -7  -4-1784.59 1236.03   8
 -11  -7   4 2596.83 1157.45  16
  11  -7  -4 824.257 1167.00   8
 -11  -7   4-1035.64 1396.01  11
 -10  -7   4-174.550 958.728  16
  10  -7  -4 561.063 1075.77   8
  10  -7  -4 1368.95 1190.99  15
 -10  -7   4-48.2207 1177.30  11
  -9  -7   4 4671.77 1609.06  16
   9  -7  -4 8681.04 1962.37   8
   9  -7  -4 4497.14 1445.08  15
  -9  -7   4 9147.17 1883.19  11
   8  -7  -4 15980.7 2479.29   8
   8  -7  -4 15654.8 2435.01  15
  -8  -7   4 15433.4 2348.82  11
   8  -7  -4 15944.6 2426.00  25
  -8  -7   4 16495.8 2578.57  16
  -7  -7   4 1595.32 1062.59  16
   7  -7  -4 6.66892 1274.31  25
   7  -7  -4 1963.67 1143.72   8
   7  -7  -4 1828.75 1221.72  15
  -7  -7   4 177.567 453.426  11
  -6  -7   4 5782.55 1493.50  16
   6  -7  -4 4593.13 1517.15   8
   6  -7  -4 4171.17 1375.20  15
   6  -7  -4 5333.56 1578.08  25
  -6  -7   4 5476.53 1509.73  11
   5  -7  -4 16129.5 2498.57   8
   5  -7  -4 17568.0 2413.76  15
   5  -7  -4 18176.5 2357.83  25
  -5  -7   4 20816.5 2013.23  24
  -5  -7   4 14339.5 2189.11  11
  -5  -7   4 18704.1 2527.61  16
   4  -7  -4 43701.4 3876.63   8
   4  -7  -4 50489.0 4294.31   7
   4  -7  -4 45142.4 3901.97  15
   4  -7  -4 39679.4 3560.64  25
  -4  -7   4 48581.4 3081.30  24
  -4  -7   4 45468.6 3892.41  16
   3  -7  -4 15095.3 2411.98   8
  -3  -7   4 16042.7 2385.51  16
   3  -7  -4 19924.1 2891.47   7
   3  -7  -4 18124.3 2620.07  15
   3  -7  -4 16952.9 2422.89  25
   3  -7  -4 18033.8 2518.57   9
  -3  -7   4 18389.7 1945.90  24
   2  -7  -4 5722.77 1533.55   8
  -2  -7   4 9327.74 1604.95  24
  -2  -7   4 9976.57 2092.28  16
   2  -7  -4 8218.11 1799.14  15
   2  -7  -4 6694.98 1960.83   7
   2  -7  -4 6982.18 1818.39  25
   2  -7  -4 4819.37 1635.69  24
   2  -7  -4 5460.32 1538.29   9
  -1  -7   4 1622.98 1326.81  16
   1  -7  -4 2169.71 1154.81  15
   1  -7  -4 930.416 1280.79   7
   1  -7  -4-99.9102 1205.78  25
   1  -7  -4 1169.30 1134.85   9
  -1  -7   4 2976.27 1024.41  24
   1  -7  -4-79.2340 1232.63  24
   0  -7   4 496.117 682.652  16
   0  -7  -4 930.360 1117.57  15
   0  -7  -4-2122.71 1383.00   7
   0  -7   4 3884.62 1112.55  24
   0  -7  -4 5121.75 1497.65  24
   0  -7  -4 81.8107 877.804  25
   0  -7  -4 924.649 1130.18   9
   1  -7   4 321.805 726.355  16
  -1  -7  -4-437.906 1424.19  15
  -1  -7  -4 131.775 921.618  24
   1  -7   4 661.043 999.881  24
  -1  -7  -4-119.697 1476.95   7
  -1  -7  -4 566.880 1092.78  25
  -1  -7  -4 222.129 849.647   9
   1  -7   4-1212.68 1039.40  15
   2  -7   4 2307.55 1383.49  16
  -2  -7  -4-290.686 1111.01  15
  -2  -7  -4 39.9139 1636.24   7
  -2  -7  -4 3944.51 1501.98   9
  -2  -7  -4 424.007 1028.39  25
   2  -7   4 2136.38 1216.88  15
   3  -7   4 3754.74 1469.11  16
  -3  -7  -4 4117.20 1487.55  15
  -3  -7  -4 2190.28 1153.90  25
  -3  -7  -4 1376.95 1369.68   7
  -3  -7  -4 1814.14 1056.02   9
   4  -7   4 13452.3 2218.98  16
  -4  -7  -4 10409.7 2241.41  15
  -4  -7  -4 12100.8 2551.85   7
  -4  -7  -4 11096.3 2032.53  25
  -5  -7  -4 3625.36 1272.02  25
   5  -7   4 1639.30 1215.49  16
  -5  -7  -4 3294.32 1542.75  15
  -5  -7  -4 1124.30 1210.50   7
  -5  -7  -4 2548.55 1032.36  10
   6  -7   4 6737.47 1913.57  16
  -6  -7  -4 8540.13 2001.33   7
  -6  -7  -4 6746.76 1691.97  25
  -6  -7  -4 6855.74 1885.11  10
  -7  -7  -4 6310.23 1564.09  25
   7  -7   4 6607.45 1832.21  16
  -7  -7  -4 5519.60 1662.56   7
  -7  -7  -4 5610.12 1642.64  10
   8  -7   4 7070.23 1926.08  16
  -8  -7  -4 8168.12 1888.84   7
  -8  -7  -4 7012.95 1680.74  25
  -8  -7  -4 7015.66 1741.79  10
   9  -7   4 12503.4 2479.46  16
  -9  -7  -4 12678.8 2061.53   7
  -9  -7  -4 7959.73 1744.58  25
  -9  -7  -4 10085.2 1945.26  10
  10  -7   4 8779.20 2196.20  16
 -10  -7  -4 7780.88 1663.56   7
 -10  -7  -4 5236.89 1631.54  25
 -10  -7  -4 8604.91 1768.37  10
  11  -7   4 995.587 1055.84  16
 -11  -7  -4 1578.69 901.716   7
 -11  -7  -4 1783.72 1087.04  25
 -11  -7  -4-811.750 928.520  10
  12  -7   4-102.648 906.122  16
 -12  -7  -4 120.784 702.043  25
 -12  -7  -4 161.570 734.383  10
  13  -7   4 1210.96 873.119  16
 -13  -7  -4 1131.97 967.163  10
 -13  -7  -4 165.419 789.982  25
  14  -7   4 623.055 760.994  16
  14  -7   4-79.4491 610.455  15
 -14  -7  -4-132.852 600.019  25
  15  -7   4-1137.68 576.530  16
  15  -7   4 403.152 458.077  15
  17  -8  -4-290.463 500.235   8
  16  -8  -4 299.417 665.665   8
 -16  -8   4 139.758 636.377  12
  15  -8  -4-831.950 814.606   8
 -15  -8   4 32.1009 779.038  12
  15  -8  -4 977.790 614.052   9
  14  -8  -4 1599.39 1073.07   9
  14  -8  -4 965.870 1026.29   8
 -14  -8   4 1157.86 904.453  12
  13  -8  -4 1098.16 998.638   8
 -13  -8   4 914.072 887.856  12
  12  -8  -4 1002.88 1177.80   8
 -12  -8   4 1816.80 1088.85  12
 -12  -8   4 1536.17 691.188  16
 -11  -8   4 3351.95 1272.62  16
  11  -8  -4 3510.12 1408.04   8
  11  -8  -4 3978.06 1198.35  15
 -10  -8   4 9340.44 1932.74  16
  10  -8  -4 9657.73 2042.83   8
  10  -8  -4 11548.0 1950.57  15
 -10  -8   4 13478.1 2447.52  11
  -9  -8   4 1383.74 1097.39  16
   9  -8  -4 2303.70 1371.09   8
   9  -8  -4 2152.78 1231.40  15
  -9  -8   4 1065.75 1342.03  11
  -8  -8   4 146.302 950.193  16
   8  -8  -4 1074.19 1119.27   8
   8  -8  -4 2521.08 1303.45  15
  -8  -8   4 1846.55 1321.35  11
   7  -8  -4 496.282 1034.08   9
  -7  -8   4 1533.31 941.978  16
   7  -8  -4 666.862 999.811   8
   7  -8  -4 1271.31 1119.03  15
   7  -8  -4 1707.62 1292.66  25
  -7  -8   4 305.454 1022.70  11
   6  -8  -4 10739.1 1978.43   9
  -6  -8   4 12436.2 2294.68  16
   6  -8  -4 9323.41 1879.41   8
   6  -8  -4 9134.65 2036.67  15
   6  -8  -4 15109.0 2259.28  25
  -6  -8   4 10451.2 2099.33  11
   5  -8  -4 1641.85 1207.64   8
  -5  -8   4 1703.76 1081.91  16
   5  -8  -4 1648.18 1359.49  15
   5  -8  -4-373.764 1159.25  25
  -5  -8   4 597.227 852.021  11
   5  -8  -4 14.7994 950.697   9
   4  -8  -4 4524.21 1536.09   8
  -4  -8   4 7708.78 1726.29  16
   4  -8  -4 3004.18 1373.03   7
   4  -8  -4 3205.86 1338.17  15
   4  -8  -4 4549.56 1448.73  25
  -4  -8   4 4047.74 1320.81  11
   4  -8  -4 3541.02 1365.52   9
  -3  -8   4 5325.17 1653.20  16
   3  -8  -4 2734.42 1218.53  15
   3  -8  -4 3042.47 1495.42   7
   3  -8  -4 4588.13 1493.31   9
   3  -8  -4 5644.74 1672.66  25
  -2  -8   4 2417.01 1430.62  16
   2  -8  -4-191.213 1247.45  25
   2  -8  -4 4122.42 1598.33  15
   2  -8  -4 4328.54 1769.46   7
   2  -8  -4 3282.75 1360.68   9
  -1  -8   4 8323.85 1781.42  16
   1  -8  -4 8253.96 1773.85  25
   1  -8  -4 8789.44 1965.87  15
   1  -8  -4 11895.7 2377.27   7
   1  -8  -4 9302.25 1900.13   9
   0  -8   4 3780.63 1359.26  16
   0  -8  -4 4276.07 1570.78  15
   0  -8  -4 2744.68 1195.81   7
   0  -8  -4 5799.46 1612.38  25
   0  -8  -4 5560.75 1600.38   9
   1  -8   4 2315.73 1012.87  16
  -1  -8  -4 700.184 1079.37  25
  -1  -8  -4 745.411 1249.37  15
  -1  -8  -4 484.303 1219.73   7
  -1  -8  -4 2875.30 1344.20   9
   1  -8   4 4357.45 1500.36  15
  -2  -8  -4 20555.6 2907.99  15
   2  -8   4 23048.8 2725.09  15
  -2  -8  -4 24554.0 2612.67  25
   2  -8   4 22240.8 2839.22  16
   3  -8   4 875.192 891.386  16
  -3  -8  -4 1464.27 1189.05  25
  -3  -8  -4 1005.97 1128.41  15
  -3  -8  -4-9.19887 757.996   7
   3  -8   4 2136.78 1118.74  15
   4  -8   4 1417.05 1263.60  16
  -4  -8  -4 1060.39 1272.08  15
  -4  -8  -4-2060.43 1501.37   7
   4  -8   4 159.703 1035.43  15
  -4  -8  -4 661.938 908.962  25
   5  -8   4 12185.9 2269.01  16
  -5  -8  -4 12635.8 2333.14   7
   5  -8   4 15300.8 2428.39  15
  -5  -8  -4 14430.1 2197.46  25
  -6  -8  -4 19033.6 2728.50   7
   6  -8   4 21599.0 2988.34  15
  -6  -8  -4 20815.1 2573.47  25
  -6  -8  -4 17607.5 2326.35  10
   6  -8   4 19577.6 2859.11  16
   7  -8   4 484.521 1038.03  16
  -7  -8  -4 221.946 903.358   7
  -7  -8  -4-390.392 847.607  10
   7  -8   4-237.745 1154.75  15
  -7  -8  -4 978.966 1087.22  25
   8  -8   4 2459.26 1302.44  16
  -8  -8  -4 2305.19 1155.44   7
   8  -8   4 2880.28 1440.23  15
  -8  -8  -4 3073.13 1049.95  25
  -8  -8  -4 2509.08 1178.23  10
  -9  -8  -4 262.114 831.643   7
  -9  -8  -4 715.366 1129.19  25
   9  -8   4 672.357 1140.86  15
  -9  -8  -4 1151.40 940.322  10
  10  -8   4 2083.71 1256.64  16
 -10  -8  -4 1289.65 819.100   7
 -10  -8  -4 3069.32 1141.94  10
  10  -8   4 2496.74 1305.32  15
  11  -8   4 578.705 977.711  16
 -11  -8  -4 394.531 568.950   7
  11  -8   4 807.992 907.737  15
 -11  -8  -4 601.294 605.765  10
  12  -8   4 13385.2 1656.96  15
 -12  -8  -4 14236.6 1628.42  10
  12  -8   4 16945.4 1899.77  16
  13  -8   4 630.766 542.199  16
  13  -8   4 1501.59 710.530  15
  14  -9  -4 8548.22 1256.92   8
 -14  -9   4 11629.4 1451.27  12
  13  -9  -4 1078.58 697.091   8
 -13  -9   4-796.800 813.613  12
  13  -9  -4 538.847 490.825   9
  12  -9  -4 3263.37 1130.96   8
 -12  -9   4 2792.44 1028.44  12
  12  -9  -4 2806.64 1044.29   9
  11  -9  -4-812.229 964.342   8
  11  -9  -4-904.103 680.809  15
 -11  -9   4-1660.58 1114.94  12
  11  -9  -4-108.075 810.254   9
  10  -9  -4-1263.77 1098.34   8
  10  -9  -4 1106.92 755.199  15
 -10  -9   4 1722.25 1152.44  12
  10  -9  -4 773.427 826.464   9
 -10  -9   4-965.246 791.748  16
  -9  -9   4-1650.21 730.897  16
   9  -9  -4 1001.39 1007.51   8
   9  -9  -4 699.010 790.420  15
  -9  -9   4 1383.87 979.073  11
   9  -9  -4 579.071 1100.87   9
  -8  -9   4 1495.03 823.423  16
   8  -9  -4 23.9486 1012.19   8
  -8  -9   4-504.971 1000.19  11
   8  -9  -4 78.2621 684.443  15
   8  -9  -4-1321.12 1140.94   9
  -7  -9   4 1768.22 776.146  16
   7  -9  -4 1856.35 977.810  15
  -7  -9   4 476.828 940.591  11
   7  -9  -4 3196.89 1306.39   9
  -6  -9   4 1498.35 939.384  16
   6  -9  -4 1376.76 1149.17  15
  -6  -9   4 979.557 1050.13  11
   6  -9  -4 474.999 1235.23   9
  -5  -9   4 3011.25 1075.31  16
   5  -9  -4 2047.41 1423.60  15
  -5  -9   4 969.367 939.435  11
   5  -9  -4 1733.19 1119.67   9
  -4  -9   4 7951.12 1699.83  16
   4  -9  -4 6069.98 1702.07  15
  -4  -9   4 5257.07 1525.06  11
   4  -9  -4 5447.63 1444.57   9
  -3  -9   4 726.622 820.769  16
   3  -9  -4 1194.37 1189.50   7
   3  -9  -4 2064.28 1192.18  15
  -3  -9   4 1602.95 1105.76  11
   3  -9  -4 213.904 831.421   9
  -2  -9   4 2496.80 1148.24  16
   2  -9  -4 719.527 1185.58  15
   2  -9  -4 1028.81 895.128   7
  -2  -9   4-229.644 728.193  11
   2  -9  -4 679.073 1044.85   9
  -1  -9   4 233.888 934.134  16
   1  -9  -4 160.318 1304.01  15
   1  -9  -4 2928.93 1294.03   7
   1  -9  -4 424.597 932.558   9
   0  -9   4 1180.94 937.024  16
   0  -9  -4 97.2163 998.928  15
   0  -9  -4 651.491 1084.27   7
   1  -9   4 5019.64 1380.95  16
  -1  -9  -4 4435.04 1544.51  15
  -1  -9  -4 1829.13 1306.04   7
   1  -9   4 3354.84 1109.76  15
   2  -9   4 1628.93 1173.78  16
   2  -9   4 2241.41 996.478  15
  -2  -9  -4 1117.09 1070.40  15
  -2  -9  -4 602.419 1335.06   7
   3  -9   4-6.10905 951.679  16
  -3  -9  -4 273.711 1168.79  15
  -3  -9  -4 361.190 963.002   7
   3  -9   4 1759.89 942.526  15
   4  -9   4 9567.27 1833.95  16
  -4  -9  -4 5891.50 1791.77   7
   4  -9   4 11481.5 2033.08  15
   5  -9   4-693.368 978.574  15
   5  -9   4 1408.87 1189.40  16
  -5  -9  -4-255.069 1075.53   7
   6  -9   4 2650.97 1142.42  16
  -6  -9  -4 2977.21 1153.14   7
   6  -9   4 2243.97 1183.13  15
   7  -9   4-151.490 792.900  16
  -7  -9  -4 806.339 904.366   7
   7  -9   4 470.774 1002.25  15
   8  -9   4-124.849 821.436  16
  -8  -9  -4-50.7885 595.162   7
   8  -9   4 595.907 1094.14  15
   9  -9   4 744.868 733.692  16
  -9  -9  -4 56.7888 690.633   7
   9  -9   4 1157.30 974.194  15
  10  -9   4 3500.17 938.179  16
 -10  -9  -4 1593.35 770.407   7
  10  -9   4 2882.26 934.561  15
  11  -9   4 6661.51 984.842  15
 -11 -10   4 49.8960 574.844  12
 -10 -10   4 6666.81 1336.62  12
   9 -10  -4 11569.3 1471.06  15
  -9 -10   4 12431.7 1748.22  12
   9 -10  -4 9853.06 1384.40   9
   8 -10  -4-1028.63 842.510  15
  -8 -10   4 816.140 913.634  12
   8 -10  -4 207.050 774.923   9
   7 -10  -4 301.289 773.767  15
  -7 -10   4-901.464 967.961  12
  -7 -10   4 1639.46 1071.79  11
   7 -10  -4 735.695 900.785   9
   6 -10  -4-818.346 977.530  15
  -6 -10   4-1103.71 969.632  11
   6 -10  -4 596.689 1059.71   9
   5 -10  -4 2237.20 1167.72  15
  -5 -10   4 4072.99 1248.48  11
   5 -10  -4 3151.27 1120.07   9
   4 -10  -4 1085.07 1032.25  15
  -4 -10   4-140.658 951.266  11
   3 -10  -4 6837.67 1678.63  15
  -3 -10   4 5911.16 1413.14  11
   2 -10  -4-345.033 606.110   7
   2 -10  -4-74.5335 1052.33  15
  -2 -10   4 112.452 622.608  11
   1 -10  -4-1146.32 703.100   7
   1 -10  -4 536.558 1059.52  15
  -1 -10   4 309.914 859.757  11
   0 -10   4 9879.43 1464.05  16
   0 -10  -4 7872.31 1721.60  15
   0 -10  -4 5418.11 1362.47   7
   0 -10   4 5436.24 1368.17  11
   1 -10   4 2512.08 892.594  16
  -1 -10  -4 2935.72 1255.92  15
  -1 -10  -4 2045.79 1128.00   7
   1 -10   4 3116.19 1074.73  11
   2 -10   4 3025.98 979.679  16
  -2 -10  -4 27.4457 772.154   7
   2 -10   4 881.661 924.069  11
  -3 -10  -4 1752.27 1008.99   7
   3 -10   4 1793.34 790.703  15
   3 -10   4 2792.23 1071.54  11
  -4 -10  -4 6041.11 1415.17   7
   4 -10   4 10495.8 1512.49  15
  -5 -10  -4 4279.83 1130.16   7
   5 -10   4 5563.28 1201.46  15
  -6 -10  -4 290.335 707.915   7
   6 -10   4 1473.72 858.361  15
  -7 -10  -4 155.664 629.973   7
   7 -10   4 951.445 656.843  15
  -8 -10  -4 3606.92 820.931   7
   8 -10   4 5191.97 864.536  11
   5 -11  -4 3212.76 824.446  15
   4 -11  -4 359.202 564.308  15
  -4 -11   4-223.170 761.649  11
  -3 -11   4 4475.72 1098.54  11
  -2 -11   4 4526.86 1085.53  11
  -1 -11   4 853.499 731.599  11
   0 -11   4 1883.30 925.565  11
   1 -11   4 2933.83 904.967  11
   2 -11   4 200.693 710.491  11
  23   0  -5 214.848 583.986   5
  23   0  -5-533.544 575.586  22
  22   0  -5-852.890 787.255   5
  22   0  -5 2399.69 874.078  22
  21   0  -5-75.3138 741.254   5
  20   0  -5-367.821 913.518   5
 -20   0   5-774.479 637.461  17
  19   0  -5 592.309 944.049   4
  19   0  -5-41.0469 963.707   6
 -19   0   5-754.557 603.390  17
  18   0  -5-563.519 1006.18   6
  18   0  -5 808.150 1070.56   4
  17   0  -5-968.802 1249.53   4
  17   0  -5 1049.26 1053.60   6
  16   0  -5 484.416 868.319   4
  16   0  -5 3207.63 1373.47   6
 -16   0   5 713.003 1161.36  18
  15   0  -5-661.602 1221.39   4
  15   0  -5 173.425 1256.45   6
 -15   0   5 698.167 825.845  20
 -15   0   5-859.306 1393.25  18
  14   0  -5 1983.94 1401.97   6
 -14   0   5 433.217 698.893  20
 -14   0   5-1120.21 1130.15  18
  13   0  -5 661.741 1305.40   6
 -13   0   5-641.626 731.225  20
 -13   0   5-2149.94 1476.18  18
 -12   0   5 706.401 875.536  20
 -11   0   5-249.643 528.855  20
 -10   0   5-602.775 566.155  20
  -9   0   5 34.8950 438.593  20
  -8   0   5 169.571 439.844  20
  -7   0   5-316.280 525.830  20
   6   0  -5-326.029 517.344   1
   5   0  -5 289.112 518.926   1
   4   0  -5 527.714 556.608   1
   3   0  -5-28.6393 485.888   1
   2   0  -5 20.2729 476.544   1
   1   0  -5-121.174 481.117   1
   0   0  -5 1.73748 504.783   1
  -1   0  -5-14.1810 528.652   1
  -2   0  -5-675.269 542.043   1
  -3   0  -5 21.9670 475.139   1
  -4   0  -5 294.999 537.673   1
  -5   0  -5 166.114 564.832   1
  -6   0  -5 281.335 691.646   1
  -7   0  -5 124.212 537.177   1
  -8   0  -5-1169.60 1371.92  13
  -8   0  -5 610.837 636.172   1
  -9   0  -5 529.871 1233.77  13
  -9   0  -5-438.840 837.393   1
 -10   0  -5-918.424 1429.52  13
 -10   0  -5-566.099 871.588   1
 -11   0  -5 1068.50 861.172  13
 -12   0  -5-747.150 1011.19  13
 -13   0  -5 755.658 858.989  13
 -14   0  -5-855.721 1051.71  13
 -15   0  -5 589.510 1072.35  13
 -16   0  -5-70.9641 661.326  13
 -17   0  -5 1340.00 719.619  13
 -18   0  -5-201.474 599.356  13
 -19   0  -5 270.188 398.759  14
  23  -1  -5-610.208 579.253   5
  23  -1  -5-179.964 509.517  22
  23   1  -5-472.869 573.254  22
  23  -1  -5-1102.36 679.898  21
  22  -1  -5 2094.60 810.220   5
  22   1  -5 2256.69 916.035   5
  22  -1  -5 3101.65 902.322  22
 -22  -1   5 2249.38 672.367  17
  21  -1  -5 1417.43 919.228   5
  21   1  -5-68.3775 723.724   5
  21  -1  -5-760.017 842.125  22
 -21  -1   5 167.648 607.935  17
  20  -1  -5 2358.73 939.682   5
  20   1  -5 1882.65 1167.94   4
 -20  -1   5 1611.58 1044.32  17
  20  -1  -5 3055.42 1125.62   6
  19  -1  -5 7321.41 1646.20   5
  19   1  -5 8098.67 1852.99   4
  19  -1  -5 6655.14 1726.40   6
  18   1  -5 20447.7 2594.40   6
  18  -1  -5 17342.8 2429.02   4
  18   1  -5 17291.0 2484.49   4
  18  -1  -5 18521.0 2681.35   6
  17  -1  -5 15760.7 2347.20   4
  17   1  -5 15454.4 2545.98   4
  17   1  -5 18716.9 2660.43   6
 -17  -1   5 15540.2 2652.90  18
  17  -1  -5 15799.1 2500.68   6
  16   1  -5 2211.75 1334.89   6
  16  -1  -5 633.262 1096.95   6
  16  -1  -5 998.227 1240.64   4
 -16  -1   5 3468.71 1393.54  18
  15  -1  -5-714.261 1265.40   4
  15   1  -5 1279.84 1357.87   6
  15  -1  -5-175.863 1133.64   6
 -15   1   5-1443.14 860.731  20
 -15  -1   5-809.574 843.274  20
 -15  -1   5-1357.13 1071.88  18
  14  -1  -5 157.175 1219.65   4
  14   1  -5 3484.69 1527.86   6
  14  -1  -5-1753.88 1605.92   6
 -14   1   5 651.522 747.849  20
 -14  -1   5 1489.40 797.333  20
 -14  -1   5-656.907 1085.68  18
  13  -1  -5 30406.8 3193.30   4
  13  -1  -5 31411.4 3228.90   6
 -13   1   5 24515.1 2406.18  20
  13   1  -5 26380.1 3046.18   6
 -13  -1   5 26161.4 2371.76  20
 -13  -1   5 24063.8 3215.81  18
 -13  -1   5 21071.3 2859.48  16
 -12   1   5-115.220 611.372  20
 -12  -1   5 318.964 702.101  20
 -11   1   5 2276.41 798.359  20
 -11  -1   5 1682.71 694.756  20
 -10   1   5 18324.9 1731.33  20
 -10  -1   5 15765.6 1576.54  20
  -9   1   5 16727.8 1526.61  20
  -9  -1   5 15936.9 1469.24  20
  -8   1   5 16624.5 1440.22  20
  -8  -1   5 15341.4 1387.11  20
  -7  -1   5 13278.5 1043.88  24
  -7   1   5 12087.1 1192.47  20
  -7  -1   5 10421.1 1142.79  20
   6   1  -5 1410.18 606.291   1
  -6   1   5 865.651 495.002  20
   6  -1  -5 1396.26 570.307   1
   5   1  -5 44322.2 1978.38   1
   5  -1  -5 45606.3 1947.71   1
   4   1  -5 73353.9 2444.94   1
   4  -1  -5 69650.4 2360.31   1
   3   1  -5 103697. 2898.37   1
   3  -1  -5 98332.3 2793.85   1
   2   1  -5 16663.1 1231.90   1
   2  -1  -5 17189.7 1254.71   1
   1   1  -5 55225.8 2106.65   1
   1  -1  -5 56087.9 2151.32   1
   0   1  -5 104726. 2877.66   1
   0  -1  -5 105974. 2945.86   1
  -1   1  -5 34047.1 1680.28   1
  -1  -1  -5 32732.2 1697.97   1
  -2   1  -5-77.3877 462.671   1
  -2  -1  -5-192.742 493.944   1
  -3   1  -5 10860.3 1081.10   1
  -3  -1  -5 11450.5 1149.00   1
  -4   1  -5 13889.1 1253.96   1
  -4  -1  -5 12901.4 1274.40   1
  -5   1  -5 14010.7 1344.75   1
  -5  -1  -5 13187.4 1342.24   1
  -6   1  -5 1532.02 683.777   1
  -6  -1  -5 1977.01 689.906   1
  -7   1  -5 31793.2 2159.98   1
  -7  -1  -5 31647.8 2249.19   1
  -8   1  -5 45888.7 2723.55   1
  -8   1  -5 47186.5 4205.11  13
  -8  -1  -5 48324.7 4429.04  13
  -8  -1  -5 46444.8 2817.13   1
  -9  -1  -5 8965.92 1442.29   1
   9  -1   5 13441.2 2729.57  16
  -9   1  -5 8062.96 1856.29  13
  -9  -1  -5 12135.2 2461.82  13
  -9   1  -5 8851.36 1421.52   1
 -10   1  -5 38447.9 2719.05   1
 -10  -1  -5 39653.6 2820.62   1
 -10   1  -5 44371.9 4375.20  13
 -10  -1  -5 45576.1 4435.24  13
  10  -1   5 47972.0 4219.00  16
  11  -1   5-1486.55 1470.08  16
 -11   1  -5-1431.93 1093.86  13
 -11  -1  -5 626.353 1236.61  13
  12  -1   5 15696.4 2497.04  16
 -12   1  -5 13289.8 2459.59  13
 -12  -1  -5 13476.5 2466.98  13
  13  -1   5 14794.6 2397.25  16
 -13   1  -5 14112.7 2373.52  13
 -13  -1  -5 16024.1 2455.93  13
  14  -1   5-324.558 811.561  16
 -14   1  -5-59.0997 915.568  13
 -14  -1  -5-137.732 872.924  13
  15  -1   5 3131.06 1219.34  16
 -15   1  -5 1177.02 924.382  13
 -15  -1  -5 394.672 849.931  13
  16  -1   5 2974.23 883.405  16
 -16   1  -5 4935.74 1196.01  13
 -16  -1  -5 4066.85 1194.73  13
  17  -1   5 349.835 601.060  16
 -17   1  -5 898.084 640.004  13
 -17  -1  -5 389.501 681.989  13
 -18   1  -5 757.409 663.991  14
 -18  -1  -5-778.676 632.533  13
 -19  -1  -5 591.072 435.802  14
  23   2  -5 2465.94 655.399   5
  23  -2  -5 2727.67 631.837  22
  23   2  -5 4179.07 847.398  22
  22  -2  -5 913.669 697.734   5
  22  -2  -5-581.972 577.142   8
  22   2  -5-254.572 675.756   5
  22  -2  -5-768.458 649.813  22
  22  -2  -5 468.544 500.332  21
 -22  -2   5-701.786 517.329  17
  21  -2  -5 235.623 805.691   5
  21  -2  -5 543.756 688.270  22
 -21  -2   5 935.426 740.761  17
  20  -2  -5 2278.76 1008.48   5
  20   2  -5 1157.80 840.654   4
  20  -2  -5 1615.35 1103.00   6
 -20  -2   5 800.201 825.346  17
  20  -2  -5 2389.57 1019.58  22
  19  -2  -5-1208.32 941.859   5
  19   2  -5 342.424 985.420   4
  19  -2  -5-1153.01 961.849  22
  19  -2  -5 804.262 923.951   6
  18   2  -5-604.127 1100.32   4
  18  -2  -5-157.883 822.849   5
  18  -2  -5 46.6802 871.209   6
  18  -2  -5-669.120 926.779  22
  17  -2  -5 17684.9 2471.32   4
  17   2  -5 23217.1 2961.36   4
  17  -2  -5 19367.2 2871.51   6
 -17  -2   5 19601.4 2802.10  18
  16  -2  -5 1449.65 998.367   4
  16   2  -5-477.371 1154.11   4
  16  -2  -5-652.925 1254.08   6
 -16  -2   5-564.620 1160.35  18
  15  -2  -5 2121.45 1340.99   6
  15  -2  -5 3746.70 1460.91   4
 -15  -2   5 2460.13 1481.80  18
  14  -2  -5 5458.87 1751.72   4
  14  -2  -5 1763.37 1552.98   6
 -14   2   5 4515.23 1215.63  20
 -14  -2   5 3361.46 1084.62  20
 -14  -2   5 4437.37 1821.07  18
 -14  -2   5 5486.01 1600.45  16
  13  -2  -5 1282.83 1262.83   4
 -13   2   5 1102.57 689.571  20
 -13  -2   5 607.928 837.761  20
 -13  -2   5 1892.76 1220.32  18
 -13  -2   5-450.865 1050.68  16
 -12  -2   5 2996.79 1164.43  16
  12  -2  -5 3993.43 1602.17   6
 -12   2   5 2877.35 921.410  20
 -12  -2   5 2724.86 1052.12  20
 -12  -2   5 3193.85 1447.24  18
  12   2  -5 2642.38 1345.38   3
 -11   2   5 81724.1 3746.86  20
 -11  -2   5 77198.4 3554.68  20
 -10   2   5 11180.1 1390.92  20
 -10  -2   5 9465.20 1310.60  20
  -9   2   5 14445.4 1415.13  20
  -9  -2   5 11540.0 1303.14  20
  -8   2   5 610.593 559.539  20
  -8  -2   5 764.659 538.558  20
  -7   2   5 18114.4 1414.33  20
  -7  -2   5 16605.0 1409.85  20
  -7  -2   5 19436.2 1384.11  24
  -6   2   5 36524.7 1864.90  20
  -6  -2   5 39775.3 2024.92  24
   6  -2  -5 35392.4 1818.62   1
  -6  -2   5 35143.3 1939.66  20
  -5  -2   5 4568.34 844.179  24
   5   2  -5 4611.45 804.036   1
   5  -2  -5 5334.02 710.147  23
   5  -2  -5 5292.39 780.770   1
   4   2  -5 6216.49 842.489   1
   4  -2  -5 6424.63 689.226  23
   4  -2  -5 6130.08 845.879   1
   3   2  -5 43712.3 1939.61   1
   3  -2  -5 42092.1 1870.23   1
   2   2  -5 5000.81 751.800   1
   2  -2  -5 4849.77 758.188   1
   1   2  -5 12170.2 1068.33   1
   1  -2  -5 11429.5 1029.19   1
   0   2  -5 19226.6 1285.59   1
   0  -2  -5 19410.4 1338.76   1
  -1  -2  -5 7387.77 932.617   1
  -1   2  -5 7095.04 861.059   1
  -2  -2  -5 37863.9 1896.31   1
  -2   2  -5 37942.7 1809.34   1
  -3   2  -5 1592.38 568.469   1
  -3  -2  -5 1504.39 599.599   1
  -4   2  -5 1849.99 582.917   1
  -4  -2  -5 1083.67 640.315   1
  -5   2  -5 428.364 500.631   1
  -5  -2  -5 673.274 609.537   1
  -6   2  -5 337.203 582.258   1
  -6  -2  -5 376.667 678.495   1
  -7   2  -5 22864.6 1807.41   1
  -7  -2  -5 22441.6 1912.72   1
  -7  -2  -5 24392.1 3126.87  10
   8  -2   5 19621.9 2764.88  16
  -8   2  -5 17460.1 1682.84   1
  -8  -2  -5 14415.3 1671.84   1
  -8   2  -5 17467.7 2690.97  13
  -8  -2  -5 14742.0 2584.63  13
  -8  -2  -5 17811.9 2785.34  10
   9  -2   5 14740.2 2553.73  16
  -9   2  -5 14185.2 1680.05   1
  -9  -2  -5 15160.4 1732.35   1
  -9  -2  -5 18216.8 2887.33  13
  -9   2  -5 15295.1 2475.96  13
  -9  -2  -5 16069.9 2620.54  10
  10  -2   5 5828.58 1838.47  16
 -10   2  -5 8596.27 2172.36  13
 -10  -2  -5 8664.98 2146.67  13
 -10   2  -5 5769.78 1365.13   1
 -10  -2  -5 5348.36 1636.99  10
 -10  -2  -5 4938.65 1242.02   1
  11  -2   5 14367.9 2593.76  16
 -11  -2  -5 13859.8 2647.85  13
 -11   2  -5 14707.2 2565.45  13
  12  -2   5 1700.38 1070.31  16
 -12   2  -5-1370.27 1237.16  13
 -12  -2  -5 1420.35 1034.08  13
  13  -2   5 8125.98 1832.78  16
 -13   2  -5 12167.1 2222.71  13
 -13  -2  -5 9436.71 1939.45  13
  14  -2   5 207.750 644.507  16
 -14   2  -5 563.075 985.233  13
 -14  -2  -5 1167.86 796.800  13
  15  -2   5 6878.85 1449.11  16
 -15   2  -5 7515.43 1488.52  13
 -15  -2  -5 8991.19 1875.52  13
  16  -2   5 5824.81 1317.31  16
 -16  -2  -5 4845.41 1297.92  13
  17  -2   5 6175.44 1131.68  16
 -17   2  -5 5920.18 1061.04  14
 -17  -2  -5 6205.43 1235.61  13
  18  -2   5 928.733 540.601  16
 -18   2  -5 1295.86 569.830  14
 -18  -2  -5-548.265 557.922  13
  22  -3  -5 147.396 448.613   8
  22   3  -5-430.791 578.787   5
  22  -3  -5 162.079 542.359  22
  22  -3  -5-632.870 383.781  21
 -22  -3   5 613.039 419.928  17
  21  -3  -5 620.698 671.938   5
  21  -3  -5-548.412 669.381   8
  21  -3  -5 227.682 682.305  22
  21  -3  -5-530.405 587.630  21
 -21  -3   5-382.724 547.845  17
  20  -3  -5 519.195 867.060   5
  20  -3  -5 1141.70 1040.44   6
  20  -3  -5 128.791 657.994  22
  20  -3  -5-1581.11 852.341  21
 -20  -3   5 180.680 557.082  17
  19  -3  -5 7938.15 1601.29   5
  19   3  -5 9758.48 1745.85   4
  19  -3  -5 6812.54 1595.39   6
  19  -3  -5 8159.95 1629.40  22
  18  -3  -5 449.429 909.658   5
  18   3  -5-679.197 973.489   4
  18  -3  -5 2926.65 1394.62   6
  18  -3  -5 1606.89 1050.52  22
  17  -3  -5-945.333 816.191   5
  17  -3  -5 893.002 1089.58   6
  17   3  -5-472.862 1062.83   4
  17  -3  -5-1057.16 944.253  22
  16  -3  -5 17372.8 2301.21   5
  16   3  -5 15279.2 2407.98   4
  16  -3  -5 12518.3 2199.60  22
 -16  -3   5 13727.6 2426.17  18
  16  -3  -5 16231.3 2569.73   6
  15  -3  -5 421.232 668.087   5
  15  -3  -5 3161.56 1302.75   4
  15  -3  -5 2078.35 1640.42   6
  15  -3  -5 4181.43 1559.77  22
 -15  -3   5 2899.06 1491.80  18
  14  -3  -5 1551.05 1253.47   4
  14  -3  -5 1321.78 668.788  23
  14  -3  -5 1564.99 1564.06   6
  14  -3  -5 2621.24 1268.98  22
 -14  -3   5 605.436 742.889  20
 -14  -3   5 111.330 979.679  18
 -14  -3   5 1313.69 1136.03  16
 -13  -3   5 3855.10 1657.77  16
  13  -3  -5 4256.03 1357.56   4
  13  -3  -5 2134.68 760.100  23
  13  -3  -5 4959.01 1471.68  22
  13  -3  -5 2140.73 1364.74   6
 -13  -3   5 4121.23 1206.35  20
 -13  -3   5 5217.96 2116.58  18
  12  -3  -5 9710.81 1480.94  23
 -12  -3   5 15458.5 2694.58  16
  12  -3  -5 13529.3 2399.56  22
  12  -3  -5 13055.2 2518.80   6
  12  -3  -5 10768.9 2160.30   4
 -12  -3   5 12280.7 1678.59  20
 -12  -3   5 10411.9 2026.77  18
 -11  -3   5-342.805 932.869  16
  11  -3  -5-540.215 1072.53  25
  11  -3  -5 280.126 707.088  23
  11  -3  -5 2103.63 1049.80  22
  11  -3  -5 2108.42 1456.95   6
 -11  -3   5 189.140 531.630  20
  10  -3  -5 4176.40 998.788  23
 -10  -3   5 4535.50 998.546  20
   9  -3  -5 16288.6 1587.10  23
  -9  -3   5 14817.0 1513.88  20
  -8  -3   5 8178.62 980.580  24
  -8  -3   5 7722.53 1076.44  20
   8  -3  -5 8179.21 1119.96  23
  -7  -3   5 1363.46 592.861  24
   7  -3  -5 1917.48 622.867  23
  -7  -3   5 1534.72 700.813  20
  -6  -3   5 117055. 3689.12  24
   6  -3  -5 122776. 3396.03  23
  -6  -3   5 109868. 3563.72  20
  -5  -3   5 1385.73 649.519  24
   5  -3  -5 1229.52 513.560  23
   5  -3  -5 1359.00 580.193   1
   4  -3  -5 21161.3 1398.25   1
  -4  -3   5 21330.0 1724.62  24
   4   3  -5 22830.9 1481.68   1
   4  -3  -5 25206.6 1409.95  23
  -3  -3   5 21551.1 1773.80  24
   3   3  -5 22968.2 1445.82   1
   3  -3  -5 26074.5 1321.59  23
   3  -3  -5 22873.5 1422.85   1
   2   3  -5 85657.7 2689.51   1
   2  -3  -5 83646.0 2634.03   1
   1   3  -5 2140.62 598.230   1
   1  -3  -5 1807.49 574.521   1
   0   3  -5 23649.8 1425.81   1
   0  -3  -5 23835.4 1454.88   1
  -1   3  -5 5126.10 719.757   1
  -1  -3  -5 5095.23 791.223   1
  -2   3  -5 158.750 413.452   1
  -2  -3  -5 20.4703 400.668   1
  -3  -3  -5 613.843 451.653   1
  -3   3  -5 281.460 424.106   1
  -4  -3  -5 65935.6 2703.64   1
  -4   3  -5 67425.1 2548.40   1
  -5   3  -5 19308.7 1486.40   1
  -5  -3  -5 17683.2 1562.16   1
  -6   3  -5-123.431 518.262   1
  -6  -3  -5 943.635 669.626   1
  -7   3  -5 38475.4 2298.81   1
  -7  -3  -5 37278.9 3407.12   7
  -7  -3  -5 35494.2 2331.42   1
  -7   3  -5 30186.6 3306.17  13
  -7  -3  -5 36218.8 3767.37  10
   7  -3   5 36829.1 3535.48  16
   8  -3   5 15074.2 2465.35  16
  -8  -3  -5 13083.0 1528.82   1
  -8   3  -5 14527.2 2623.14  13
  -8  -3  -5 15440.9 2716.87  10
   9  -3   5 7808.21 2090.79  16
  -9   3  -5 6310.34 1828.18  13
  -9  -3  -5 5736.20 1193.49   1
  -9  -3  -5 9319.57 1966.07  10
  10  -3   5 3356.44 1379.48  16
 -10   3  -5 2101.14 1737.77  13
 -10  -3  -5-393.627 1276.57  13
 -10  -3  -5 3796.52 1369.87  10
  11  -3   5 9599.50 2007.17  16
 -11   3  -5 10238.0 2170.41  13
 -11  -3  -5 12369.8 2379.01  13
 -11  -3  -5 8739.68 1929.59  10
  12  -3   5 3735.83 1584.05  16
 -12   3  -5 5335.20 1551.83  13
 -12  -3  -5 1884.83 1273.14  13
 -12  -3  -5 1112.38 1016.36  10
  13  -3   5 717.508 1035.76  16
 -13  -3  -5-279.751 949.103  13
  14  -3   5 810.910 902.853  16
 -14   3  -5 943.557 1037.66  14
 -14  -3  -5-434.309 877.853  13
  15  -3   5-1059.02 833.531  16
 -15   3  -5 349.248 723.993  14
 -15  -3  -5 27.6310 795.103  13
  16  -3   5 4665.82 1111.32  16
 -16   3  -5 1999.52 814.988  14
 -16  -3  -5 3141.77 1057.73  13
 -17  -3  -5 10779.9 1403.25  13
  17  -3   5 10225.9 1292.59  16
 -18  -3  -5-556.201 522.434  13
  18  -3   5-124.630 406.154  16
 -22  -4   5 1028.09 462.713  17
  21  -4  -5-1250.79 650.319   8
  21   4  -5-151.654 607.672   5
 -21  -4   5 555.357 616.812  17
  20  -4  -5 801.374 801.094   8
  20  -4  -5 334.002 585.761  22
  20  -4  -5-884.987 623.767  21
 -20  -4   5 1009.11 805.055  17
  19  -4  -5 1484.57 722.883   5
  19  -4  -5 811.692 931.772   8
  19   4  -5-294.602 815.715   4
  19  -4  -5-1049.93 869.697   6
  19  -4  -5 1139.76 809.084  22
  19  -4  -5-1304.44 676.167  21
 -19  -4   5 16.4204 710.734  17
  18  -4  -5 1843.42 1109.30   5
  18  -4  -5 507.844 924.694   8
  18   4  -5 1635.75 1134.93   4
  18  -4  -5 1604.34 1143.94   6
  18  -4  -5 983.496 851.798  22
  18  -4  -5-593.744 795.854  21
  17  -4  -5 3542.62 1149.08   5
  17  -4  -5 3700.21 1476.70   6
  17  -4  -5 1507.67 1049.19  22
  17  -4  -5 3224.80 1218.69  21
  17   4  -5 3382.16 1352.01   4
  16  -4  -5-570.805 885.434   5
  16   4  -5-1532.81 1260.68   4
  16  -4  -5 1632.08 1260.74   6
  16  -4  -5 348.744 935.540  22
 -16  -4   5 1878.52 2432.27  12
 -16  -4   5 612.412 1033.63  18
  15  -4  -5 2637.02 1339.41   5
  15  -4  -5 3708.20 1844.81   6
  15  -4  -5 5335.85 1700.32  22
 -15  -4   5 6044.99 1815.85  16
 -15  -4   5 7262.75 1837.33  12
 -15  -4   5 5432.88 1909.81  18
 -14  -4   5-1877.99 1420.50  16
  14  -4  -5 189.394 1271.80   6
  14  -4  -5 885.470 1115.74  22
 -14  -4   5 967.953 919.099  12
 -14  -4   5 57.4165 1247.33  18
  13  -4  -5 27340.9 3390.37   6
  13  -4  -5 32987.4 3610.59  22
 -13  -4   5 34714.0 3946.95  18
 -13  -4   5 38135.4 4083.91  16
  12  -4  -5 28867.5 2325.83  23
  12  -4  -5 26391.7 3231.05  22
 -12  -4   5 29974.9 2663.40  20
  12  -4  -5 32921.1 3417.11   6
 -12  -4   5 27286.5 3611.03  18
 -12  -4   5 34162.3 3899.73  16
 -11  -4   5-343.561 907.244  16
  11  -4  -5 2165.18 1252.13  22
  11  -4  -5 3260.16 1084.31  23
  11  -4  -5 4918.61 1639.43  25
  11  -4  -5 3357.62 1734.49   6
 -11  -4   5 3614.62 1016.12  20
 -11  -4   5 2554.67 1468.08  18
 -10  -4   5 933.521 1012.90  16
  10  -4  -5 2487.55 1210.64   8
  10  -4  -5-6.76913 1281.50  25
  10  -4  -5 1333.42 1140.41  22
  10  -4  -5 948.257 768.877  23
  10  -4  -5 1991.69 1409.33   6
 -10  -4   5 1844.78 959.452  20
  -9  -4   5 11671.6 2036.42  16
   9  -4  -5 11385.7 1997.46   8
   9  -4  -5 11622.9 1373.57  23
   9  -4  -5 9440.62 1975.34  22
  -9  -4   5 10202.5 1434.36  20
   9  -4  -5 11508.9 2169.84   6
   9  -4  -5 9322.29 1905.59  25
  -8  -4   5 61452.2 2731.36  24
   8  -4  -5 56995.5 2787.75  23
  -8  -4   5 54594.2 2906.82  20
  -7  -4   5 654.705 637.830  24
   7  -4  -5-5.22388 514.600  23
  -7  -4   5 889.424 624.296  20
  -6  -4   5 17639.4 1616.19  24
   6  -4  -5 18286.4 1465.24  23
  -6  -4   5 17770.7 1614.23  20
  -5  -4   5 22172.5 1854.98  24
  -5  -4   5 22361.9 1757.07  20
   5  -4  -5 22913.2 1566.39  23
  -4  -4   5 1028.69 862.120  24
   4  -4  -5 775.473 502.758  23
   4  -4  -5 568.807 496.994   1
  -3  -4   5 101989. 3943.37  24
   3  -4  -5 109322. 3024.96   1
  -2  -4   5 36335.8 2471.72  24
   2  -4  -5 34429.4 1725.64   1
  -1  -4   5 3803.22 1058.43  24
   1  -4  -5 3222.44 675.709   1
   1  -4  -5 2599.58 1082.20  24
   0  -4  -5 20912.7 2189.00  24
   0  -4   5 21784.6 2047.22  24
   0  -4  -5 24671.6 1496.00   1
  -1  -4  -5 41087.9 2941.28  24
   1  -4   5 41329.8 2892.32  24
  -1  -4  -5 41584.7 1942.77   1
   2  -4   5 18562.7 2150.01  24
  -2  -4  -5 18225.7 1367.21   1
   3  -4   5 643.245 960.113  24
  -3  -4  -5 551.874 554.477   1
  -4  -4  -5 31891.7 1927.27   1
  -4  -4  -5 31220.0 3717.33   7
   4  -4   5 30467.8 2771.01  24
   4  -4   5 32425.6 3145.94  16
  -5  -4  -5 88864.9 3273.47   1
  -5  -4  -5 94952.0 5901.57   7
  -5   4  -5 97446.7 5223.25  14
   5  -4   5 92310.4 4593.95  24
  -5  -4  -5 93556.1 5919.78  10
   5  -4   5 94638.6 5419.60  16
  -6  -4  -5 3460.28 1786.26  10
   6  -4   5 4175.25 1411.43  16
  -6  -4  -5 4282.06 932.828   1
  -6  -4  -5 2377.21 1538.46   7
  -6   4  -5 5883.85 1557.45  14
   6  -4   5 4212.17 1373.74  24
  -7  -4  -5 36844.9 2354.70   1
  -7  -4  -5 39179.2 3787.26   7
   7  -4   5 41605.7 3058.14  24
  -7  -4  -5 36867.2 3865.85  13
  -7  -4  -5 44369.8 4243.42  10
  -7   4  -5 36677.4 3508.49  14
   7  -4   5 37700.4 3713.32  16
   8  -4   5-720.898 1220.87  16
  -8  -4  -5 2093.14 1276.62   7
   8  -4   5-48.6723 889.152  24
  -8  -4  -5 859.103 677.064   1
  -8   4  -5-2413.86 1362.60  14
  -8  -4  -5-1250.50 1208.50  13
  -8  -4  -5-430.830 1083.28  10
   9  -4   5 2221.31 1248.85  16
  -9  -4  -5 5037.23 1200.50   7
  -9   4  -5 1507.15 1102.77  14
  -9  -4  -5 5262.80 1645.65  13
  -9  -4  -5 3250.39 1432.24  10
  10  -4   5 1829.31 1268.62  16
 -10   4  -5 1811.99 1343.09  14
 -10  -4  -5 3381.01 1453.19  13
 -10  -4  -5 2541.40 1380.22  10
  11  -4   5 3343.13 1364.36  16
 -11   4  -5 2207.70 1376.59  14
 -11  -4  -5 1165.73 1173.21  10
 -11  -4  -5 2308.97 1133.08  13
  12  -4   5 995.687 1092.18  16
 -12   4  -5 1854.93 1118.72  14
 -12  -4  -5 761.413 780.087  13
 -12  -4  -5 1572.99 1200.01  10
  13  -4   5 1022.65 879.368  16
 -13  -4  -5-663.143 841.158  13
  14  -4   5 10149.7 1716.30  16
 -14  -4  -5 10479.4 1909.11  13
 -15  -4  -5 12064.8 1790.34  13
  15  -4   5 11975.8 1647.97  16
  16  -4   5 616.095 550.896  16
 -16  -4  -5 942.418 725.999  13
  17  -4   5 101.993 506.402  16
 -17  -4  -5 369.597 501.710  13
 -21  -5   5 1772.27 561.746  17
  20  -5  -5 4918.27 1007.92   8
 -20  -5   5 6268.60 1160.02  17
  19  -5  -5 3704.33 1032.72   8
 -19  -5   5 5013.53 1310.53  17
  18  -5  -5 698.078 930.213   8
  18  -5  -5 1095.62 922.747   6
 -18  -5   5 653.363 849.417  12
 -18  -5   5 1866.63 937.441  17
  17  -5  -5 3905.98 1331.46   8
  17  -5  -5 4377.06 1456.02   6
  17  -5  -5 3857.49 1306.49  22
 -17  -5   5 5165.98 1525.01  12
  17   5  -5 3694.49 1281.58   4
  16  -5  -5 595.972 761.368   8
  16   5  -5-1779.62 1259.38   4
  16  -5  -5 183.675 822.690   6
  16  -5  -5 231.340 1014.03  22
 -16  -5   5 142.110 799.619  12
  15  -5  -5 5263.31 1551.71  22
  15  -5  -5 3298.13 1490.95   6
  15  -5  -5 4113.73 1360.85   8
  15   5  -5 8672.39 1903.75   4
 -15  -5   5 3738.98 1504.13  12
 -15  -5   5 7393.63 2037.92  18
 -15  -5   5 4648.92 1612.50  16
 -14  -5   5 543.871 1152.43  16
  14  -5  -5 495.209 1031.77   8
  14  -5  -5 686.363 1128.55   6
  14  -5  -5-857.181 914.136  22
 -14  -5   5 3378.72 1421.61  12
 -14  -5   5 2520.39 1238.03  18
  13  -5  -5 14158.9 2530.84   8
  13  -5  -5 14423.5 2557.56  22
 -13  -5   5 17616.7 3073.98  18
 -13  -5   5 19042.4 2849.05  16
  13  -5  -5 16717.7 2583.28   6
 -12  -5   5 2823.95 1426.92  16
  12  -5  -5 2946.21 1280.45   8
  12  -5  -5 1132.69 1211.06  22
  12  -5  -5 1144.22 1310.73   6
 -12  -5   5 2733.84 1499.80  18
 -11  -5   5-1347.49 1346.95  16
  11  -5  -5 3450.13 1375.82   8
  11  -5  -5 3220.95 1454.19  25
  11  -5  -5 3479.67 979.167  23
  11  -5  -5 1863.39 1342.03  22
  11  -5  -5 1280.30 1307.35   6
 -11  -5   5 1712.91 1505.62  18
 -10  -5   5 1171.11 1156.16  16
  10  -5  -5 2532.00 1508.84   8
  10  -5  -5 3483.06 1069.75  23
  10  -5  -5 4452.70 1661.64  22
  10  -5  -5 1747.88 1383.63   6
 -10  -5   5 3449.00 1008.91  20
  10  -5  -5 4481.62 1808.03  25
 -10  -5   5 5927.42 1832.61  18
  -9  -5   5 906.377 897.057  16
   9  -5  -5-624.186 1207.00   8
   9  -5  -5-1466.80 966.250  25
   9  -5  -5-619.416 667.067  23
   9  -5  -5 1643.31 1147.31  22
   9  -5  -5 2069.28 1369.02   6
  -9  -5   5-1530.31 751.514  20
  -9  -5   5-18.4230 1405.97  18
  -8  -5   5 168.899 560.420  24
  -8  -5   5 1037.57 903.978  16
   8  -5  -5 1328.22 1099.98   8
   8  -5  -5 404.449 1092.61  25
   8  -5  -5 933.736 747.449  23
   8  -5  -5 1755.98 1353.53  22
   8  -5  -5 2758.26 1496.06   6
  -8  -5   5-270.484 715.787  20
  -7  -5   5 12530.1 2054.27  16
   7  -5  -5 11152.4 2041.38   8
  -7  -5   5 9972.23 1321.81  24
   7  -5  -5 10723.7 2052.39   6
   7  -5  -5 12991.0 2226.28  25
   7  -5  -5 10228.6 1273.67  23
  -7  -5   5 11550.4 1448.63  20
  -6  -5   5 2338.15 1029.83  16
   6  -5  -5 875.162 1150.53   8
   6  -5  -5-804.200 1129.54  25
  -6  -5   5-144.794 675.253  24
   6  -5  -5 2.76070 558.397  23
  -6  -5   5-951.258 629.134  20
  -5  -5   5 137.400 776.946  16
   5  -5  -5-478.867 827.502   8
  -5  -5   5 489.933 839.888  24
   5  -5  -5 2057.40 1142.99  25
   5  -5  -5 872.250 548.750  23
  -5  -5   5 307.980 570.390  20
  -4  -5   5 7747.53 1682.31  16
  -4  -5   5 3938.94 1033.05  24
   4  -5  -5 5545.03 910.581  23
  -4  -5   5 5463.58 1021.65  20
  -3  -5   5 8249.51 1343.06  24
   3  -5  -5 11112.5 1645.23  24
  -3  -5   5 10146.5 1251.79  20
   2  -5  -5 28980.5 2515.51  24
  -2  -5   5 28037.2 2338.91  24
  -1  -5   5 10362.8 1921.25  16
   1  -5  -5 7697.04 1624.48  24
  -1  -5   5 8079.72 1529.09  24
   0  -5  -5 14161.9 2213.04  25
   0  -5  -5 21446.4 3129.09   7
   0  -5  -5 16370.9 2138.14  24
   0  -5   5 16417.3 2015.72  24
   0  -5   5 19148.2 2482.74  16
   1  -5   5 967.317 1099.66  16
  -1  -5  -5-3356.27 1547.60  15
  -1  -5  -5-540.062 1335.70   7
   1  -5   5 367.484 1059.66  24
  -1  -5  -5 74.1865 938.740  25
  -1  -5  -5 466.992 1015.92  24
  -2  -5  -5 24682.6 2953.77  15
  -2  -5  -5 22629.8 3299.60   7
  -2  -5  -5 19741.8 2525.21  25
   2  -5   5 20386.0 2390.45  24
  -2  -5  -5 20060.4 2223.44  24
  -2  -5  -5 24726.3 2495.65   9
   2  -5   5 21035.9 2727.85  16
   3  -5   5 9037.15 1927.51  16
  -3  -5  -5 3909.77 1222.93  25
  -3  -5  -5 7204.71 1760.00  15
  -3  -5  -5 4197.72 1754.34   7
   3  -5   5 6007.30 1393.52  24
  -3  -5  -5 7849.66 1518.49  24
  -3  -5  -5 7476.33 1539.24   9
   4  -5   5 3732.92 1310.30  16
  -4  -5  -5 5832.20 2053.60   7
   4  -5   5 6587.23 1561.85  24
  -4  -5  -5 7061.26 2101.62  10
   5  -5   5 3940.86 1444.31  16
   5  -5   5 2475.95 1177.03  24
  -5  -5  -5 1122.40 1482.37   7
  -5  -5  -5 3945.18 1535.41  10
   6  -5   5 1165.14 1111.03  24
   6  -5   5 1798.79 1250.74  16
  -6  -5  -5 1376.28 1273.19   7
  -6  -5  -5 1347.32 1060.31  10
   7  -5   5 1379.25 1044.92  16
  -7  -5  -5 1126.18 1422.56   7
  -7  -5  -5-1163.40 1069.54  10
   8  -5   5 16410.3 2637.25  16
  -8  -5  -5 18961.6 2607.21   7
  -8  -5  -5 18834.7 2774.77  13
  -8  -5  -5 20357.4 2885.38  10
   9  -5   5 6612.32 1774.75  16
  -9  -5  -5 6614.88 1604.72   7
  -9  -5  -5 4976.50 1486.00  13
  -9  -5  -5 8278.92 2036.49  10
  10  -5   5 6486.31 1739.59  16
 -10  -5  -5 7144.30 1563.19   7
 -10  -5  -5 6171.91 1607.01  13
 -10  -5  -5 5749.78 1789.25  10
  11  -5   5 3166.48 1354.31  16
 -11  -5  -5 3287.15 1144.64  13
 -11  -5  -5 2246.51 1235.12  10
  12  -5   5 7256.63 1775.84  16
 -12  -5  -5 8049.07 1661.62  13
 -12  -5  -5 7908.45 1770.27  10
  13  -5   5 9494.07 1700.61  16
 -13  -5  -5 7757.09 1416.50  13
  14  -5   5 1872.32 825.377  16
 -14  -5  -5 2752.65 1038.91  13
  15  -5   5 2298.20 869.351  16
 -15  -5  -5 2620.11 854.059  13
  16  -5   5 991.407 571.496  16
 -16  -5  -5 2218.17 826.919  25
 -16  -5  -5 1281.05 567.814  13
  19  -6  -5 771.578 591.907   8
 -19  -6   5-698.555 574.580  17
  18  -6  -5 733.633 846.942   8
 -18  -6   5 1997.18 790.258  12
 -18  -6   5 468.467 540.043  17
  17  -6  -5 578.597 820.217   8
  17  -6  -5-15.1451 749.113   6
 -17  -6   5 524.846 758.431  12
 -17  -6   5 451.192 530.580  17
  16  -6  -5 347.838 977.933   8
  16  -6  -5 1085.45 943.057   6
 -16  -6   5 1028.43 1004.87  12
  15  -6  -5 7955.07 1886.79   8
  15  -6  -5 9351.58 1725.17   6
 -15  -6   5 9202.92 1974.87  12
  14  -6  -5 4779.32 1545.09   8
  14  -6  -5 5436.21 1524.52   6
 -14  -6   5 7859.67 1887.95  12
 -14  -6   5 3678.73 1473.17  16
 -13  -6   5-17.8521 1141.97  16
  13  -6  -5 2006.99 1387.07   8
  13  -6  -5 6.08511 1007.94   6
 -13  -6   5-752.340 1291.53  18
 -12  -6   5 2820.72 1317.77  16
  12  -6  -5 4372.68 1553.64   8
  12  -6  -5 3889.28 1515.73   6
 -12  -6   5 3269.76 1194.77  18
 -11  -6   5 13401.8 2374.96  16
  11  -6  -5 12298.1 2216.03   8
  11  -6  -5 13447.7 2148.86   6
 -11  -6   5 11152.2 2676.82  18
  10  -6  -5 46839.3 4033.57   8
  10  -6  -5 50057.0 4255.34  25
  10  -6  -5 40387.8 3908.40   6
 -10  -6   5 59955.7 4702.90  11
 -10  -6   5 47161.6 4721.27  18
 -10  -6   5 48713.2 4342.48  16
  -9  -6   5 1434.79 1081.19  16
   9  -6  -5-103.942 920.119   8
   9  -6  -5 734.602 1296.40  25
   9  -6  -5-1467.36 1122.80   6
  -9  -6   5-1250.16 1101.10  11
  -9  -6   5-253.640 1307.12  18
  -8  -6   5 4193.46 1520.70  16
   8  -6  -5 8444.85 1886.22   8
   8  -6  -5 4643.56 1736.81  25
   8  -6  -5 5933.38 1262.73  23
  -8  -6   5 8015.81 1965.25  11
  -8  -6   5 5991.41 1965.64  18
   7  -6  -5 107391. 5896.78   8
   7  -6  -5 114178. 6151.93  15
  -7  -6   5 116118. 4456.06  24
   7  -6  -5 119491. 4302.49  23
  -7  -6   5 114205. 5820.99  11
   7  -6  -5 113710. 6024.04  25
  -7  -6   5 112361. 6100.96  16
  -6  -6   5-2064.80 1317.16  16
   6  -6  -5 619.129 941.419   8
   6  -6  -5-2160.01 1351.45  15
  -6  -6   5 208.898 633.956  24
   6  -6  -5 700.555 754.663  23
  -6  -6   5 1321.52 935.961  11
   6  -6  -5 550.805 1223.49  25
   5  -6  -5 20240.8 2651.39   8
   5  -6  -5 16212.9 2398.51  25
   5  -6  -5 18825.2 2738.31   7
   5  -6  -5 19337.3 2699.17  15
  -5  -6   5 18556.8 1932.56  24
  -5  -6   5 16153.9 2468.03  16
   4  -6  -5 26143.0 2937.34   8
   4  -6  -5 22281.3 2901.75   7
   4  -6  -5 28271.5 3236.77  15
  -4  -6   5 25652.9 2243.24  24
   4  -6  -5 26513.3 2917.65  25
  -4  -6   5 24281.9 2881.51  16
   3  -6  -5 51139.8 3925.88   8
   3  -6  -5 53810.5 4487.62   7
   3  -6  -5 48828.3 4032.47  15
   3  -6  -5 47736.0 3873.47  25
  -3  -6   5 50624.8 3131.04  24
  -3  -6   5 50890.6 4129.91  16
   2  -6  -5 2140.50 1100.38   9
   2  -6  -5 2635.07 1261.10   8
  -2  -6   5 735.990 1161.51  16
   2  -6  -5 78.0144 1235.94  15
   2  -6  -5 1393.51 1353.26   7
  -2  -6   5 870.408 928.828  24
   2  -6  -5-635.250 1172.14  24
   2  -6  -5 945.111 1279.05  25
   1  -6  -5 83955.9 6012.65   7
   1  -6  -5 83335.0 5268.78  15
   1  -6  -5 76087.2 4693.21  25
  -1  -6   5 83207.2 4189.89  24
   1  -6  -5 74657.9 4354.14  24
   1  -6  -5 79532.2 4857.46   9
  -1  -6   5 83835.0 5274.89  16
   0  -6  -5 26248.1 3669.21   7
   0  -6  -5 30869.5 3284.59  15
   0  -6  -5 24641.9 2711.29  25
   0  -6  -5 30070.8 2951.23  24
   0  -6   5 29832.8 2675.04  24
   0  -6  -5 27803.1 2942.42   9
   0  -6   5 38700.2 3570.97  16
   1  -6   5 8009.36 1827.31  16
  -1  -6  -5 6133.63 1709.63  15
  -1  -6  -5 3838.61 1794.06   7
   1  -6   5 6064.55 1420.81  24
  -1  -6  -5 4912.14 1524.91  25
  -1  -6  -5 8080.83 1854.69  24
  -1  -6  -5 7302.67 1819.99   9
   2  -6   5 1486.43 926.750  16
  -2  -6  -5 1227.59 1154.33  15
  -2  -6  -5 1734.37 1502.67   7
   2  -6   5 1950.88 1018.93  24
  -2  -6  -5 5069.75 1451.10  24
  -2  -6  -5 67.2141 682.982   9
  -2  -6  -5 2964.09 1162.50  25
  -3  -6  -5 70494.8 5666.35   7
  -3  -6  -5 81960.1 5548.24  15
  -3  -6  -5 72468.0 4517.70  25
  -3  -6  -5 86213.2 4552.85  24
  -3  -6  -5 78959.5 4673.19   9
   3  -6   5 79332.7 4405.30  24
   3  -6   5 75424.7 5061.68  16
   4  -6   5 3810.99 1384.92  16
  -4  -6  -5 2871.62 1452.12   7
  -4  -6  -5 2536.33 1389.09  25
   5  -6   5-1044.42 967.589  16
  -5  -6  -5 1755.84 1257.97   7
  -5  -6  -5 58.9825 943.396  25
  -5  -6  -5 874.540 1262.72  10
  -6  -6  -5 13087.7 2418.46  10
  -6  -6  -5 13349.4 2477.68   7
  -6  -6  -5 11926.7 2120.56  25
   6  -6   5 13970.3 2469.47  16
   7  -6   5 13609.4 2458.49  16
  -7  -6  -5 14103.7 2384.81   7
  -7  -6  -5 10295.4 2006.57  25
  -7  -6  -5 14464.1 2479.13  10
   8  -6   5 2583.39 1614.25  16
  -8  -6  -5 1811.44 1058.09   7
  -8  -6  -5 3335.69 1351.79  25
  -8  -6  -5 3636.75 1348.04  10
   9  -6   5 6142.56 1887.87  16
  -9  -6  -5 8302.45 1764.32   7
  -9  -6  -5 9660.76 2055.66  10
  10  -6   5-16.2671 831.217  16
 -10  -6  -5 708.026 885.832   7
  11  -6   5 3098.87 1426.95  16
 -11  -6  -5 2411.43 1051.93  10
 -11  -6  -5 796.141 1018.65  25
  12  -6   5 1351.30 885.893  16
 -12  -6  -5-1090.30 697.150  13
 -12  -6  -5 142.564 909.512  10
 -12  -6  -5-599.539 1000.33  25
  13  -6   5 2820.15 1174.07  16
 -13  -6  -5 4773.32 987.258  13
 -13  -6  -5 4021.05 1141.81  25
  14  -6   5 3939.55 962.966  16
 -14  -6  -5 3247.77 989.096  25
  15  -6   5 1453.06 600.064  16
 -15  -6  -5 1803.98 702.932  25
  18  -7  -5 1388.85 670.736   8
  17  -7  -5 8058.19 1319.18   8
 -17  -7   5 8188.75 1300.84  12
 -17  -7   5 8671.23 1154.51  17
  16  -7  -5 279.627 791.878   8
 -16  -7   5 4.71755 713.724  12
 -16  -7   5 521.405 583.517  17
  15  -7  -5 676.368 925.600   8
 -15  -7   5-624.911 980.544  12
 -15  -7   5-9.37960 624.881  17
  14  -7  -5 4414.93 1362.23   8
 -14  -7   5 3657.45 1349.21  12
 -14  -7   5 3646.67 975.276  17
 -14  -7   5 1950.77 1196.07  16
 -13  -7   5 718.135 975.084  16
  13  -7  -5-482.470 1027.94   8
 -13  -7   5-693.136 1066.53  12
 -12  -7   5 127.720 905.693  16
  12  -7  -5 3032.89 1299.87   8
 -11  -7   5 2926.96 1321.36  16
  11  -7  -5 1726.49 1037.85   8
 -11  -7   5-831.565 1269.87  11
 -10  -7   5 1233.48 959.300  16
  10  -7  -5 1039.57 1087.52   8
 -10  -7   5 1972.76 1447.23  11
  -9  -7   5 4626.69 1475.49  16
   9  -7  -5 5698.60 1733.88   8
   9  -7  -5 5902.26 1716.12  15
   9  -7  -5 5166.65 1655.79  25
  -9  -7   5 7531.39 1772.40  11
  -8  -7   5 1362.44 957.631  16
   8  -7  -5 851.921 1138.34   8
   8  -7  -5 3292.36 1369.97  15
  -8  -7   5 2220.69 1214.50  11
   8  -7  -5 1707.28 1324.50  25
   7  -7  -5 17330.4 2619.10   8
   7  -7  -5 11431.6 2407.26  15
   7  -7  -5 18717.2 2659.56  25
  -7  -7   5 18879.6 2532.67  11
  -7  -7   5 17413.3 2546.62  16
  -6  -7   5 621.873 759.943  16
   6  -7  -5-379.657 1036.81   8
   6  -7  -5-1970.59 1150.48  15
   6  -7  -5 2336.25 1243.51  25
  -6  -7   5 475.077 782.767  11
   5  -7  -5 3665.61 1452.32   8
  -5  -7   5 5038.34 1631.28  16
   5  -7  -5 3904.22 1603.95   7
   5  -7  -5 4427.90 1723.42  15
  -5  -7   5 8538.99 1809.49  11
   5  -7  -5 5874.72 1614.33  25
   4  -7  -5 640.827 876.427   9
   4  -7  -5 2594.65 1262.13   8
  -4  -7   5 2178.43 1146.38  16
   4  -7  -5-1291.27 1040.62   7
   4  -7  -5 2159.17 1190.81  15
   4  -7  -5 1616.10 1292.29  25
  -3  -7   5 5466.63 1510.31  16
   3  -7  -5 5431.27 1658.24   7
   3  -7  -5 5827.24 1768.05  15
   3  -7  -5 5465.26 1569.39  25
   3  -7  -5 5386.62 1616.72   9
  -2  -7   5 11068.4 2149.63  16
   2  -7  -5 11627.7 2237.49  15
   2  -7  -5 9200.00 2355.24   7
   2  -7  -5 12407.6 2049.36  25
   2  -7  -5 12292.2 2106.42   9
  -1  -7   5 9018.67 2007.47  16
   1  -7  -5 9819.34 2067.19  15
   1  -7  -5 10712.8 1929.38  25
   1  -7  -5 10101.7 1955.34   9
   0  -7   5 910.150 985.202  16
   0  -7  -5 1792.66 1355.85  15
   0  -7  -5 195.026 1236.04   7
   0  -7  -5-190.786 792.327  25
   0  -7  -5 862.322 1109.35   9
  -1  -7  -5 1899.16 1242.94  25
   1  -7   5-300.727 824.201  16
  -1  -7  -5 1117.47 1243.98  15
  -1  -7  -5 1640.72 1086.18   9
   2  -7   5 10268.1 2056.10  16
  -2  -7  -5 11258.6 2275.58  15
  -2  -7  -5 10509.9 2680.15   7
   2  -7   5 17739.4 2378.43  15
  -2  -7  -5 15477.4 2258.60  25
  -2  -7  -5 11991.8 2110.23   9
   3  -7   5-328.676 1065.88  16
  -3  -7  -5-1041.54 1205.35  15
  -3  -7  -5 18.9718 1151.65   7
  -3  -7  -5 445.709 923.008  25
   4  -7   5 9407.94 1881.56  16
  -4  -7  -5 6013.17 1957.22   7
  -4  -7  -5 9366.92 1915.17  25
   5  -7   5 2210.42 1206.49  16
  -5  -7  -5 1443.58 1240.19   7
  -5  -7  -5 816.009 958.579  25
  -6  -7  -5 17481.6 2623.68   7
  -6  -7  -5 21496.7 2630.99  25
  -6  -7  -5 20170.9 2681.36  10
   6  -7   5 25976.0 3216.57  16
   7  -7   5 2082.17 1294.59  16
  -7  -7  -5-381.374 1078.35   7
  -7  -7  -5-894.305 1022.50  25
  -7  -7  -5 512.821 680.097  10
   8  -7   5-647.293 1083.43  16
  -8  -7  -5-800.682 1003.07   7
  -8  -7  -5 2107.15 1116.95  25
  -8  -7  -5 1547.13 992.099  10
   9  -7   5 14480.9 2528.47  16
  -9  -7  -5 13800.4 1897.88   7
  -9  -7  -5 10914.0 1868.56  25
  -9  -7  -5 15206.7 2117.05  10
  10  -7   5 11051.8 2028.59  16
 -10  -7  -5 10066.1 1611.69   7
 -10  -7  -5 9814.13 1687.01  25
 -10  -7  -5 9073.91 1676.46  10
  11  -7   5 4543.61 1398.80  16
 -11  -7  -5 5275.69 1299.11  25
  12  -7   5 6498.01 1329.81  16
 -12  -7  -5 3912.03 1142.81  25
  13  -7   5-1670.33 819.219  15
  13  -7   5 785.918 755.787  16
 -13  -7  -5-941.024 616.949  25
  14  -7   5 1151.95 525.281  16
  14  -7   5 1579.95 498.021  15
  16  -8  -5 685.367 613.796   8
 -16  -8   5 383.280 522.611  12
  15  -8  -5-18.1654 628.255   8
 -15  -8   5 425.068 897.628  12
  15  -8  -5 137.023 590.407   9
  14  -8  -5 932.978 863.225   9
  14  -8  -5 1115.58 973.500   8
 -14  -8   5 1021.84 882.059  12
  13  -8  -5 2461.63 1129.81   9
  13  -8  -5 3288.83 1216.56   8
 -13  -8   5 3162.46 1230.15  12
  12  -8  -5 4191.78 1369.81   8
 -12  -8   5 4272.25 1383.93  12
 -12  -8   5 3037.86 1219.90  16
 -11  -8   5 2669.28 1155.09  16
  11  -8  -5 3693.27 1354.63   8
 -10  -8   5 161.761 674.055  16
  10  -8  -5-176.903 1075.28   8
 -10  -8   5 2113.64 1450.85  11
   9  -8  -5 10432.7 1987.12   9
  -9  -8   5 8930.91 1963.48  16
   9  -8  -5 10398.1 2170.85   8
   9  -8  -5 8172.50 1845.54  15
  -9  -8   5 11599.7 2082.27  11
   8  -8  -5-2159.71 1343.04   9
  -8  -8   5-736.377 850.160  16
   8  -8  -5 1490.54 1290.79   8
   8  -8  -5-890.269 1112.07  15
  -8  -8   5 238.835 986.373  11
  -7  -8   5 577.763 989.489  16
   7  -8  -5 728.586 1090.00   8
   7  -8  -5-236.913 766.348  15
   7  -8  -5 1297.03 1133.91  25
  -7  -8   5 385.888 1006.22  11
   7  -8  -5 704.925 826.411   9
   6  -8  -5 1062.63 1245.39   8
  -6  -8   5 797.565 984.036  16
   6  -8  -5-1223.36 1140.10  15
   6  -8  -5-819.855 768.754  25
  -6  -8   5 307.967 952.746  11
   6  -8  -5 359.182 1032.22   9
  -5  -8   5 9009.40 1959.28  16
   5  -8  -5 7272.18 1974.87  15
   5  -8  -5 8316.66 1792.91  25
  -5  -8   5 6987.06 1710.98  11
   5  -8  -5 6872.10 1746.11   9
  -4  -8   5 1520.99 1159.86  16
   4  -8  -5 2749.08 1319.06   7
   4  -8  -5 1251.96 1360.82  15
  -4  -8   5 943.996 701.836  11
   4  -8  -5 2440.61 1312.82  25
   4  -8  -5-362.300 860.666   9
  -3  -8   5 7532.18 1731.02  16
   3  -8  -5 9297.88 1849.39   7
   3  -8  -5 7698.17 1960.52  15
   3  -8  -5 8276.66 1728.47  25
   3  -8  -5 8922.00 1954.59   9
  -2  -8   5 1593.24 1079.20  16
   2  -8  -5 1652.13 1211.28   7
   2  -8  -5 1117.21 1132.71  15
   2  -8  -5 2112.19 1233.03  25
   2  -8  -5 3215.65 1415.61   9
  -1  -8   5 11965.4 2052.19  16
   1  -8  -5 10880.6 1972.57  25
   1  -8  -5 11198.1 2178.87  15
   1  -8  -5 11660.9 2365.67   7
   1  -8  -5 10599.7 1946.96   9
   0  -8   5 13.5961 833.053  16
   0  -8  -5-29.9883 1141.09  15
   0  -8  -5 1243.31 1176.47   7
   0  -8  -5 1003.97 1075.01  25
   0  -8  -5-452.323 935.259   9
  -1  -8  -5 24581.3 3136.93  15
  -1  -8  -5 16376.7 2649.52   7
  -1  -8  -5 26925.7 2765.22  25
  -1  -8  -5 27710.4 2949.04   9
   1  -8   5 28160.6 3035.76  16
   2  -8   5 3316.76 1456.54  16
  -2  -8  -5 6339.52 1791.08  15
  -2  -8  -5 3777.02 1462.04   7
  -2  -8  -5 6499.65 1549.14  25
   2  -8   5 5138.12 1326.33  15
   3  -8   5 1424.90 1143.69  16
  -3  -8  -5 193.253 1118.49   7
  -3  -8  -5 2815.22 1113.20  25
   3  -8   5 2032.79 988.524  15
   4  -8   5 1397.52 1144.97  16
   4  -8   5 2237.54 1202.18  15
  -4  -8  -5 1607.69 1320.93   7
  -4  -8  -5 1431.30 1256.92  25
   5  -8   5 1359.98 1182.56  16
  -5  -8  -5 2509.42 1304.63   7
   5  -8   5 5207.44 1569.40  15
  -5  -8  -5 4159.21 1372.15  25
   6  -8   5 7169.74 1781.59  16
  -6  -8  -5 3570.72 1365.12   7
   6  -8   5 5507.41 1620.39  15
  -6  -8  -5 4209.68 1393.33  25
   7  -8   5 7.27723 862.238  16
  -7  -8  -5 35.0197 951.055   7
  -7  -8  -5-1241.55 955.411  25
   7  -8   5-2249.55 1398.40  15
  -8  -8  -5 659.874 934.042  25
   8  -8   5 504.346 994.617  16
  -8  -8  -5-446.288 742.722   7
   8  -8   5 516.732 970.125  15
   9  -8   5 5607.15 1495.74  16
  -9  -8  -5 4899.76 1206.13   7
  -9  -8  -5 6064.10 1323.00  25
   9  -8   5 6108.37 1522.56  15
  10  -8   5 1713.89 1052.47  15
  10  -8   5 1862.65 1060.72  16
 -10  -8  -5 1146.96 640.956   7
 -10  -8  -5 1824.14 914.273  25
  11  -8   5 4892.28 1103.44  16
  11  -8   5 4619.78 1105.02  15
  12  -8   5 1010.69 555.984  16
  12  -8   5 197.952 452.261  15
 -14  -9   5 753.229 542.093  12
 -13  -9   5 1051.36 743.451  12
  13  -9  -5 766.384 517.591   9
 -12  -9   5-22.8552 739.350  12
  12  -9  -5 88.2122 628.552   9
 -11  -9   5 410.414 982.135  12
 -11  -9   5 858.172 747.147  16
  11  -9  -5 277.430 835.115   9
 -10  -9   5 3004.90 1082.03  16
 -10  -9   5 1906.71 973.124  12
  10  -9  -5 1700.39 1031.35   9
  -9  -9   5 1421.78 950.006  16
   9  -9  -5 1083.29 936.318  15
  -9  -9   5 1062.68 1136.69  11
   9  -9  -5 1409.00 993.308   9
  -8  -9   5 414.016 684.384  16
   8  -9  -5 572.054 873.001  15
  -8  -9   5 306.547 918.983  11
   8  -9  -5 317.182 983.645   9
  -7  -9   5 1326.00 983.590  16
   7  -9  -5 3068.57 1309.25  15
  -7  -9   5 3444.44 1225.87  11
   7  -9  -5 3211.37 1434.90   9
  -6  -9   5 5980.86 1556.07  16
   6  -9  -5 3440.00 1442.77  15
  -6  -9   5 3513.03 1272.56  11
   6  -9  -5 4540.73 1382.71   9
  -5  -9   5 7320.50 1591.55  16
   5  -9  -5 5543.09 1631.61  15
  -5  -9   5 6977.41 1460.68  11
   5  -9  -5 5785.86 1541.50   9
  -4  -9   5 951.574 924.981  16
   4  -9  -5 731.943 789.234   7
   4  -9  -5 1486.29 1017.47  15
  -4  -9   5 272.983 1094.31  11
   4  -9  -5 1553.94 992.115   9
  -3  -9   5 442.464 784.577  16
   3  -9  -5-537.440 1021.55   7
   3  -9  -5-1453.54 1213.30  15
  -3  -9   5 357.925 873.639  11
   3  -9  -5-130.422 782.776   9
  -2  -9   5 9902.92 1737.97  16
   2  -9  -5 8355.17 1731.53   7
   2  -9  -5 7201.05 1816.69  15
  -2  -9   5 8622.53 1592.87  11
   2  -9  -5 6345.92 1542.13   9
  -1  -9   5 8483.99 1680.10  16
   1  -9  -5 6989.59 1675.82   7
   1  -9  -5 8645.92 1698.48  15
  -1  -9   5 6182.13 1512.93  11
   0  -9   5-1552.82 1004.05  16
   0  -9  -5 851.714 1173.90  15
   0  -9  -5 130.909 844.395   7
   1  -9   5 3837.87 1314.57  16
  -1  -9  -5 3690.79 1565.92  15
  -1  -9  -5 2654.52 1368.74   7
   2  -9   5 2274.58 1130.32  16
  -2  -9  -5 1469.08 1016.87   7
   3  -9   5 683.689 895.351  16
  -3  -9  -5 824.838 1029.02   7
   3  -9   5-1182.03 832.536  15
   4  -9   5 2524.21 1054.33  16
  -4  -9  -5 2575.54 1276.45   7
   4  -9   5 3103.60 1058.79  15
   5  -9   5 229.327 712.074  16
  -5  -9  -5 1114.93 1032.10   7
   5  -9   5-98.3571 658.756  15
   6  -9   5 1561.24 965.248  16
  -6  -9  -5 2307.82 994.215   7
   6  -9   5 4158.31 1247.21  15
   7  -9   5 3552.57 1199.94  16
   7  -9   5 2442.89 932.423  15
  -7  -9  -5 2005.84 1032.24   7
   8  -9   5 3802.57 1051.29  16
  -8  -9  -5 2849.56 957.247   7
   8  -9   5 5048.89 1102.27  15
   9  -9   5 4841.19 938.812  16
   9  -9   5 4731.99 856.592  15
 -10 -10   5 807.729 607.311  12
  -9 -10   5-699.236 677.016  12
   9 -10  -5 580.387 650.503   9
   8 -10  -5 172.417 501.265  15
  -8 -10   5-681.558 809.382  12
   8 -10  -5 312.906 716.646   9
   7 -10  -5 1380.27 764.772  15
  -7 -10   5 1381.39 919.238  11
   7 -10  -5 1597.48 875.700   9
  -6 -10   5-20.2686 409.936  16
   6 -10  -5 335.928 806.255  15
  -6 -10   5-200.517 933.079  11
  -5 -10   5 3578.05 1103.13  16
   5 -10  -5 3527.08 1139.67  15
  -5 -10   5 3506.08 1032.35  11
  -4 -10   5 4287.99 1085.45  16
   4 -10  -5 3682.69 1201.42  15
  -4 -10   5 3475.34 1137.01  11
  -3 -10   5 1727.74 791.052  16
   3 -10  -5 1001.40 924.640  15
  -3 -10   5 1363.69 878.784  11
  -2 -10   5-1496.28 703.395  16
   2 -10  -5 396.856 660.165   7
  -2 -10   5-2244.56 928.315  11
  -1 -10   5 2517.81 917.659  16
   1 -10  -5 1070.59 813.652   7
  -1 -10   5 1942.52 896.732  11
   0 -10   5 2193.22 896.713  16
   0 -10  -5 76.0745 721.083   7
   0 -10   5 1470.20 832.705  11
   1 -10   5-732.238 790.904  16
  -1 -10  -5 541.553 766.765   7
   1 -10   5 1608.25 861.147  11
   2 -10   5 609.826 770.988  16
  -2 -10  -5 605.182 818.371   7
   2 -10   5-790.104 778.249  11
   3 -10   5 1518.56 725.474  16
  -3 -10  -5 725.972 856.779   7
   3 -10   5 1411.30 951.611  11
  -4 -10  -5 1863.56 770.619   7
   4 -10   5 2691.30 959.726  11
  -5 -10  -5-138.573 565.011   7
   5 -10   5 710.961 639.509  11
   6 -10   5 1146.04 675.738  11
  23   0  -6 2179.36 720.726   5
  23   0  -6 2342.71 735.560  22
  22   0  -6 832.878 721.691   5
  22   0  -6 1163.39 761.658  22
  21   0  -6 467.182 844.166   5
  21   0  -6-97.5981 663.895  22
  20   0  -6 21449.1 2302.13   6
  19   0  -6 613.273 987.776   4
  19   0  -6 1178.84 1119.11   6
  18   0  -6-543.364 1065.02   4
  18   0  -6-900.798 1048.89   6
  17   0  -6 2382.91 1343.19   4
  17   0  -6 756.258 1228.66   6
 -17   0   6 516.342 763.922  18
  16   0  -6 13395.1 2307.88   4
  16   0  -6 12146.9 2318.94   6
 -16   0   6 11256.1 2494.25  18
  15   0  -6 9596.35 2134.89   4
  15   0  -6 5852.04 1748.91   6
 -15   0   6 3608.77 1688.53  18
  14   0  -6 6931.44 2105.33   6
 -14   0   6 6552.88 1477.56  20
 -14   0   6 2889.24 1408.50  18
  13   0  -6 2417.98 1548.53   6
 -13   0   6 4928.48 1228.73  20
 -13   0   6 5755.05 1516.86  18
  12   0  -6 515.699 1383.74   3
  12   0  -6 1913.80 1368.06   6
 -12   0   6 3109.79 977.136  20
  11   0  -6 120573. 5850.26   6
  11   0  -6 119351. 6050.14   3
 -11   0   6 111616. 4369.24  20
 -10   0   6 2578.34 806.997  20
  -9   0   6 6461.36 1058.19  20
  -8   0   6 128637. 4082.32  20
  -7   0   6 87077.5 3272.89  20
   6   0  -6 19243.9 1519.63   1
   5   0  -6 1949.62 737.230   1
   4   0  -6 10530.7 1170.97   1
   3   0  -6 16178.1 1402.95   1
   2   0  -6 164741. 4129.53   1
   1   0  -6 73084.5 2766.85   1
   0   0  -6 136578. 3756.76   1
  -1   0  -6 70270.7 2712.24   1
  -2   0  -6 10619.3 1166.70   1
  -3   0  -6 61318.0 2669.03   1
  -4   0  -6 43178.9 2368.15   1
  -5   0  -6-35.7396 661.702   1
  -6   0  -6 7988.99 1277.89   1
  -6   0  -6 7817.05 1856.09  13
  -7   0  -6 119286. 4472.94   1
  -7   0  -6 124679. 6888.61  13
  -8   0  -6 85473.3 3955.14   1
  -8   0  -6 73449.4 5551.28  13
  -9   0  -6 24800.8 3394.82  13
 -10   0  -6 63019.6 5145.01  13
 -11   0  -6-1384.01 1126.23  13
 -12   0  -6 10406.0 2205.52  13
 -13   0  -6 19948.0 2591.23  13
 -14   0  -6 15837.4 2086.95  13
 -15   0  -6 4575.22 1237.21  13
 -16   0  -6 929.658 695.103  13
 -17   0  -6 21212.1 1768.54  14
  23  -1  -6-360.244 550.524   5
  23   1  -6-165.219 506.786   5
  23  -1  -6 732.323 550.451  22
  23   1  -6-567.256 524.180  22
  22  -1  -6-88.1863 532.569   5
  22   1  -6 1482.51 841.845   5
  22  -1  -6 1340.93 808.279  22
  22   1  -6 1024.98 695.633  22
  21  -1  -6 1355.02 785.421   5
  21   1  -6 2015.30 918.779   5
  21  -1  -6 2867.25 899.468  22
 -21  -1   6 952.237 569.986  17
  20  -1  -6 2404.90 1101.03   5
  20   1  -6 1252.06 1008.01   4
  20  -1  -6 1390.54 1082.69   6
  20  -1  -6 1604.23 945.998  22
 -20  -1   6 2819.65 922.641  17
  19  -1  -6 88.8102 1102.50   4
  19   1  -6-296.448 1016.32   6
  19  -1  -6 717.879 1061.28   6
  19  -1  -6 343.360 762.643  22
  19   1  -6 1396.11 1190.96   4
  18  -1  -6 945.927 995.985   4
  18   1  -6 747.781 1157.82   4
  18   1  -6 1320.78 1161.58   6
  18  -1  -6 1333.44 1060.62   6
  17  -1  -6 46444.8 3846.77   4
  17   1  -6 38071.2 3674.66   4
  17  -1  -6 40670.2 3682.24   6
 -17  -1   6 39014.6 3973.34  18
  16   1  -6 7412.79 1991.68   4
  16   1  -6 3423.00 1464.48   6
  16  -1  -6 1895.11 1382.28   6
 -16  -1   6 3860.51 1758.59  18
  16  -1  -6 3293.51 1335.86   4
  15  -1  -6 12446.8 2340.41   6
  15  -1  -6 15040.4 2424.43   4
  15   1  -6 10825.6 2308.23   6
 -15  -1   6 11549.5 2686.39  18
  14   1  -6 9661.37 2266.99   6
  14  -1  -6 4744.42 1511.24   6
 -14   1   6 6364.24 1439.52  20
 -14  -1   6 5737.71 1352.27  20
  14  -1  -6 6148.84 1789.46   4
 -14  -1   6 4792.92 1890.17  18
  13  -1  -6 22745.2 2875.56   6
  13   1  -6 22297.8 2856.58   6
 -13   1   6 27413.0 2490.24  20
 -13  -1   6 22350.4 2213.45  20
 -13  -1   6 19387.3 2947.26  18
 -13  -1   6 22749.9 3059.08  16
  12   1  -6 39296.8 3485.63   6
  12  -1  -6 35270.6 3387.30   6
  12  -1  -6 36278.9 3786.49   3
  12   1  -6 38652.7 3550.93   3
 -12   1   6 36827.7 2779.75  20
 -12  -1   6 35872.7 2634.83  20
 -12  -1   6 33884.7 3706.05  16
  11  -1  -6 5630.10 1920.25   3
  11   1  -6 4836.33 1442.09   3
  11  -1  -6 4469.40 1471.73   6
 -11   1   6 4660.55 1105.90  20
 -11  -1   6 4668.71 1012.62  20
 -10   1   6 3553.44 870.557  20
 -10  -1   6 3076.36 873.138  20
  -9   1   6 4156.21 1000.11  20
  -9  -1   6 5065.31 975.676  20
  -8   1   6 920.770 534.171  20
  -8  -1   6 311.688 557.660  20
  -7   1   6 78335.3 3132.15  20
  -7  -1   6 78195.4 3149.43  20
   6   1  -6 1967.26 677.186   1
   6  -1  -6 1454.11 692.904   1
   5   1  -6 8296.74 1085.89   1
   5  -1  -6 8474.07 1040.33   1
   4   1  -6 3859.55 850.283   1
   4  -1  -6 3561.86 879.697   1
   3   1  -6 25413.1 1714.64   1
   3  -1  -6 25228.8 1703.10   1
   2   1  -6-71.3204 568.657   1
   2  -1  -6 98.5736 570.885   1
   1   1  -6 4653.82 878.676   1
   1  -1  -6 5677.40 970.989   1
   0   1  -6 13790.2 1269.99   1
   0  -1  -6 15281.6 1365.06   1
  -1   1  -6 14630.4 1302.55   1
  -1  -1  -6 14511.2 1341.83   1
  -2  -1  -6 23183.8 1701.36   1
  -2   1  -6 20801.0 1557.03   1
  -3  -1  -6 2756.99 746.525   1
  -3   1  -6 3322.88 791.233   1
  -4   1  -6 14709.6 1398.27   1
  -4  -1  -6 15000.2 1446.91   1
  -5   1  -6 318.129 586.069   1
  -5  -1  -6-595.248 546.147   1
  -5   1  -6 81.6794 1079.52  13
  -6   1  -6 837.458 787.690  13
  -6   1  -6 115.841 538.569   1
  -6  -1  -6 643.609 762.516   1
  -6  -1  -6-481.008 698.336  13
  -7   1  -6 29845.9 2274.24   1
  -7  -1  -6 29134.6 2312.89   1
  -7   1  -6 29866.8 3481.29  13
  -7  -1  -6 28434.4 3427.66  13
  -8   1  -6 806.713 642.953   1
  -8  -1  -6 406.043 819.885   1
  -8   1  -6 824.037 1325.11  13
  -8  -1  -6 1083.75 1167.07  13
  -9   1  -6 1910.21 1544.46  13
  -9  -1  -6 3378.68 1696.44  13
 -10   1  -6 623.383 1082.82  13
 -10  -1  -6 1458.86 1173.68  13
 -11   1  -6 2325.63 1353.74  13
 -11  -1  -6 786.267 1007.57  13
  12  -1   6 1212.92 1230.59  16
 -12   1  -6 3470.46 1369.31  13
 -12  -1  -6 4616.61 1498.30  13
 -13   1  -6-1049.39 1045.46  13
 -13  -1  -6 676.133 859.866  13
 -14   1  -6 8384.22 1563.27  13
 -14  -1  -6 8763.50 1676.82  13
 -15   1  -6 141.297 666.072  13
 -15  -1  -6 408.785 862.232  13
 -16   1  -6 5465.16 1218.48  14
 -16  -1  -6 5210.10 1156.15  13
 -17   1  -6 681.807 598.055  14
 -17  -1  -6 216.527 586.249  14
 -17  -1  -6 471.482 523.060  13
  22  -2  -6 1557.37 706.546   5
  22   2  -6 1490.57 725.243   5
  22  -2  -6 2200.00 706.682  22
 -22  -2   6 1624.73 529.757  17
  21  -2  -6 2078.80 825.741   5
  21  -2  -6 332.159 657.566  22
  21  -2  -6 1697.93 763.450  21
 -21  -2   6 1511.99 753.071  17
  20  -2  -6 1092.08 866.248   5
  20   2  -6 1386.57 910.496   4
  20  -2  -6 1445.44 931.959   6
  20  -2  -6 760.774 801.738  22
 -20  -2   6 549.532 665.207  17
  19  -2  -6-713.644 833.986   5
  19   2  -6 216.911 920.312   4
  19  -2  -6 608.157 950.059   6
  19  -2  -6-838.508 824.626  22
  18  -2  -6 367.302 779.895   5
  18  -2  -6-113.998 957.146   6
  18   2  -6 583.038 986.662   4
  18  -2  -6 1060.94 957.124  22
  17  -2  -6-909.297 915.632   4
  17   2  -6-914.538 1063.56   4
  17  -2  -6 1403.19 1282.80   6
  17  -2  -6-1771.63 1162.67  22
 -17  -2   6 399.001 1011.53  18
  16  -2  -6 20287.0 2821.22   6
  16  -2  -6 24800.8 2715.48   4
  16   2  -6 22250.5 3068.61   4
  16  -2  -6 24786.4 3067.29  22
 -16  -2   6 19890.8 2968.85  18
  15  -2  -6-308.337 960.847  22
  15  -2  -6 4380.11 1739.85   6
 -15  -2   6 1415.76 1170.90  18
  15  -2  -6 5522.01 1564.48   4
  14  -2  -6 118.206 943.871   4
  14  -2  -6-8.06780 905.016  22
  14  -2  -6 130.220 1048.89   6
 -14  -2   6 295.766 1606.92  18
 -14  -2   6 3763.68 1658.09  16
 -13  -2   6 6367.12 1922.44  16
  13  -2  -6 3834.95 1683.72   4
  13  -2  -6 3566.08 1539.14   6
 -13  -2   6 3597.25 1245.46  20
 -13  -2   6 5568.25 1544.09  18
 -12  -2   6 16153.8 2684.69  16
  12  -2  -6 18109.0 2447.64   4
  12   2  -6 18970.6 2666.58   3
  12  -2  -6 17761.0 2619.49  22
  12  -2  -6 18966.0 2682.86   6
 -12   2   6 18433.0 2122.72  20
 -12  -2   6 17076.3 1921.42  20
 -11  -2   6 5814.09 1834.20  16
  11  -2  -6 5700.09 1858.19  25
  11  -2  -6 8424.37 2015.67   3
  11  -2  -6 9278.36 1904.96  22
  11   2  -6 7840.89 2003.61   3
  11  -2  -6 7306.52 1902.65   6
 -11   2   6 5212.66 1195.21  20
 -11  -2   6 5600.12 1142.17  20
  10  -2  -6 3707.57 1574.12  25
  10   2  -6 3963.80 1364.68   3
 -10   2   6 5634.83 1061.40  20
 -10  -2   6 3851.06 965.847  20
  10  -2  -6 5668.60 1810.21   6
  -9  -2   6 5121.07 1021.91  20
  -9   2   6 5998.89 1027.30  20
  -8   2   6 30506.8 2039.51  20
  -8  -2   6 29702.9 2075.77  20
  -7  -2   6 3733.33 836.946  24
   7  -2  -6 3615.11 726.380  23
  -7   2   6 4739.60 850.834  20
  -7  -2   6 2390.84 736.441  20
  -6  -2   6 974.599 607.248  24
   6  -2  -6 777.378 487.408  23
  -6   2   6 1326.98 594.890  20
   6  -2  -6 1221.46 617.376   1
   5  -2  -6 3804.96 811.712   1
   5   2  -6 4876.54 944.074   1
   4   2  -6 19223.5 1511.53   1
   4  -2  -6 18211.5 1453.21   1
   3   2  -6 54152.6 2443.28   1
   3  -2  -6 57653.4 2483.81   1
   2   2  -6 35192.5 1974.15   1
   2  -2  -6 36732.5 2001.83   1
   1   2  -6 13153.0 1224.59   1
   1  -2  -6 12755.9 1257.26   1
   0   2  -6 77.4976 439.051   1
   0  -2  -6 858.929 586.686   1
  -1   2  -6 16886.4 1382.00   1
  -1  -2  -6 17297.7 1478.77   1
  -2  -2  -6 95435.3 3331.27   1
  -2   2  -6 96197.7 3175.83   1
  -3   2  -6 1404.43 646.457   1
  -3  -2  -6 1442.04 676.315   1
  -4  -2  -6-405.014 683.169   1
  -4   2  -6-596.914 505.398   1
  -5   2  -6 35093.9 2173.48   1
  -5  -2  -6 36194.8 2329.00   1
  -5   2  -6 35221.9 3396.71  13
  -5  -2  -6 38075.1 3628.23  13
  -6   2  -6 53749.7 2822.96   1
  -6  -2  -6 52885.7 2921.26   1
  -6   2  -6 52577.0 4400.65  13
  -6  -2  -6 53750.9 4445.35  13
   6  -2   6 59863.0 4555.65  16
  -7   2  -6 4369.92 1018.69   1
   7  -2   6 6805.74 1877.91  16
  -7  -2  -6 4102.93 1205.14   1
  -7   2  -6 4909.82 1653.95  13
  -7  -2  -6 4087.94 1713.75  13
  -8   2  -6 7652.89 1308.16   1
   8  -2   6 5347.46 1813.79  16
  -8   2  -6 5646.96 1806.21  13
  -8  -2  -6 6384.55 1905.24  13
  -8  -2  -6 6496.16 1295.07   1
   9  -2   6 2350.34 1470.43  16
  -9   2  -6 2710.64 1526.78  13
  -9  -2  -6 1803.39 1146.10  13
  10  -2   6-1700.16 1194.19  16
 -10   2  -6 1258.85 960.054  13
 -10  -2  -6 794.603 1009.16  13
  11  -2   6 7296.74 1876.14  16
 -11   2  -6 10209.9 2184.48  13
 -11  -2  -6 10146.8 2127.28  13
  12  -2   6 15840.9 2254.38  16
 -12   2  -6 16215.3 2442.23  13
 -12  -2  -6 16947.6 2519.19  13
  13  -2   6 1124.11 977.154  16
 -13  -2  -6-1824.63 1109.45  13
  14  -2   6-813.127 683.053  16
 -14   2  -6 255.741 716.217  14
 -14  -2  -6 928.588 1035.31  13
  15  -2   6 8696.41 1371.77  16
 -15   2  -6 8263.37 1485.46  14
 -15  -2  -6 7152.25 1440.90  13
  16  -2   6 9515.12 1113.79  16
 -16   2  -6 9510.71 1335.20  14
 -16  -2  -6 8615.11 1314.62  13
 -17  -2  -6 1768.04 617.399  14
 -17  -2  -6 564.640 473.357  13
  22   3  -6 1436.19 637.350   5
 -22  -3   6 1005.27 445.488  17
  21  -3  -6 1180.58 781.873   5
  21  -3  -6 2192.05 918.619  22
 -21  -3   6 867.237 726.394  17
  20  -3  -6 184.848 748.984   5
  20  -3  -6 101.430 465.038   8
  20   3  -6-456.239 786.054   4
  20  -3  -6 1202.83 994.948   6
  20  -3  -6 553.722 750.145  22
 -20  -3   6 462.890 667.757  17
  19  -3  -6 2085.68 1043.67   5
  19  -3  -6 2115.45 974.623   8
  19   3  -6 1414.43 1037.11   4
  19  -3  -6 713.056 1009.28   6
  19  -3  -6 1500.75 900.025  22
  18  -3  -6 689.986 919.716   5
  18  -3  -6-101.068 785.764   8
  18   3  -6 1210.59 1027.97   4
  18  -3  -6-134.540 1234.87   6
  18  -3  -6 78.2657 794.820  22
  17  -3  -6 922.363 1235.42   8
  17  -3  -6 561.438 867.245   5
  17   3  -6 4053.59 1554.97   4
  17  -3  -6 1203.72 1621.99   6
  17  -3  -6 1257.20 929.296  22
 -17  -3   6 2147.85 1328.68  18
  16  -3  -6 4854.89 1273.15   8
  16  -3  -6 3690.23 1107.82   5
  16  -3  -6 4810.94 1626.61   6
  16  -3  -6 7528.33 1817.30  22
 -16  -3   6 4641.94 1737.66  18
  15  -3  -6 23098.0 2795.59   8
  15  -3  -6 24789.1 2640.36   5
  15  -3  -6 26104.7 2780.02   4
  15  -3  -6 18879.1 2849.73   6
  15  -3  -6 20168.8 2856.99  22
 -15  -3   6 20015.9 3137.24  18
  14  -3  -6 9407.61 1999.67   8
  14  -3  -6 12965.8 2105.98   4
  14  -3  -6 9820.00 2209.35   6
 -14  -3   6 7336.23 1991.35  18
  14  -3  -6 7486.03 1949.06  22
 -14  -3   6 10868.6 2315.79  16
 -13  -3   6-3127.63 1513.98  16
  13  -3  -6 14.0952 895.907   8
  13  -3  -6-42.6919 845.423   4
  13  -3  -6-188.998 746.958  22
  13  -3  -6 7.77443 1184.30   6
 -13  -3   6 1992.02 1350.85  18
 -12  -3   6 6037.42 1895.66  16
  12  -3  -6 4328.97 1358.06   8
  12   3  -6 2405.96 1649.97   3
  12  -3  -6 1291.65 894.592  23
  12  -3  -6 2854.53 1616.60  22
  12  -3  -6 2450.52 1652.43   6
 -12  -3   6 3309.92 1094.15  20
 -11  -3   6 7103.37 2035.40  16
  11  -3  -6 5540.97 1421.12   8
  11  -3  -6 5845.60 1724.74  25
  11  -3  -6 6415.96 1140.01  23
  11  -3  -6 5750.45 1613.70  22
  11   3  -6 7888.12 1786.71   3
  11  -3  -6 7893.54 1882.02   6
 -11  -3   6 4928.80 1118.77  20
 -10  -3   6 813.276 1237.18  16
  10  -3  -6-670.567 1004.35  25
  10  -3  -6-952.293 777.371  23
  10  -3  -6-406.625 892.001  22
  10   3  -6-3465.89 1151.56   3
  10  -3  -6 771.578 1013.24   6
 -10  -3   6 271.073 645.738  20
  -9  -3   6 1202.73 1200.60  16
   9  -3  -6 1028.59 1139.04  25
   9  -3  -6 1931.04 779.960  23
   9  -3  -6 3615.22 1252.47  22
  -9  -3   6 1214.21 687.472  20
   9   3  -6 1496.92 1401.47   3
   9  -3  -6 1285.19 1127.82   6
   9   3  -6 1362.37 943.506   2
   8  -3  -6-411.782 853.217  25
   8  -3  -6 245.279 607.009  23
  -8  -3   6 122.211 600.641  20
   8   3  -6 648.405 618.477   2
  -7  -3   6 191.753 420.652  24
   7  -3  -6-558.377 550.343  23
  -7  -3   6 271.734 682.887  20
  -6  -3   6 2855.50 892.908  24
   6  -3  -6 4097.71 723.773  23
  -6  -3   6 2177.79 775.581  20
  -5  -3   6 48108.9 2692.84  24
   5  -3  -6 48772.1 2334.66   1
  -4  -3   6 43893.3 2622.00  24
   4   3  -6 44744.7 2283.60   1
   4  -3  -6 44462.3 2221.93   1
  -3  -3   6 5795.95 1169.15  24
   3  -3  -6 7030.82 1000.52   1
   3   3  -6 5709.51 886.886   1
   2   3  -6 5363.44 853.875   1
   2  -3  -6 4725.80 822.158   1
   1   3  -6 30845.2 1829.47   1
   1  -3  -6 30095.1 1826.19   1
   0   3  -6 7976.33 1042.88   1
   0  -3  -6 9027.63 1100.76   1
  -1  -3  -6 5378.87 936.694   1
  -1   3  -6 4680.23 823.202   1
  -2   3  -6-309.750 471.758   1
  -2  -3  -6 241.373 467.947   1
  -3  -3  -6-715.785 1200.01   7
  -3   3  -6 1795.52 1155.05  14
  -3   3  -6 268.740 511.776   1
  -3  -3  -6 222.225 473.336   1
   4  -3   6 2230.75 1064.30  16
  -4  -3  -6 5791.94 1865.95   7
  -4   3  -6 3858.92 1189.40  14
  -4   3  -6 4411.74 817.126   1
  -4  -3  -6 4357.24 977.264   1
  -5  -3  -6 21784.2 1837.60   1
  -5  -3  -6 20904.9 3001.78   7
  -5   3  -6 21774.5 2677.92  14
  -5  -3  -6 25459.0 3012.07  13
  -5  -3  -6 16545.3 2782.17  10
  -5   3  -6 25298.8 1852.17   1
   5  -3   6 22589.4 2835.00  16
  -6  -3  -6 1673.28 910.127   1
   6  -3   6 1273.58 1147.44  16
  -6  -3  -6 2041.77 1317.06   7
  -6   3  -6 4140.28 1395.73  14
  -6  -3  -6 537.067 1092.50  13
  -7  -3  -6 8942.00 1447.88   1
   7  -3   6 12675.2 2323.69  16
  -7   3  -6 14455.4 2464.15  14
  -7  -3  -6 15547.7 2468.22  13
   8  -3   6 6322.60 1747.64  16
  -8   3  -6 7787.70 2198.84  14
  -8  -3  -6 4017.00 1664.95  13
   9  -3   6 6149.01 1863.91  16
  -9   3  -6 10423.3 2202.56  14
  -9  -3  -6 11017.8 2261.54  13
  10  -3   6 4030.72 1288.68  16
 -10   3  -6 4048.18 1728.70  14
 -10  -3  -6 5794.33 1912.13  13
  11  -3   6 2479.36 1235.82  16
 -11   3  -6 2976.65 1322.71  14
 -11  -3  -6 1156.30 1222.51  13
 -12   3  -6 17804.2 2447.84  14
 -12  -3  -6 19487.8 2573.20  13
  12  -3   6 14343.0 2257.07  16
  13  -3   6 1999.41 1113.82  16
 -13   3  -6 3804.23 1451.77  14
 -13  -3  -6 2843.66 1251.45  13
  14  -3   6-229.868 606.269  16
 -14   3  -6 2003.40 911.821  14
 -14  -3  -6 959.737 920.329  13
  15  -3   6-298.498 593.037  16
 -15   3  -6 766.700 751.903  14
 -15  -3  -6-56.9762 653.928  13
  16  -3   6 1431.36 554.445  16
 -16  -3  -6-483.318 530.106  14
 -16  -3  -6 551.423 612.144  13
 -17  -3  -6-172.328 369.056  13
  21   4  -6 147.539 518.113   5
 -21  -4   6 135.377 381.395  17
  20  -4  -6 387.542 560.300   8
 -20  -4   6 742.477 689.349  17
  19  -4  -6 6201.62 1285.67   8
  19   4  -6 9415.35 1488.09   4
  19  -4  -6 6860.98 1418.10   6
  19  -4  -6 5183.82 1248.25  22
  18  -4  -6-337.404 722.754   5
  18  -4  -6-1762.24 902.711   8
  18   4  -6-694.105 894.162   4
  18  -4  -6-1920.63 1142.00   6
  18  -4  -6 1030.19 1030.36  22
  17  -4  -6 528.948 1153.22   6
  17  -4  -6-24.0924 770.154   8
  17   4  -6 396.729 982.644   4
  17  -4  -6 542.263 995.261  22
  16  -4  -6 8232.77 1802.71   8
  16   4  -6 7002.41 1755.77   4
  16  -4  -6 4610.69 1603.98   6
  16  -4  -6 3965.79 1354.84  22
 -16  -4   6 6779.15 1891.91  18
  15  -4  -6 263.570 873.342   8
  15  -4  -6 1568.58 1195.28   6
  15  -4  -6 1577.45 1037.15  22
 -15  -4   6-320.516 891.224  18
 -15  -4   6 2217.29 987.182  16
 -14  -4   6 4999.53 1751.00  16
  14  -4  -6 3792.37 1470.53   8
  14  -4  -6 6487.80 1842.83  22
  14  -4  -6 2796.06 1608.48   6
 -14  -4   6 5620.99 1896.56  18
 -13  -4   6 13127.5 2661.02  16
  13  -4  -6 15697.4 2438.79   8
  13  -4  -6 9222.76 1996.32  22
  13  -4  -6 12945.3 2434.34   6
 -13  -4   6 12370.3 2526.24  18
 -12  -4   6-413.625 1167.62  16
  12  -4  -6 885.009 891.881   8
  12  -4  -6-1035.04 1002.36  22
  12  -4  -6-2007.31 1342.17   6
 -12  -4   6 106.991 714.203  18
 -11  -4   6 2186.60 1340.20  16
  11  -4  -6 1745.56 1295.85   8
  11  -4  -6 2202.55 1564.36  25
  11  -4  -6 4035.01 1105.34  23
  11  -4  -6 2445.90 1304.16  22
  11  -4  -6 2705.16 1450.77   6
 -11  -4   6 2596.59 1058.32  20
  10  -4  -6 57510.0 4259.53   8
  10  -4  -6 49052.2 4151.03  25
  10  -4  -6 49003.3 4016.20   6
  10   4  -6 60298.1 4408.64   3
  10  -4  -6 56967.6 3064.14  23
  10  -4  -6 59253.3 4638.90  22
 -10  -4   6 58270.2 3385.79  20
 -10  -4   6 47450.8 4386.65  16
  -9  -4   6 15158.6 2386.85  16
   9  -4  -6 17365.3 2247.72   8
   9  -4  -6 14999.6 2324.40  25
   9  -4  -6 13112.6 1457.73  23
   9  -4  -6 13069.5 2388.80  22
  -9  -4   6 14209.4 1775.04  20
   9   4  -6 15783.1 2326.56   3
   9  -4  -6 10567.2 2190.29   6
  -8  -4   6 850.171 935.041  16
   8  -4  -6 148.708 753.392   8
   8  -4  -6 948.369 1147.01  25
   8  -4  -6 857.231 644.869  23
   8  -4  -6 706.727 1039.01  22
  -8  -4   6-166.122 720.902  20
   8  -4  -6-18.7000 803.561   6
   8   4  -6-100.424 628.752   2
   7   4  -6 19.2139 881.417   2
  -7  -4   6 3900.11 1263.60  16
   7  -4  -6 156.399 786.310   8
   7  -4  -6 357.479 850.057  25
  -7  -4   6-3.31613 655.528  24
   7  -4  -6 1314.09 544.882  23
   7  -4  -6 127.793 887.465  22
  -7  -4   6 1180.59 771.177  20
   7  -4  -6 1800.54 1404.40   6
   6  -4  -6 25804.6 2969.73  25
  -6  -4   6 22707.4 1986.57  24
   6  -4  -6 21589.5 2445.23   6
  -6  -4   6 22730.2 1982.13  20
   6   4  -6 27773.4 2891.15   2
  -6  -4   6 22194.8 2718.49  16
  -5  -4   6 7890.11 1736.66  16
   5   4  -6 13397.2 1976.31   2
  -5  -4   6 8910.23 1435.85  24
  -5  -4   6 8295.14 1267.77  20
  -4  -4   6 1336.09 1120.12  16
  -4  -4   6 7.47339 681.610  24
   4  -4  -6 570.526 581.978   1
   4  -4  -6 113.605 970.344  25
   3  -4  -6 36307.3 3314.36  25
  -3  -4   6 33136.4 2499.72  24
   3  -4  -6 33502.0 1903.94   1
   2  -4  -6-156.822 445.892   1
  -2  -4   6 391.143 857.009  24
   2  -4  -6-499.620 1377.39  25
  -1  -4   6 12329.6 2066.10  16
   1  -4  -6 9974.92 2280.95   7
  -1  -4   6 8216.85 1509.70  24
   1  -4  -6 10277.3 1132.15   1
   1  -4  -6 7800.82 1771.89  25
   0  -4   6 18062.1 2558.45  16
   0  -4  -6 18343.1 3060.86   7
   0  -4   6 14494.1 2000.29  24
   0   4  -6 17477.0 2325.84  14
   0  -4  -6 16226.1 1384.06   1
   0  -4  -6 19367.3 2317.08  25
   1  -4   6 1348.90 892.428  16
  -1  -4  -6 1894.15 1425.06   7
  -1   4  -6-1503.59 814.901  14
  -1  -4  -6 717.889 572.705   1
  -1  -4  -6 1063.47 1074.24  25
   1  -4   6 1139.08 1173.61  24
   2  -4   6 5298.50 1501.12  16
  -2  -4  -6 5866.48 2055.10   7
  -2  -4  -6 6565.03 1638.55  25
  -2   4  -6 7554.29 1624.12  14
  -2  -4  -6 5407.60 906.580   1
   2  -4   6 5329.31 1470.27  24
  -3  -4  -6 23992.6 3165.62   7
   3  -4   6 19904.5 2413.00  24
  -3  -4  -6 19857.2 2776.25  10
  -3   4  -6 23287.2 2699.26  14
  -3  -4  -6 21030.3 1716.20   1
   3  -4   6 21576.2 2766.47  16
   4  -4   6 1513.52 1135.09  16
  -4  -4  -6 595.699 1070.84   7
  -4   4  -6 1740.55 1049.50  14
   4  -4   6 189.895 1040.63  24
  -4  -4  -6 772.606 687.746   1
  -4  -4  -6 760.087 1099.33  10
   5  -4   6 706.555 865.152  16
  -5  -4  -6 543.886 1217.26   7
  -5   4  -6 1376.91 1174.03  14
   5  -4   6-927.613 1265.84  24
  -5  -4  -6-2231.36 1348.85  10
  -5  -4  -6 542.797 474.428   1
   6  -4   6 1933.33 1385.47  16
  -6  -4  -6 2200.97 1192.95   7
  -6   4  -6 3959.66 1545.75  14
  -6  -4  -6 4614.92 1836.95  10
  -6  -4  -6 1826.23 825.486   1
   7  -4   6 1452.63 1261.00  16
  -7  -4  -6 1190.10 1095.37   7
  -7   4  -6 418.561 1296.38  14
  -7  -4  -6 1350.89 1125.56  13
  -7  -4  -6 594.389 1102.62  10
   8  -4   6 1069.93 1185.59  16
  -8  -4  -6-2164.02 1186.13   7
  -8   4  -6 1364.38 1528.96  14
  -8  -4  -6-363.790 740.448  13
  -8  -4  -6-16.8632 1077.57  10
   9  -4   6 1674.81 1240.63  16
  -9   4  -6-1360.15 1174.51  14
  -9  -4  -6-131.250 1038.30  13
  10  -4   6-273.714 888.259  16
 -10   4  -6-953.407 942.534  14
 -10  -4  -6-1039.77 972.455  13
  11  -4   6 1758.02 1192.03  16
 -11   4  -6 2809.66 1124.72  14
 -11  -4  -6 2671.52 1291.43  13
  12  -4   6 2760.58 1195.50  16
 -12   4  -6 1894.89 1242.30  14
 -12  -4  -6 3080.76 1151.73  13
  13  -4   6 4770.55 1277.69  16
 -13   4  -6 9888.98 1650.34  14
 -13  -4  -6 9271.59 1679.02  13
  14  -4   6 1786.67 792.514  16
 -14  -4  -6 1709.88 786.077  13
  15  -4   6-55.3548 509.493  16
 -15  -4  -6 610.418 339.837  14
 -15  -4  -6 1154.58 591.113  13
 -15  -4  -6 474.607 754.047  25
 -16  -4  -6 141.284 510.323  25
 -16  -4  -6 533.138 352.031  13
  20  -5  -6 1677.43 544.527   8
 -20  -5   6 1973.22 635.349  17
  19  -5  -6 64.5810 515.342   8
 -19  -5   6 1075.66 708.132  17
  18  -5  -6 4453.74 1196.82   8
  18  -5  -6 2211.12 1018.88   6
  18   5  -6 5688.95 1249.29   4
  17  -5  -6 3359.34 1202.75   8
  17  -5  -6 3704.35 1312.18   6
  17   5  -6 4160.64 1295.03   4
  16  -5  -6 2210.80 1082.63   8
  16   5  -6 1689.29 1334.49   4
  16  -5  -6 1429.43 1084.24   6
  16  -5  -6 2452.91 1171.68  22
 -16  -5   6 4482.91 1301.00  12
  15  -5  -6 1935.32 1112.81   8
  15  -5  -6 2842.22 1433.66   6
  15  -5  -6 318.074 906.517  22
 -15  -5   6 5766.55 1551.73  12
 -15  -5   6 3464.89 1369.88  18
 -15  -5   6 3723.54 1461.53  16
 -14  -5   6 5146.12 1475.32  16
  14  -5  -6 2075.63 1558.60   8
  14  -5  -6 4079.12 1439.65   6
  14  -5  -6 2482.63 1351.54  22
 -14  -5   6 4358.78 1373.91  12
 -14  -5   6 4788.81 1755.90  18
 -13  -5   6-786.201 1106.94  16
  13  -5  -6 1354.41 969.116   8
  13  -5  -6 145.715 840.697  22
  13  -5  -6 338.069 1219.17   6
 -13  -5   6-551.585 1457.33  18
 -12  -5   6 2886.04 1584.37  16
  12  -5  -6 1279.38 1223.72   8
  12  -5  -6 1540.13 1299.21  22
  12  -5  -6-508.466 1156.55   6
 -12  -5   6 1141.93 1343.02  18
 -11  -5   6 417.575 1065.97  16
  11  -5  -6 1280.32 1201.59   8
  11  -5  -6-631.748 1096.47  25
  11  -5  -6 2049.54 1280.98  22
  11  -5  -6 608.588 1131.09   6
 -11  -5   6-19.8310 640.587  18
 -10  -5   6 1803.60 1153.19  16
  10  -5  -6 589.561 1210.81   8
  10  -5  -6 3614.73 1648.20  25
  10  -5  -6 4054.29 1516.91   6
 -10  -5   6 4309.23 1791.37  18
  -9  -5   6 3199.61 1212.59  16
   9  -5  -6 1007.67 924.246   8
   9  -5  -6-1096.77 1198.12  25
   9  -5  -6 405.896 1237.64   6
  -8  -5   6 12992.0 2330.70  16
   8  -5  -6 14931.1 2408.81   8
   8  -5  -6 15009.7 2436.57  25
  -8  -5   6 15945.7 1840.27  20
   8  -5  -6 13990.0 2146.56   6
   7  -5  -6 44021.1 3725.08   8
   7  -5  -6 43614.2 3823.68  25
  -7  -5   6 42571.9 2718.21  24
   7  -5  -6 43099.8 3461.52   6
  -7  -5   6 45746.7 2876.33  20
   7   5  -6 38122.9 3608.32   2
  -7  -5   6 37479.6 3635.92  16
   6  -5  -6 28628.6 3130.09   8
   6  -5  -6 38205.5 3457.72   7
   6  -5  -6 32357.5 3025.24   6
  -6  -5   6 31746.2 2387.30  24
   6  -5  -6 32528.3 3377.45  25
  -6  -5   6 30221.2 2342.71  20
   6   5  -6 30436.2 3095.81   2
  -6  -5   6 26982.0 3119.73  16
   5  -5  -6 35703.0 3253.78   8
   5  -5  -6 31142.7 3281.40   7
   5  -5  -6 31940.9 3366.10  25
   5  -5  -6 31303.8 2948.26   6
  -5  -5   6 36663.9 2637.57  24
  -5  -5   6 37750.5 2510.67  20
   5   5  -6 32715.9 3199.00   2
  -5  -5   6 34580.9 3595.80  16
   4  -5  -6 23972.5 2803.55   8
   4  -5  -6 22483.2 2852.28   7
   4  -5  -6 27555.9 3249.83  15
   4  -5  -6 22952.4 2822.57  25
   4  -5  -6 23111.2 2531.81   6
  -4  -5   6 23000.4 2218.80  24
  -4  -5   6 24267.5 2017.44  20
   4   5  -6 21073.2 2519.00   2
  -4  -5   6 20807.8 2863.99  16
   3  -5  -6 24854.6 2816.99   8
   3  -5  -6 20306.8 2869.98   7
   3  -5  -6 19991.3 2881.17  15
   3  -5  -6 21317.4 2682.72  25
  -3  -5   6 23816.1 2233.66  24
   3  -5  -6 23384.9 2536.21   6
  -3  -5   6 25706.6 2032.95  20
   3   5  -6 23259.7 2663.08   2
  -3  -5   6 18812.2 2788.24  16
  -2  -5   6 8610.97 2021.80  16
   2  -5  -6 7818.73 2041.94   7
   2  -5  -6 15076.0 2460.24  15
   2   5  -6 9535.92 1905.66   2
   2  -5  -6 7526.20 1924.59  25
  -2  -5   6 5997.21 1357.31  24
   2  -5  -6 9592.24 1830.09   6
  -1  -5   6 4023.40 1446.42  16
   1  -5  -6 3095.61 1378.73   7
   1  -5  -6 6614.39 1822.21  15
   1   5  -6 2765.39 915.574   2
   1  -5  -6 3683.64 1497.25  25
  -1  -5   6 5262.73 1448.65  24
   1  -5  -6 1733.95 1223.86   6
   1  -5  -6 4267.94 1222.96   9
   0  -5   6-1792.04 1131.53  16
   0  -5  -6 585.079 1408.62  15
   0  -5  -6-2952.52 1726.88   7
   0  -5  -6 1948.33 1249.35  25
   0   5  -6-3780.38 1075.43   2
   0  -5   6-889.418 899.955  24
   0  -5  -6 586.023 1030.73   9
   1  -5   6-352.258 842.585  16
  -1  -5  -6 1177.72 1059.08   7
  -1  -5  -6 2641.30 1306.35  25
   1  -5   6 1814.95 1227.22  24
  -1  -5  -6 441.280 590.517   9
   2  -5   6 12099.2 2204.20  16
  -2  -5  -6 7667.56 2136.08   7
   2  -5   6 11587.6 1996.89  24
  -2  -5  -6 11230.9 1866.77  25
  -2  -5  -6 11627.3 1864.73   9
  -2   5  -6 8989.52 2043.76  14
   3  -5   6 10505.9 2112.79  16
  -3  -5  -6 10977.5 2464.76   7
  -3  -5  -6 8901.10 1902.18  25
  -3   5  -6 12573.1 2048.83  14
   3  -5   6 9665.90 1984.55  24
   4  -5   6 3559.30 1608.37  16
  -4  -5  -6 5910.90 1815.10   7
  -4   5  -6 8906.20 1873.47  14
  -4  -5  -6 4662.59 1660.91  25
  -4  -5  -6 6685.60 1854.24  10
   5  -5   6 1889.83 1173.23  16
  -5  -5  -6 2881.08 1352.79   7
  -5   5  -6 152.425 1008.84  14
  -5  -5  -6-75.7507 690.286  10
  -5  -5  -6 253.029 964.560  25
  -6  -5  -6 21565.0 2937.62   7
  -6  -5  -6 22452.4 2872.38  25
  -6   5  -6 19323.4 2844.31  14
  -6  -5  -6 20733.9 2938.60  10
   6  -5   6 17892.1 2725.75  16
   7  -5   6 3964.37 1529.39  16
  -7  -5  -6 4113.11 1356.32   7
  -7  -5  -6 5901.34 1714.02  10
   8  -5   6 11210.0 2310.23  16
  -8  -5  -6 11324.1 2023.96   7
  -8  -5  -6 11258.4 2351.16  10
   9  -5   6-1839.97 1258.16  16
  -9  -5  -6 3708.09 1206.46  13
  10  -5   6 9726.23 1988.58  16
 -10  -5  -6 11545.5 1891.82  13
  11  -5   6 12130.4 2003.15  16
 -11  -5  -6 12444.9 1903.37  13
  12  -5   6 1596.13 868.867  16
 -12  -5  -6 4849.57 1400.70  25
 -12  -5  -6 2869.65 925.057  13
  13  -5   6 281.770 574.993  16
 -13  -5  -6 1001.77 882.133  25
 -13  -5  -6 148.487 595.170  13
  14  -5   6 3047.80 915.004  16
 -14  -5  -6 4031.80 1080.64  25
 -14  -5  -6 2180.47 699.866  13
  15  -5   6 2949.33 660.834  16
 -15  -5  -6 2998.81 772.270  25
  19  -6  -6-537.718 463.397   8
 -19  -6   6 62.0687 415.508  17
  18  -6  -6 212.701 528.728   8
 -18  -6   6 363.845 588.456  17
  17  -6  -6 1372.79 720.436   8
  17  -6  -6 1568.62 788.340   6
 -17  -6   6 1314.01 672.966  17
  16  -6  -6-314.922 660.608   8
  16  -6  -6-1237.49 858.364   6
 -16  -6   6 1095.10 1205.63  12
  15  -6  -6 1035.10 891.665   8
  15  -6  -6 2583.06 1026.99   6
 -15  -6   6 1213.16 966.654  12
  14  -6  -6 1032.01 1050.81   8
  14  -6  -6 3546.24 1246.88   6
 -14  -6   6 58.0317 1057.88  12
 -14  -6   6 1595.09 1081.93  18
 -14  -6   6 3620.09 1642.90  16
 -13  -6   6 1652.00 1271.76  16
  13  -6  -6 3344.43 1336.90   8
  13  -6  -6 939.279 1034.50   6
 -13  -6   6 2848.84 1455.09  18
 -12  -6   6 1776.44 1006.74  16
  12  -6  -6 2753.73 1364.82   8
  12  -6  -6 1777.95 1237.51   6
 -12  -6   6 2518.42 1604.96  18
 -11  -6   6 3906.98 1396.99  16
  11  -6  -6 3437.14 1369.55   8
  11  -6  -6 3738.64 1454.96   6
 -11  -6   6 2739.37 1568.09  18
 -10  -6   6 1124.38 1018.25  16
  10  -6  -6 1221.32 1106.21   8
  10  -6  -6 895.984 1102.88  25
  10  -6  -6-1132.48 1142.67   6
 -10  -6   6-1489.37 1143.97  18
  -9  -6   6 5364.16 1487.36  16
   9  -6  -6 4995.37 1702.19   8
   9  -6  -6 5164.97 1661.69  25
   9  -6  -6 2216.98 1323.68   6
  -9  -6   6 5645.59 1913.47  18
  -8  -6   6 1119.80 896.371  16
   8  -6  -6 2386.73 1234.98   8
   8  -6  -6 1855.65 1153.86  25
   8  -6  -6-1120.49 1378.72   6
  -8  -6   6 2594.14 1686.32  18
   7  -6  -6 26387.5 3012.23   8
   7  -6  -6 29101.6 3007.17   6
   7  -6  -6 27189.9 3151.36  25
  -7  -6   6 27557.6 3370.80  18
  -7  -6   6 26006.2 3252.28  16
   6  -6  -6 302.051 831.554   8
  -6  -6   6 114.672 883.566  16
   6  -6  -6-554.461 1019.56  15
   6  -6  -6-859.832 1162.67  25
   5  -6  -6 10256.5 1999.28   8
  -5  -6   6 13111.3 2276.38  16
   5  -6  -6 12600.3 2120.72   7
   5  -6  -6 10437.3 2354.88  15
   5  -6  -6 8580.70 1916.78  25
   4  -6  -6 32108.2 3168.09   8
   4  -6  -6 37419.8 3678.06   7
   4  -6  -6 36850.2 3910.36  15
   4  -6  -6 34709.2 3445.60  25
  -4  -6   6 33514.6 3450.90  16
   3  -6  -6 28748.6 3348.14   7
   3  -6  -6 31670.9 3556.68  15
   3  -6  -6 28277.3 3090.71  25
   3  -6  -6 31693.8 3233.06   9
  -3  -6   6 26544.0 3090.67  16
  -2  -6   6-2372.98 1344.92  16
   2  -6  -6-356.483 1236.42   7
   2  -6  -6 785.153 1179.50  15
   2  -6  -6-3385.15 1646.83  25
   2  -6  -6 475.221 863.141   9
   1  -6  -6 16040.5 2739.86  15
   1  -6  -6 13461.6 2658.97   7
   1  -6  -6 15734.9 2311.97  25
   1  -6  -6 15930.3 2304.40   9
  -1  -6   6 18374.8 2621.87  16
   0  -6   6 3726.02 1251.35  16
   0  -6  -6 4486.16 1582.52  15
   0  -6  -6 3110.08 1613.19   7
   0  -6  -6 4883.06 1430.19  25
   0  -6  -6 3184.86 1157.77   9
   1  -6   6 895.806 1100.91  16
  -1  -6  -6 1969.28 1643.42  15
  -1  -6  -6 801.912 1222.29   7
  -1  -6  -6-1890.97 1220.32  25
  -1  -6  -6 968.835 972.344   9
   2  -6   6 636.008 1105.31  16
  -2  -6  -6-306.559 1129.29   7
  -2  -6  -6 655.213 932.267  25
  -2  -6  -6 1936.88 1192.15   9
   3  -6   6 6979.31 1703.13  16
  -3  -6  -6 7001.27 2066.46   7
  -3  -6  -6 4297.90 1506.83  25
   4  -6   6 5676.09 1616.93  16
  -4  -6  -6 6270.35 1955.47   7
  -4  -6  -6 6784.90 1707.93  25
   5  -6   6 4418.10 1602.94  16
  -5  -6  -6 6035.13 1896.35   7
  -5  -6  -6 4664.96 1550.48  25
  -5  -6  -6 4828.72 1565.63  10
   6  -6   6-696.406 1148.70  16
  -6  -6  -6-855.264 1182.09   7
  -6  -6  -6-726.185 1057.74  25
  -6  -6  -6 1655.17 1014.26  10
   7  -6   6 1323.46 1182.88  16
  -7  -6  -6 1166.72 1116.39   7
  -7  -6  -6 1595.34 1340.59  25
   8  -6   6 1506.66 1308.85  16
  -8  -6  -6 1775.75 1114.31   7
  -8  -6  -6-46.4585 921.668  25
   9  -6   6 226.458 1102.00  16
  -9  -6  -6-525.580 817.824  25
  10  -6   6 1061.76 1013.68  16
 -10  -6  -6 969.277 1006.65  25
  11  -6   6 2563.66 1205.32  16
 -11  -6  -6 1921.55 1052.40  25
  12  -6   6 3317.65 1085.42  16
 -12  -6  -6 3495.96 1058.38  25
  13  -6   6 2075.23 817.936  16
 -13  -6  -6 2625.13 845.403  25
  14  -6   6 1783.78 595.901  16
  14  -6   6 860.182 521.353  15
  17  -7  -6 1039.86 568.258   8
  16  -7  -6 3162.50 943.459   8
 -16  -7   6 5172.62 1117.80  12
 -16  -7   6 2633.30 790.839  17
  15  -7  -6 554.073 820.609   8
 -15  -7   6-45.5457 775.667  12
 -15  -7   6 1581.69 700.928  17
  14  -7  -6 2336.22 1067.71   8
 -14  -7   6 2660.86 1211.02  12
 -14  -7   6 4277.49 1346.16  16
 -13  -7   6 5823.99 1560.41  16
  13  -7  -6 5117.08 1448.15   8
 -13  -7   6 1123.32 1206.52  12
 -12  -7   6 1252.33 1066.47  16
  12  -7  -6-373.167 1121.15   8
 -11  -7   6 829.601 909.938  16
  11  -7  -6 1091.36 1223.99   8
 -11  -7   6-7.18373 1269.56  18
 -10  -7   6-2342.73 1275.85  16
  10  -7  -6-877.105 1042.31   8
  -9  -7   6 399.337 914.866  16
   9  -7  -6 167.123 1023.37   8
   9  -7  -6-100.448 937.363  25
  -8  -7   6-268.599 998.519  16
   8  -7  -6-298.882 1054.42   8
  -8  -7   6 968.448 790.256  11
   8  -7  -6 996.102 1125.91  25
   7  -7  -6 413.387 1042.11   8
  -7  -7   6 575.023 992.781  16
   7  -7  -6-473.083 1037.55  15
   7  -7  -6 1352.89 1038.59  25
  -7  -7   6 1660.92 969.741  11
   6  -7  -6 428.622 873.990   8
  -6  -7   6 590.450 923.767  16
   6  -7  -6-271.175 1204.32  15
   6  -7  -6 6.55840 1050.98  25
  -6  -7   6 1566.96 891.732  11
   5  -7  -6 3951.31 1444.97   9
  -5  -7   6 4770.76 1365.54  16
   5  -7  -6 5222.32 1710.15   7
   5  -7  -6 5461.36 1701.98  15
   5  -7  -6 2361.15 1329.92  25
  -5  -7   6 5831.51 1509.96  11
  -4  -7   6 9710.71 1915.09  16
   4  -7  -6 15549.1 2511.38   7
   4  -7  -6 14440.4 2571.73  15
   4  -7  -6 11365.6 2134.97  25
   4  -7  -6 10337.0 2019.99   9
   3  -7  -6 21511.1 2896.12   7
   3  -7  -6 23489.8 3046.90  15
   3  -7  -6 18307.4 2413.59  25
   3  -7  -6 20183.0 2658.15   9
  -3  -7   6 19282.8 2551.70  16
  -2  -7   6-192.293 729.043  16
   2  -7  -6-611.179 892.125   7
   2  -7  -6-82.2980 969.580  25
   2  -7  -6-262.163 779.704   9
  -1  -7   6 4216.00 1464.07  16
   1  -7  -6 2166.84 1431.23   7
   1  -7  -6 7143.93 1974.38  15
   1  -7  -6 2238.71 1315.55  25
   1  -7  -6 6017.56 1569.27   9
   0  -7  -6 4655.53 1413.59  25
   0  -7   6 3207.80 1379.13  16
   0  -7  -6 2409.20 1453.25  15
   0  -7  -6 3400.92 1603.22   7
   0  -7  -6 4058.98 1373.32   9
   1  -7   6 8688.02 1907.51  16
  -1  -7  -6 4949.41 1671.96   7
  -1  -7  -6 8258.25 1891.49  25
  -1  -7  -6 6540.24 1654.10   9
   2  -7   6-234.900 936.354  16
  -2  -7  -6 1920.55 1273.96   7
  -2  -7  -6 792.263 1051.18  25
   3  -7   6 1848.56 1262.19  16
  -3  -7  -6 1086.83 1091.60   7
  -3  -7  -6 852.664 946.117  25
   4  -7   6 83.9451 1014.84  16
  -4  -7  -6 1407.09 1324.84   7
  -4  -7  -6-1681.36 1266.41  25
   5  -7   6-1888.40 1247.14  16
  -5  -7  -6-192.215 1074.90   7
  -5  -7  -6-233.857 1011.21  25
   6  -7   6 3329.09 1416.63  16
  -6  -7  -6 2750.71 1299.65   7
  -6  -7  -6 3000.68 1389.49  25
   7  -7   6 5490.68 1644.86  16
  -7  -7  -6 3893.88 1370.45   7
  -7  -7  -6 5838.18 1512.21  25
   8  -7   6 1434.94 1197.74  16
  -8  -7  -6 2507.20 1084.04   7
  -8  -7  -6 1487.67 1044.45  25
   9  -7   6 3583.26 1228.98  16
  -9  -7  -6 4162.02 1249.21  25
  10  -7   6 2382.80 1138.97  16
 -10  -7  -6 2234.69 995.294  25
  11  -7   6 12026.8 1542.37  15
 -11  -7  -6 10978.0 1494.15  25
  11  -7   6 12495.2 1621.07  16
  12  -7   6 2075.46 713.820  16
 -12  -7  -6 1670.25 623.266  25
  12  -7   6 3464.24 777.139  15
  15  -8  -6 816.982 599.324   8
 -15  -8   6 1128.89 666.750  12
  15  -8  -6 1219.04 714.600   9
  14  -8  -6 5052.68 1112.60   8
 -14  -8   6 8476.52 1411.42  12
  14  -8  -6 5594.41 1121.61   9
  13  -8  -6 8797.60 1478.61   9
  13  -8  -6 5330.47 1275.29   8
 -13  -8   6 7340.10 1553.33  12
  12  -8  -6 986.143 883.551   9
  12  -8  -6 371.846 845.118   8
 -12  -8   6 1480.33 932.746  12
 -12  -8   6 1136.78 757.437  16
  11  -8  -6-567.756 929.690   9
 -11  -8   6 1199.61 954.128  16
  11  -8  -6 5.36676 758.260   8
  10  -8  -6 6728.38 1668.97   9
 -10  -8   6 9173.01 2003.24  16
  10  -8  -6 8036.51 1699.57   8
   9  -8  -6 747.373 956.254   8
  -9  -8   6-1069.30 1012.66  16
  -9  -8   6-351.627 1022.90  11
   9  -8  -6 1956.93 1242.72   9
  -8  -8   6 2792.88 1204.98  16
   8  -8  -6 1870.42 1164.58  15
  -8  -8   6 4526.43 1409.81  11
   8  -8  -6 2149.65 1252.52   9
  -7  -8   6-553.115 944.069  16
   7  -8  -6-107.044 839.798  15
   7  -8  -6-407.635 1031.81  25
  -7  -8   6 816.344 937.166  11
   7  -8  -6 367.220 892.265   9
  -6  -8   6 8187.16 1814.05  16
   6  -8  -6 6259.01 1735.07  15
   6  -8  -6 5937.79 1602.36  25
  -6  -8   6 6141.93 1510.41  11
   6  -8  -6 7876.64 1858.28   9
  -5  -8   6 2060.68 1090.48  16
   5  -8  -6 4584.65 1788.42  15
   5  -8  -6 2354.53 1241.20  25
  -5  -8   6 3029.97 1269.42  11
   5  -8  -6 2608.16 1167.05   9
   4  -8  -6 12890.4 2062.70   7
   4  -8  -6 14942.1 2434.41  15
   4  -8  -6 11299.8 1918.65  25
  -4  -8   6 13480.8 1937.88  11
   4  -8  -6 12919.6 2185.15   9
  -4  -8   6 13473.8 2154.31  16
  -3  -8   6 1694.89 964.398  16
   3  -8  -6 1450.49 928.060   7
   3  -8  -6 3827.48 1531.37  15
  -3  -8   6 598.316 873.673  11
   3  -8  -6 1156.88 1161.53  25
   3  -8  -6 1348.65 1153.20   9
  -2  -8   6-57.4046 775.897  16
   2  -8  -6 410.141 921.973   7
   2  -8  -6 3416.12 1655.43  15
   2  -8  -6 1395.74 1166.03  25
   2  -8  -6 1120.78 831.823   9
  -1  -8   6 1989.61 1060.87  16
   1  -8  -6 1433.41 1134.56   7
   1  -8  -6 2883.62 1565.94  15
   1  -8  -6 2059.42 1130.02  25
   1  -8  -6 1819.73 1189.89   9
   0  -8   6 499.928 996.460  16
   0  -8  -6 2465.97 1270.51   7
   0  -8  -6 901.312 989.404  25
   1  -8   6-483.470 970.293  16
  -1  -8  -6-157.563 967.993   7
  -1  -8  -6-1593.46 1332.99  25
   2  -8   6 2542.74 1201.08  16
  -2  -8  -6 938.063 1209.92   7
  -2  -8  -6 463.764 914.597  25
  -3  -8  -6 24483.2 3005.04   7
  -3  -8  -6 29106.0 2803.34  25
   3  -8   6 28268.2 2994.99  16
   4  -8   6 1700.17 1214.57  16
  -4  -8  -6 1922.02 1206.21   7
  -4  -8  -6 2502.04 1206.96  25
   4  -8   6 1676.79 1062.85  15
   5  -8   6 1585.46 1058.20  16
  -5  -8  -6 1586.71 1088.30   7
   5  -8   6 1877.18 1174.00  15
  -5  -8  -6 2045.86 1069.40  25
   6  -8   6 3179.03 1423.39  16
  -6  -8  -6 1261.32 947.941   7
  -6  -8  -6 2898.59 1185.29  25
   6  -8   6 1110.03 1032.52  15
   7  -8   6 2471.65 1290.17  16
  -7  -8  -6 3814.22 1098.87   7
  -7  -8  -6 4015.63 1175.92  25
   7  -8   6 1866.93 988.041  15
   8  -8   6 300.591 729.707  16
   8  -8   6-792.374 732.058  15
  -8  -8  -6-796.943 832.657  25
   9  -8   6 1273.65 832.235  16
   9  -8   6 2940.94 820.606  15
  10  -8   6 557.444 505.028  16
 -12  -9   6 3447.70 958.972  12
  12  -9  -6 3056.10 818.389   9
 -11  -9   6-37.8296 803.733  12
  11  -9  -6 121.719 626.362   9
 -11  -9   6 1415.41 759.897  16
 -10  -9   6 667.908 549.400  16
 -10  -9   6-264.856 750.803  12
  10  -9  -6 353.246 633.134   9
  -9  -9   6 6031.43 1299.84  16
   9  -9  -6 3220.60 1091.70   9
  -8  -9   6 699.358 822.227  16
  -8  -9   6 652.204 932.926  11
   8  -9  -6 1482.74 922.606   9
  -7  -9   6-182.553 918.573  16
   7  -9  -6 1061.64 1016.61  15
  -7  -9   6 543.419 833.523  11
   7  -9  -6 1463.33 1105.08   9
  -6  -9   6 2487.83 1131.76  16
   6  -9  -6 1672.52 1097.63  15
  -6  -9   6 2811.96 1024.61  11
   6  -9  -6 3022.12 1192.97   9
  -5  -9   6-560.715 719.129  16
   5  -9  -6 501.322 980.513  15
   5  -9  -6-912.698 838.137  25
  -5  -9   6 1139.48 897.643  11
   5  -9  -6 391.580 752.815   9
  -4  -9   6 1219.83 789.121  16
   4  -9  -6 2066.86 1105.45  15
   4  -9  -6 229.958 941.332  25
  -4  -9   6 1455.80 922.322  11
   4  -9  -6 1254.60 837.360   9
  -3  -9   6 1439.22 884.696  16
   3  -9  -6 8.46075 978.051  25
  -3  -9   6 219.299 743.668  11
   3  -9  -6 56.0200 745.545   9
  -2  -9   6 3270.80 1183.94  16
   2  -9  -6 1642.91 990.902   7
   2  -9  -6-598.548 1084.16  25
  -2  -9   6 1281.39 822.313  11
  -1  -9   6 4349.38 1238.81  16
   1  -9  -6 3149.65 1259.53   7
   1  -9  -6 3920.06 1197.27  25
  -1  -9   6 4048.04 1312.56  11
   0  -9   6-736.902 780.524  16
   0  -9  -6-1638.00 898.794   7
   0  -9  -6 998.904 838.869  25
   0  -9   6 174.330 702.591  11
   1  -9   6 1229.99 997.619  16
  -1  -9  -6 3114.77 1256.80   7
  -1  -9  -6 2254.45 1045.41  25
   2  -9   6 351.510 766.887  16
  -2  -9  -6 1206.61 1001.91   7
  -2  -9  -6-405.255 868.359  25
   3  -9   6 2747.38 1143.96  16
  -3  -9  -6 1873.64 1037.36   7
  -3  -9  -6 4095.98 1134.73  25
   4  -9   6 1691.63 1028.93  16
  -4  -9  -6 2858.38 959.950   7
   5  -9   6 57.9349 666.743  16
  -5  -9  -6 174.964 714.992   7
   6  -9   6 165.034 756.776  16
   7  -9   6-503.320 548.069  16
  -8 -10   6 371.469 624.108  12
  -7 -10   6 1121.97 716.558  12
  -5 -10   6 5426.48 1002.26  16
  -5 -10   6 7799.09 1263.81  11
  -4 -10   6 3643.14 1004.45  16
  -4 -10   6 3126.90 994.139  11
  -3 -10   6 3.76590 543.045  16
  -3 -10   6-355.522 606.666  11
  -2 -10   6 4394.87 991.741  16
  -2 -10   6 5672.80 1191.21  11
  -1 -10   6-1178.05 734.442  16
  -1 -10   6 435.759 700.033  11
   0 -10   6 1055.84 694.226  16
   0 -10   6-258.068 685.001  11
   1 -10   6 4317.42 1182.28  11
   2 -10   6 6294.25 1086.53  11
  22   0  -7-743.704 690.741   5
  22   0  -7-463.255 500.640  22
  21   0  -7-175.032 742.663   5
  21   0  -7-219.516 741.822  22
  20   0  -7 503.976 885.513   4
  20   0  -7-108.080 699.533  22
  20   0  -7 896.527 926.582   6
  19   0  -7-1029.14 1044.86   4
  19   0  -7-1340.50 937.117   6
  19   0  -7 97.9638 680.108  22
  18   0  -7 1295.37 1071.09   4
  18   0  -7 633.646 959.434   6
  17   0  -7 227.327 1094.67   4
  17   0  -7-1412.69 1220.19   6
 -17   0   7 1076.08 682.142  18
  16   0  -7-1581.34 1295.52   4
  16   0  -7 1231.09 1096.51   6
 -16   0   7 870.733 1372.33  18
  15   0  -7 248.009 1179.50   4
  15   0  -7-3537.96 1383.16   6
 -15   0   7-1465.42 1179.09  18
  14   0  -7-892.813 1213.33   6
 -14   0   7-1850.75 1184.38  18
  13   0  -7 1094.84 1448.00   3
  13   0  -7-1680.42 1500.68   6
  12   0  -7 647.795 1202.38   3
  12   0  -7 1912.67 1561.43   6
 -12   0   7-629.837 794.903  20
  11   0  -7 999.462 1218.32   3
  11   0  -7 819.533 1314.49   6
 -11   0   7-834.162 719.908  20
  10   0  -7 572.468 1250.12   3
 -10   0   7-975.046 607.883  20
  10   0  -7-1667.12 1161.98   6
  -9   0   7 156.143 594.643  20
   9   0  -7 1467.93 1078.64   3
   9   0  -7 3395.32 1410.71   6
   9   0  -7 847.909 992.911   2
  -8   0   7-410.504 566.452  20
   8   0  -7 424.482 865.899   3
   8   0  -7 380.086 988.915   6
  -7   0   7-319.564 552.913  20
   6   0  -7 154.061 683.055   1
   5   0  -7 176.657 543.776   1
   4   0  -7 249.580 644.986   1
   3   0  -7-28.1854 648.422   1
   2   0  -7-821.539 653.352   1
   1   0  -7 379.406 573.030   1
   0   0  -7 125.245 469.002   1
  -1   0  -7 181.237 549.181   1
  -2   0  -7-1014.48 931.148  14
  -2   0  -7 270.333 554.611   1
  -3   0  -7 1677.63 1021.60  14
  -3   0  -7 482.364 759.381  13
  -3   0  -7 252.263 681.215   1
  -4   0  -7 688.864 882.114  14
  -4   0  -7-189.844 600.405  13
  -4   0  -7-812.779 653.407   1
  -5   0  -7-38.1497 875.652  13
  -5   0  -7 592.875 817.944   1
  -6   0  -7-180.549 960.352  13
  -6   0  -7-369.437 614.923   1
  -7   0  -7 77.8787 1006.01  13
  -8   0  -7-1271.07 1249.65  13
  -9   0  -7 345.813 1323.87  13
 -10   0  -7-1071.11 1116.70  13
 -11   0  -7-1033.24 1207.54  13
 -12   0  -7 134.019 935.984  13
 -13   0  -7-295.321 847.456  14
 -13   0  -7 1013.84 843.451  13
 -14   0  -7-8.63848 841.038  14
 -15   0  -7 64.3347 714.566  14
 -16   0  -7-706.412 567.908  14
  22  -1  -7 491.372 593.231   5
  22   1  -7-188.326 586.860   5
  22  -1  -7-624.347 521.139  22
  22   1  -7 676.893 592.003  22
  21  -1  -7 866.217 755.394   5
  21   1  -7 72.2005 792.419   5
  21  -1  -7 177.603 627.729  22
  21   1  -7 759.363 690.496  22
 -21  -1   7 739.736 394.095  17
  20  -1  -7 5489.25 1245.65   5
  20   1  -7 5877.03 1408.62   4
  20  -1  -7 4925.46 1232.46   6
  20  -1  -7 6260.35 1320.82  22
 -20  -1   7 5800.72 1124.52  17
  19  -1  -7 2876.13 988.749   5
  19  -1  -7 2940.56 1086.25   4
  19   1  -7 2876.91 1319.31   4
  19  -1  -7 4116.29 1370.80   6
  19  -1  -7 3067.59 1195.56  22
  18  -1  -7-538.606 895.194   4
  18   1  -7-120.650 1025.29   4
  18  -1  -7-564.551 1179.61   6
  18  -1  -7 205.715 678.632  22
 -18  -1   7 1090.86 1254.54  18
  17  -1  -7 708.046 976.827   4
  17   1  -7 2376.67 1305.82   4
  17   1  -7 1890.40 1134.53   6
  17  -1  -7 1095.98 1084.61   6
  17  -1  -7 1259.09 1167.38  22
 -17  -1   7 397.404 1089.33  18
  16   1  -7-1282.37 1080.69   6
  16  -1  -7 536.502 1056.31   6
  16  -1  -7 1133.00 864.985  22
 -16  -1   7-342.787 567.556  18
  16  -1  -7 140.292 1019.33   4
  15  -1  -7 2192.78 1109.14   4
  15   1  -7 2821.15 1577.08   6
  15  -1  -7 518.596 1106.17   6
  15  -1  -7 1337.78 1061.73  22
 -15  -1   7 789.760 1380.80  18
  14  -1  -7 10781.5 2074.40   4
  14   1  -7 7442.37 1810.12   6
  14  -1  -7 7995.12 1955.92   6
 -14  -1   7 6085.26 1984.45  18
  13   1  -7 2990.85 1614.49   3
  13   1  -7 1105.18 1365.00   6
  13  -1  -7-73.3994 1228.38   6
 -13   1   7 3487.96 1454.64  18
  12  -1  -7 484.639 1401.91   3
  12   1  -7-243.782 1404.21   3
  12  -1  -7-2386.14 1145.08  22
  12   1  -7-2490.17 1492.92   6
  12  -1  -7 2678.65 1259.27   6
 -12   1   7 2268.43 1001.84  20
 -12  -1   7 856.250 761.039  20
  11  -1  -7-822.465 1384.61   3
  11  -1  -7-892.842 1039.65  22
  11   1  -7-808.759 1556.59   3
  11  -1  -7 275.417 1404.32   6
 -11   1   7-4.28648 654.136  20
 -11  -1   7-1494.58 782.689  20
  10  -1  -7 9211.47 2278.49  25
  10  -1  -7 4286.25 1328.65  22
  10  -1  -7 4005.31 1712.18   3
  10   1  -7 5038.14 1557.17   3
  10   1  -7 8649.60 1868.07   6
 -10   1   7 3611.42 988.593  20
 -10  -1   7 5885.55 1148.27  20
  10  -1  -7 7324.28 1744.08   6
  -9   1   7 9498.66 1332.38  20
  -9  -1   7 10936.4 1517.70  20
   9  -1  -7 10802.6 2084.61   3
   9   1  -7 18048.1 2383.11   6
   9   1  -7 13124.6 2138.24   3
   9  -1  -7 12867.1 2333.43   6
   9   1  -7 12994.0 2115.11   2
   8   1  -7 11148.0 1917.68   2
  -8   1   7 11335.5 1438.90  20
  -8  -1   7 9542.00 1336.76  20
   8  -1  -7 12840.8 2191.90   3
   8  -1  -7 7967.66 1802.16   6
   7  -1  -7 36219.1 3325.26   6
  -7   1   7 36477.9 2400.47  20
  -7  -1   7 36107.7 2469.65  20
   6   1  -7 3643.16 934.886   1
   6  -1  -7 3235.23 927.341   1
   5   1  -7 15061.8 1489.00   1
   5  -1  -7 13719.3 1476.88   1
   4   1  -7 9454.10 1266.29   1
   4  -1  -7 11267.7 1375.01   1
   3   1  -7 9810.21 1224.18   1
   3  -1  -7 10238.2 1304.40   1
   2   1  -7 36709.8 2216.27   1
   2  -1  -7 34264.5 2173.27   1
   1   1  -7 23346.1 1767.98   1
   1  -1  -7 22717.2 1784.31   1
   0   1  -7 22771.9 1753.47   1
   0  -1  -7 21362.2 1792.33   1
  -1   1  -7-284.814 691.039  14
  -1   1  -7 679.989 600.684   1
  -1  -1  -7 372.371 577.499   1
  -2   1  -7 3442.00 1204.44  14
  -2  -1  -7-587.746 926.986  14
  -2  -1  -7 3724.96 1204.14  13
  -2   1  -7 1021.45 579.979   1
  -2  -1  -7 654.064 608.008   1
  -3   1  -7 11671.7 1962.08  14
  -3  -1  -7 10704.8 1806.61  14
  -3  -1  -7 12174.0 2020.78  13
  -3   1  -7 12754.6 1449.90   1
  -3  -1  -7 11770.3 1443.56   1
  -4   1  -7 4485.44 1428.97  14
  -4  -1  -7 3517.14 1370.45  13
  -4   1  -7 4586.06 956.911   1
  -4  -1  -7 3929.63 982.431   1
  -5   1  -7 1693.79 1159.56  14
  -5   1  -7 385.964 1280.50  13
  -5   1  -7 45.6246 726.552   1
  -5  -1  -7 742.296 647.821   1
  -6  -1  -7 30606.0 2412.65   1
  -6   1  -7 26271.5 3162.99  14
  -6   1  -7 27310.2 3362.90  13
  -6  -1  -7 26080.5 3304.97  13
  -6   1  -7 28969.3 2327.01   1
  -7   1  -7 20329.2 2826.10  14
  -7   1  -7 24565.9 3300.99  13
  -7  -1  -7 21106.4 3014.84  13
  -8  -1  -7 16302.1 2759.08  13
  -8   1  -7 16792.0 2764.12  13
  -9   1  -7 1853.55 1251.01  13
  -9  -1  -7 2324.37 1531.63  13
 -10   1  -7 8.12588 1154.05  13
 -10  -1  -7 2339.97 1265.95  13
 -11   1  -7 5474.58 1768.43  14
 -11   1  -7 7692.97 1770.77  13
 -11  -1  -7 8651.18 1883.19  13
 -12   1  -7 14939.0 2231.29  14
 -12  -1  -7 13897.7 2077.30  13
 -13   1  -7-1672.62 1071.16  14
 -13  -1  -7 1151.09 985.838  13
 -14   1  -7-588.957 768.391  14
 -14  -1  -7 454.784 640.928  14
 -14  -1  -7 555.088 756.311  13
 -15  -1  -7 2767.91 757.481  25
 -15   1  -7 971.183 678.631  14
 -15  -1  -7 507.046 703.798  14
 -16   1  -7-934.712 500.441  14
 -16  -1  -7 349.313 488.908  14
  22   2  -7 649.188 587.806   5
  22  -2  -7 37.0657 485.086  22
  21  -2  -7 858.303 658.522   5
  21  -2  -7-898.887 766.873  22
  21   2  -7-619.674 672.366  22
 -21  -2   7 390.711 503.395  17
  20  -2  -7 4932.28 1170.14   5
  20   2  -7 7647.87 1473.17   4
  20  -2  -7 6300.41 1289.82   6
  20  -2  -7 6762.40 1321.06  22
  19  -2  -7-451.720 798.630   5
  19   2  -7 682.544 909.307   4
  19  -2  -7 2455.10 1153.38   6
  19  -2  -7-26.5226 842.513  22
  18  -2  -7 3043.27 1125.13   5
  18   2  -7 2568.45 1201.00   4
  18  -2  -7 2512.78 1303.60   6
  18  -2  -7 3086.11 1275.61  22
 -18  -2   7 2330.52 1228.83  18
  17  -2  -7 7745.78 1561.18   5
  17  -2  -7 6963.87 1501.61   4
  17   2  -7 6016.64 1802.61   4
  17  -2  -7 6138.67 1688.59   6
  17  -2  -7 5823.36 1559.69  22
 -17  -2   7 6488.17 1713.25  18
  16  -2  -7-405.249 954.370   4
  16  -2  -7 461.962 1129.13   6
 -16  -2   7 1026.60 1079.38  18
  15  -2  -7 2485.22 1290.15  22
  15  -2  -7-619.016 1047.39   6
 -15  -2   7 1878.70 1325.41  18
  15  -2  -7-455.424 916.101   4
  14  -2  -7 11049.7 2143.97   4
  14  -2  -7 7577.62 1957.41  22
  14  -2  -7 8930.55 2063.04   6
 -14  -2   7 8214.11 2061.09  18
  13  -2  -7 7493.90 1715.04   4
  13   2  -7 4564.83 1832.57   3
  13  -2  -7 4859.19 1536.53  22
  13  -2  -7 2802.37 1420.25   6
 -13  -2   7 4495.40 1863.91  16
 -12  -2   7 9069.99 2090.23  16
  12  -2  -7 10573.5 2056.46   4
  12   2  -7 10237.5 2359.22   3
  12  -2  -7 11144.7 2142.42  22
  12  -2  -7 11112.8 2138.48   6
 -11  -2   7 669.745 1046.16  16
  11  -2  -7 3846.08 1592.84  25
  11  -2  -7 2780.47 1321.39   3
  11  -2  -7-1147.70 753.726  23
  11  -2  -7 2536.52 1378.16  22
  11   2  -7-1045.73 1087.94   3
  11  -2  -7 2303.38 1122.25   6
 -11  -2   7 2013.96 899.301  20
 -10  -2   7 2874.62 1214.61  16
  10  -2  -7 3651.29 1528.36  25
  10  -2  -7 1579.70 1022.61  22
  10  -2  -7 1844.98 1367.33   3
  10   2  -7 2021.40 1251.90   3
 -10  -2   7 2996.34 944.306  20
  10  -2  -7 2113.20 1457.31   6
  -9  -2   7 18737.4 2595.95  16
   9  -2  -7 19461.1 2760.62  25
   9   2  -7 17108.1 2463.60   3
   9  -2  -7 15224.2 2363.50  22
   9  -2  -7 16100.6 2339.47   3
  -9   2   7 17113.4 1686.36  20
  -9  -2   7 19076.5 1933.03  20
   9  -2  -7 16287.5 2547.56   6
   9   2  -7 18718.4 2546.68   2
   8   2  -7 14799.8 2171.81   2
   8  -2  -7 16991.0 2650.89  25
   8  -2  -7 15896.0 2337.71   6
  -8   2   7 13464.8 1582.63  20
  -8  -2   7 15772.0 1736.88  20
   8  -2  -7 16780.5 2367.98   3
   7   2  -7 4820.92 1566.83   2
   7  -2  -7 623.580 1273.36  25
  -7   2   7 2923.53 787.129  20
  -7  -2   7 2528.58 809.898  20
   7  -2  -7 1571.78 985.869   6
   6   2  -7 8190.73 1778.84   2
   6  -2  -7 8566.95 1246.94   1
  -6  -2   7 7494.36 1195.60  24
  -6   2   7 7450.14 1122.61  20
   6  -2  -7 7440.56 1717.04   6
   5   2  -7 998.147 629.149   2
   5   2  -7 366.445 520.292   1
   5  -2  -7 654.080 943.263   6
   5  -2  -7-275.487 654.164   1
   4  -2  -7 1243.33 600.521   1
   4   2  -7 912.315 627.491   1
   3   2  -7 26542.9 1893.17   1
   3  -2  -7 28912.8 2029.39   1
   2   2  -7 20816.6 1690.99   1
   2  -2  -7 19532.0 1686.40   1
   1   2  -7 4584.53 876.662   1
   1  -2  -7 5522.43 1007.33   1
   1   2  -7 4015.19 1300.15  14
   0   2  -7 1428.29 631.133   1
   0   2  -7 3400.73 1101.88  14
   0  -2  -7 1842.03 793.759   1
  -1  -2  -7 7256.93 1725.38  25
  -1   2  -7 4631.74 884.840   1
  -1   2  -7 4180.59 1306.23  14
  -1  -2  -7 5044.82 1004.26   1
  -2   2  -7 16985.7 2292.97  14
  -2  -2  -7 19925.3 2557.37  25
  -2  -2  -7 16273.5 2177.77  14
  -2  -2  -7 17585.8 2394.93  13
  -2   2  -7 15476.5 1500.44   1
  -2  -2  -7 16525.6 1645.81   1
  -3   2  -7 3178.34 1335.03  14
  -3  -2  -7 3869.79 1309.16  14
  -3  -2  -7 4631.32 1275.34  13
  -3   2  -7 1412.57 672.675   1
  -3  -2  -7 2448.05 838.063   1
  -4  -2  -7 24657.6 2802.45  14
  -4   2  -7 16291.9 2415.12  14
  -4  -2  -7 22690.6 2785.26  13
  -4   2  -7 19440.8 1729.92   1
  -4  -2  -7 18820.2 1806.50   1
  -5   2  -7 6928.46 1733.57  14
  -5  -2  -7 6602.50 1826.69  13
  -5   2  -7 6578.43 1269.47   1
  -5  -2  -7 6233.90 1164.45   1
  -6   2  -7 3157.55 1339.91  14
  -6  -2  -7 7190.94 1948.49  13
   7  -2   7 4985.75 1583.20  16
  -7   2  -7 4088.49 1652.82  14
  -7  -2  -7 4641.22 1863.86  13
   8  -2   7 11916.5 2401.67  16
  -8   2  -7 5840.54 1965.75  14
  -8  -2  -7 8525.10 2197.01  13
   9  -2   7 4730.79 1730.07  16
  -9   2  -7 3160.13 1495.84  14
  -9  -2  -7 1962.63 1331.79  13
  10  -2   7 3252.58 840.535  16
 -10   2  -7 3735.74 1612.10  14
 -10  -2  -7 3458.54 1417.75  13
  11  -2   7 2106.07 1187.83  16
 -11   2  -7 767.693 1137.44  14
 -11  -2  -7 558.570 980.995  13
 -12   2  -7-521.283 1043.57  14
 -12  -2  -7-29.5637 800.758  13
 -13   2  -7 12853.6 1898.67  14
 -13  -2  -7 13948.5 1913.68  13
 -14   2  -7 3070.06 993.360  14
 -14  -2  -7 3889.44 992.165  14
 -14  -2  -7 3851.83 1016.69  13
 -15  -2  -7 1527.98 704.886  25
 -15   2  -7 320.741 557.499  14
 -15  -2  -7 1349.98 668.724  14
  21   3  -7-1216.76 595.560  22
 -21  -3   7 274.303 404.916  17
  20   3  -7 1475.48 888.039   4
  20  -3  -7 731.910 894.183   6
  20  -3  -7 1830.40 838.429  22
 -20  -3   7 158.273 697.323  17
  19  -3  -7 3391.84 971.171   5
  19  -3  -7 5593.46 1416.25   6
  19  -3  -7 3337.65 1041.52  22
  19   3  -7 3803.40 1258.76   4
  18  -3  -7 2882.60 977.407   5
  18   3  -7 6481.74 1513.54   4
  18  -3  -7 4632.00 1310.00   6
  18  -3  -7 4671.63 1397.61  22
  17   3  -7 1398.03 1186.17   4
  17  -3  -7 709.416 1060.72   6
  17  -3  -7 2161.80 1203.74  22
 -17  -3   7 308.096 991.663  18
  16  -3  -7 437.181 1184.01   6
  16  -3  -7 3776.90 1403.79  22
 -16  -3   7 3890.48 1573.31  18
  15  -3  -7 2340.81 1101.34   4
  15  -3  -7-316.548 1038.08  22
  15  -3  -7 37.6037 1218.06   6
 -15  -3   7 2212.94 1494.45  18
  14  -3  -7 12290.9 2451.14  22
  14  -3  -7 12220.4 2295.69   6
 -14  -3   7 12670.1 2643.44  18
 -14  -3   7 9311.16 2513.93  16
 -13  -3   7 1352.01 1268.45  16
  13  -3  -7 4080.44 1646.44  22
  13  -3  -7 2096.75 1597.24   6
 -13  -3   7 2303.32 1428.33  18
 -12  -3   7 5772.96 1757.53  16
  12   3  -7 6629.69 1812.09   3
  12  -3  -7 5051.97 1616.12  22
  12  -3  -7 4001.95 1544.60   6
 -11  -3   7 6064.78 1972.27  16
  11  -3  -7 11776.3 2376.67  25
  11  -3  -7 9474.00 2065.87  22
  11   3  -7 9584.74 2211.89   3
  11  -3  -7 10478.1 2084.85   6
 -10  -3   7 246.736 1012.68  16
  10  -3  -7 2400.12 1457.76  25
  10  -3  -7 2442.67 1213.11  22
  10   3  -7-1215.68 1307.28   3
  10  -3  -7-1706.20 1283.53   6
 -10  -3   7-1629.20 881.127  20
   9  -3  -7 95.8861 1181.85  25
   9  -3  -7-1945.46 1292.31   3
   9  -3  -7-1818.30 1180.53  22
  -9  -3   7 1194.39 729.974  20
   9   3  -7-751.815 1433.53   3
   9  -3  -7 1148.35 1158.49   6
   9   3  -7 1568.59 1297.77   2
   8   3  -7 1370.99 1091.61   2
  -8  -3   7 4929.81 1337.53  16
   8  -3  -7 3482.08 1357.74  25
   8  -3  -7-128.363 1050.22  22
   8  -3  -7 671.494 1304.88   3
  -8  -3   7 2492.41 956.790  20
   8  -3  -7 2505.22 1300.42   6
   8   3  -7 5516.97 1607.28   3
  -7  -3   7 3602.93 1222.98  16
   7   3  -7 7684.92 1710.08   2
   7  -3  -7 5863.04 1662.28  25
   7  -3  -7 6651.94 1706.90  22
  -7  -3   7 3682.11 1001.85  20
   7  -3  -7 5268.19 1823.83   6
  -6  -3   7 354.062 1016.05  16
   6   3  -7 425.682 816.837   2
  -6  -3   7 3396.07 976.493  24
  -6  -3   7 882.423 712.880  20
   6  -3  -7 881.682 1112.31  25
   6  -3  -7 864.045 1014.95   6
  -5  -3   7 8923.62 1852.99  16
   5   3  -7 10860.4 2068.82   2
   5  -3  -7 11754.8 2164.56  25
  -5  -3   7 11101.5 1501.12  24
   5  -3  -7 10579.8 1291.21   1
   5  -3  -7 8738.00 1815.06   6
   4  -3  -7 25885.2 3017.77  25
   4  -3  -7 24307.2 2767.90   6
  -4  -3   7 23052.4 2119.88  24
   4   3  -7 23835.6 1843.06   1
   4  -3  -7 25185.8 1898.74   1
   4   3  -7 23932.4 2787.42   2
  -4  -3   7 24032.6 2737.73  16
  -3  -3   7 2406.62 866.697  16
   3  -3  -7 1987.28 798.408   1
   3  -3  -7 1247.20 1182.49  25
   3   3  -7 1314.31 966.153   2
  -3  -3   7 1856.73 891.016  24
   3   3  -7 3324.69 800.321   1
   3  -3  -7 4565.82 1478.00   6
   2  -3  -7-527.076 936.840   6
   2   3  -7-248.746 457.401   1
  -2  -3   7 4846.58 1426.81  16
   2  -3  -7 137.180 668.727   1
   2  -3  -7 750.092 1023.72  25
   2   3  -7 3200.24 1427.17  14
   2   3  -7-1014.80 975.018   2
   1  -3  -7 86542.0 5165.47  25
   1   3  -7 78564.7 4852.09  14
   1   3  -7 76075.9 3135.35   1
   1  -3  -7 79688.0 3270.84   1
  -1  -3   7 76169.5 5126.39  16
   0  -3   7 668.514 1047.99  16
   0   3  -7 1185.40 681.398   1
   0  -3  -7-5.90410 559.922   1
   0   3  -7 1007.27 1119.95  14
   0  -3  -7 1557.16 1252.43  25
  -1   3  -7-147.221 350.129   1
  -1   3  -7-858.403 973.349  14
  -1  -3  -7-596.625 602.196   1
   2  -3   7 206.592 529.969  16
  -2   3  -7 2211.26 773.999   1
  -2  -3  -7 1021.62 1067.96  25
  -2  -3  -7 1225.51 723.114   1
  -3  -3  -7 27327.6 3039.63  25
  -3   3  -7 16195.5 2388.86  14
  -3  -3  -7 20341.2 1828.85   1
   3  -3   7 23349.7 3010.57  16
  -4  -3  -7 402.151 1046.02  25
  -4   3  -7-559.821 921.256  14
  -4  -3  -7-819.912 749.997  13
  -4  -3  -7 2245.25 866.309   1
   5  -3   7 6072.76 1652.15  16
  -5  -3  -7 6330.11 1728.43  13
  -5   3  -7 2909.99 1522.30  14
  -5  -3  -7 7655.91 1591.67  14
   6  -3   7 10600.2 2190.11  16
  -6   3  -7 11427.9 2287.55  14
  -6  -3  -7 11888.9 2326.40  13
   7  -3   7 478.158 963.348  16
  -7   3  -7-75.8114 1057.74  14
  -7  -3  -7 2139.78 1232.25  13
   8  -3   7 845.288 1326.57  16
  -8   3  -7 1388.29 1345.59  14
  -8  -3  -7 2538.99 1427.98  13
   9  -3   7 12043.3 2280.23  16
  -9   3  -7 13544.8 2347.80  14
  -9  -3  -7 12150.2 2226.63  13
  10  -3   7 284.585 879.980  16
 -10   3  -7 1174.19 1121.85  14
 -10  -3  -7 1943.70 1171.08  13
  11  -3   7 1709.78 1047.36  16
 -11   3  -7 2436.68 1239.54  14
 -11  -3  -7 744.668 881.910  13
  12  -3   7 778.485 854.031  16
 -12   3  -7 2078.42 1036.83  14
 -12  -3  -7 925.403 865.975  14
  13  -3   7 2001.77 853.096  16
 -13   3  -7 1068.18 816.756  14
 -13  -3  -7 306.921 750.541  14
 -13  -3  -7 648.225 731.980  13
 -14  -3  -7 909.790 726.895  25
 -14   3  -7-192.227 604.827  14
 -14  -3  -7 1275.08 713.246  14
 -14  -3  -7 488.136 523.419  13
 -15  -3  -7-471.850 451.101  25
 -20  -4   7 713.138 642.127  17
  19   4  -7-48.0796 726.914   4
  19  -4  -7 755.195 808.298   6
  18   4  -7 2006.39 1166.87   4
  18  -4  -7 3153.46 1205.88   6
  18  -4  -7 2906.50 1113.95  22
  17  -4  -7 8895.57 1540.85   8
  17  -4  -7 12188.1 1925.90   6
  17   4  -7 11938.4 2036.08   4
  17  -4  -7 10904.9 1912.61  22
 -17  -4   7 11491.6 2190.98  18
  16  -4  -7 1662.55 997.206   8
  16  -4  -7 579.889 1043.83   6
  16  -4  -7-1345.70 1116.53  22
 -16  -4   7-113.563 1097.43  18
  15  -4  -7 4189.69 1234.49   8
  15  -4  -7 2306.85 1435.75   6
  15  -4  -7 2894.94 1269.66  22
 -15  -4   7 3128.00 1478.64  18
 -15  -4   7 3588.07 1891.16  16
  14  -4  -7 13547.9 2200.64   8
  14  -4  -7 16274.2 2618.88  22
  14  -4  -7 7889.96 1908.86   6
 -14  -4   7 10629.0 2637.18  18
 -14  -4   7 14889.3 2592.29  16
 -13  -4   7-2708.07 1562.49  16
  13  -4  -7 1239.65 998.797   8
  13  -4  -7 829.749 971.397  22
  13  -4  -7-1512.29 1538.49   6
 -13  -4   7-1278.16 1114.95  18
 -12  -4   7 1031.31 1120.15  16
  12  -4  -7-857.584 820.255   8
  12   4  -7 2770.39 1433.66   3
  12  -4  -7 1780.02 994.980  22
  12  -4  -7 564.187 1304.69   6
 -12  -4   7 1691.34 1239.02  18
 -11  -4   7 20856.5 3112.84  16
  11  -4  -7 21395.0 2732.09   8
  11  -4  -7 23111.4 3004.01  25
  11  -4  -7 19829.7 2735.37   6
  11  -4  -7 16857.8 2585.78  22
  11   4  -7 22843.2 2912.33   3
 -10  -4   7 2349.32 1265.02  16
  10  -4  -7 858.937 1021.36   8
  10  -4  -7 1596.58 1500.83  25
  10  -4  -7 1053.40 1349.87  22
  10   4  -7-2743.22 1341.97   3
  10  -4  -7 518.057 979.157   6
   9  -4  -7 26019.3 2916.66   8
   9  -4  -7 21157.2 2862.24  25
   9  -4  -7 22525.8 2793.98   6
   9   4  -7 32161.4 3289.32   3
   9  -4  -7 22388.2 2947.15  22
  -9  -4   7 24329.7 3299.49  16
   8  -4  -7 24880.0 3154.68  25
   8  -4  -7 24252.6 2789.47   6
   8   4  -7 24776.4 3034.61   3
  -8  -4   7 24251.2 2203.08  20
   8   4  -7 23557.1 2892.12   2
  -8  -4   7 19972.1 2813.51  16
  -7  -4   7 16691.0 2483.70  16
   7  -4  -7 17520.2 2691.56  25
   7  -4  -7 17298.6 2363.51   6
  -7  -4   7 18705.7 1984.78  20
   7   4  -7 16139.5 2407.29   2
  -6  -4   7 19521.1 2862.62  16
   6  -4  -7 21478.5 2854.80  25
   6  -4  -7 18862.2 2469.79   6
  -6  -4   7 23186.8 2078.50  24
  -6  -4   7 21817.2 2096.04  20
   6   4  -7 22944.2 2897.11   2
  -5  -4   7 5750.41 1728.69  16
   5   4  -7 4731.47 1500.57   2
   5  -4  -7 2097.37 1199.12  25
  -5  -4   7 4066.83 1046.76  24
  -5  -4   7 5147.34 1110.60  20
   5  -4  -7 2199.17 1093.97   6
  -4  -4   7-445.345 1083.85  16
   4   4  -7-616.075 1165.04   2
  -4  -4   7 536.030 722.975  24
   4  -4  -7-1536.19 1006.34   6
   3  -4  -7 7956.22 1149.77   1
  -3  -4   7 6842.26 1757.49  16
   3   4  -7 3569.00 1540.09   2
   3  -4  -7 8527.02 1949.79  25
  -3  -4   7 6023.71 1355.64  24
   3  -4  -7 6115.43 1619.01   6
  -2  -4   7 1601.53 1412.99  16
   2  -4  -7 1570.13 649.043   1
   2  -4  -7 3190.53 1573.27   7
   2   4  -7 1138.57 1020.21   2
   2  -4  -7 2833.14 1287.47  25
  -2  -4   7 3390.39 1181.92  24
   2  -4  -7 1915.95 1165.26   6
  -1  -4   7 14420.1 2548.34  16
   1  -4  -7 15374.6 2801.39   7
   1  -4  -7 18198.6 2653.96  25
   1  -4  -7 17278.8 2520.41   6
  -1  -4   7 20607.4 2381.89  24
   1  -4  -7 19903.6 1727.53   1
   1   4  -7 19811.7 2564.17   2
   0  -4  -7 571.739 977.134   6
   0  -4   7-327.963 966.280  16
   0  -4  -7 1673.35 1550.58   7
   0  -4  -7-171.324 593.574   1
   0  -4  -7-641.984 928.574  25
   0   4  -7-236.177 1006.65  14
   0  -4   7 1793.30 1352.27  24
   1  -4   7 4547.84 1411.24  16
  -1  -4  -7 4668.36 1782.97   7
  -1  -4  -7 8066.07 1127.91   1
  -1  -4  -7 8254.59 2058.75  25
  -1   4  -7 7010.43 1625.64  14
   1  -4   7 8987.74 1860.82  24
  -2  -4  -7 31998.1 4325.58   7
  -2  -4  -7 34419.6 3425.91  25
   2  -4   7 39080.6 3480.08  24
  -2   4  -7 35082.7 3470.86  14
  -2  -4  -7 38659.0 2401.43   1
   2  -4   7 38101.3 3748.27  16
   3  -4   7 6855.65 1771.98  16
  -3  -4  -7 6521.99 2099.91   7
  -3   4  -7 6019.01 1595.06  14
  -3  -4  -7 6825.95 1882.37  25
   4  -4   7 676.235 973.269  16
  -4  -4  -7 995.059 1302.09   7
  -4  -4  -7 1620.84 1207.39  25
  -4   4  -7 1262.22 1240.79  14
   5  -4   7 11006.0 2310.04  16
  -5  -4  -7 12603.0 2226.66  25
  -5   4  -7 9436.96 2223.54  14
   6  -4   7 7250.14 1875.08  16
  -6  -4  -7 8064.37 1829.93  25
  -6   4  -7 7747.59 1800.44  14
   7  -4   7 5352.18 1949.44  16
  -7  -4  -7 2871.12 1535.96  25
  -7   4  -7 6718.25 1852.57  14
  -7  -4  -7 3936.45 1293.00  13
   8  -4   7 689.107 1042.59  16
  -8   4  -7-1261.41 1448.97  14
   9  -4   7 2131.00 1383.16  16
  -9   4  -7 3593.72 1449.82  14
  -9  -4  -7 3008.71 1198.05  13
  10  -4   7 10906.4 2030.09  16
 -10  -4  -7 10907.6 1949.45  25
 -10   4  -7 15642.5 2301.16  14
 -10  -4  -7 12314.0 1876.21  13
  11  -4   7 2600.78 1133.64  16
 -11  -4  -7 1682.79 1158.23  25
 -11   4  -7 4191.52 1373.67  14
 -11  -4  -7 2035.53 926.138  13
 -12  -4  -7 22374.6 2344.79  25
 -12   4  -7 23250.6 2167.95  14
 -12  -4  -7 20275.9 2003.98  13
  12  -4   7 22016.6 2209.99  16
  13  -4   7 1586.65 693.266  16
 -13  -4  -7 245.695 465.984  13
 -14  -4  -7 2.77948 634.481  25
 -19  -5   7-211.451 588.289  17
  18  -5  -7 95.8428 495.696   8
  18   5  -7 287.770 879.433   4
  18  -5  -7 347.678 735.981   6
  17  -5  -7 2601.14 829.744   8
  17   5  -7 2636.67 1215.61   4
  17  -5  -7 2303.37 1102.89   6
  16  -5  -7 1881.97 1069.18   8
  16   5  -7 4496.39 1414.09   4
  16  -5  -7 2329.78 1070.12   6
 -16  -5   7 4204.85 1472.41  18
  15  -5  -7 4628.47 1315.65   8
  15  -5  -7 3854.56 1452.88   6
 -15  -5   7 3161.72 1508.13  18
 -15  -5   7 5306.23 1617.90  16
  14  -5  -7-945.144 1032.47   8
  14  -5  -7 1499.52 1129.47   6
 -14  -5   7-631.652 1203.08  18
 -14  -5   7 1036.46 1207.66  16
 -13  -5   7 2249.79 1572.70  16
  13  -5  -7 2636.89 1005.41   8
  13  -5  -7 3002.05 1572.21   6
 -13  -5   7 3782.76 1550.42  18
 -12  -5   7 8828.80 2095.61  16
  12  -5  -7 7029.62 1550.43   8
  12  -5  -7 6865.14 1730.22   6
 -12  -5   7 6168.45 1893.93  18
 -11  -5   7 612.012 1013.38  16
  11  -5  -7 3834.39 1427.58   8
  11  -5  -7 3047.91 1439.53  25
  11  -5  -7 4081.92 1324.47   6
 -11  -5   7 907.241 1558.37  18
 -10  -5   7 1726.67 1144.35  16
  10  -5  -7 75.9455 1031.08   8
  10  -5  -7 277.210 1135.09  25
  10  -5  -7 537.721 818.057   6
 -10  -5   7 1237.51 1055.97  18
  -9  -5   7 989.807 1195.11  16
   9  -5  -7 1372.48 983.224   8
   9  -5  -7 464.670 1121.46  25
   9  -5  -7-1173.31 1131.13   6
  -8  -5   7 12880.2 2290.01  16
   8  -5  -7 12563.1 2106.55   8
   8  -5  -7 11340.9 2253.04  25
   8  -5  -7 7886.10 1796.14   6
   7  -5  -7 5969.53 1562.28   8
  -7  -5   7 10262.8 2268.88  16
   7  -5  -7 11313.5 2657.14  25
   7  -5  -7 11322.6 1966.38   6
   7   5  -7 9113.56 1924.40   2
   6  -5  -7 35755.2 3294.93   8
   6  -5  -7 31351.5 3425.74  25
   6  -5  -7 30563.7 3089.94   6
   6   5  -7 33201.8 3389.94   2
  -6  -5   7 33837.2 3554.74  16
   5  -5  -7 23223.1 2871.83  25
   5  -5  -7 21185.2 2427.02   6
   5   5  -7 25178.5 2820.97   2
  -5  -5   7 20086.1 2880.20  16
  -4  -5   7 1075.40 1333.24  16
   4   5  -7 4382.29 1500.56   2
   4  -5  -7 2496.93 1660.78  25
   4  -5  -7 4843.64 1394.69   6
   3  -5  -7 2113.22 1154.51   9
  -3  -5   7 929.586 1397.68  16
   3  -5  -7-116.643 920.510   7
   3   5  -7-738.704 1086.19   2
   3  -5  -7-99.4852 1169.81  25
   3  -5  -7-2149.17 1292.88   6
  -2  -5   7 11400.9 2239.14  16
   2  -5  -7 10374.1 2276.98   7
   2   5  -7 11181.3 1967.96   2
   2  -5  -7 14129.3 2207.16   6
   2  -5  -7 15371.6 2462.05  25
   2  -5  -7 15059.8 2254.60   9
  -1  -5   7-7.58661 684.870  16
   1  -5  -7 1405.18 1633.58   7
   1   5  -7-1083.20 982.214   2
   1  -5  -7 631.758 1015.05  25
   1  -5  -7 377.979 771.488   6
   1  -5  -7 2524.50 1128.54   9
   0  -5   7 3797.71 1325.08  16
   0  -5  -7 4944.23 1880.19   7
   0   5  -7 2154.86 1240.18   2
   0  -5  -7 1116.42 1126.63  25
   0  -5  -7 2135.40 1191.45   6
   1  -5   7 382.684 1098.36  16
  -1  -5  -7 1275.87 1147.74   7
  -1  -5  -7 683.732 1673.08  25
  -1   5  -7-1351.54 949.984   2
  -1  -5  -7-1181.63 952.788   6
   2  -5   7 3804.23 1469.12  16
  -2  -5  -7 3560.81 1635.54   7
  -2  -5  -7 3235.36 1374.90  25
  -2  -5  -7 2886.02 1200.65   6
   3  -5   7 6767.94 1783.87  16
  -3  -5  -7 5925.99 1920.23   7
  -3  -5  -7 5320.91 1715.41  25
  -3  -5  -7 6378.58 1604.74   6
  -4  -5  -7 1460.50 1009.02   6
   4  -5   7-676.795 918.530  16
  -4  -5  -7-8.61991 1181.90   7
  -4   5  -7 1331.72 1485.93  14
  -4  -5  -7 1481.71 1140.22  25
  -5  -5  -7 25941.8 3220.15   7
  -5   5  -7 27957.6 3428.00  14
  -5  -5  -7 24900.7 3081.10  25
   5  -5   7 29310.8 3405.93  16
   6  -5   7-2040.87 1370.24  16
  -6  -5  -7-520.568 1203.85  25
  -6   5  -7 1183.30 1259.09  14
   7  -5   7 4937.50 1523.16  16
  -7  -5  -7 5318.29 1641.29  25
  -7   5  -7 6292.12 1788.39  14
   8  -5   7-438.015 909.771  16
  -8  -5  -7-702.660 1187.00  25
   9  -5   7 2946.34 1219.97  16
  -9  -5  -7 1259.99 1024.34  25
  10  -5   7 4437.68 1358.55  16
 -10  -5  -7 4669.36 1416.06  25
  11  -5   7 2312.27 970.434  16
 -11  -5  -7 2210.04 1058.53  25
  12  -5   7-577.450 602.557  16
 -12  -5  -7 1410.96 865.981  25
  13  -5   7 172.902 431.602  16
 -13  -5  -7 57.3880 530.262  25
 -18  -6   7 1469.82 520.892  17
  17  -6  -7-281.318 501.641   8
  17  -6  -7 534.383 627.162   6
 -17  -6   7 245.726 499.854  17
  16  -6  -7 630.431 705.189   8
  16   6  -7 1660.38 892.112   4
  16  -6  -7 381.048 718.313   6
  15  -6  -7 1028.56 958.557   8
  15  -6  -7 1094.60 780.304   6
 -15  -6   7 2684.54 773.956  12
  14  -6  -7-1768.35 1022.82   8
  14  -6  -7 531.581 824.900   6
 -14  -6   7-1117.57 1138.06  12
 -14  -6   7 2008.93 1247.98  18
 -14  -6   7-640.263 1247.26  16
 -13  -6   7 10734.2 2389.02  16
  13  -6  -7 13426.6 2128.77   8
  13  -6  -7 14231.7 2027.51   6
 -13  -6   7 14694.1 2410.89  18
 -12  -6   7-91.7746 554.560  16
  12  -6  -7-1229.25 1109.74   8
  12  -6  -7 1722.66 1229.32   6
 -12  -6   7 527.415 982.933  18
 -11  -6   7 291.811 811.656  16
  11  -6  -7 2697.16 1152.13   8
  11  -6  -7 1481.51 1175.67   6
 -11  -6   7 396.416 1001.74  18
 -10  -6   7 11043.5 2239.90  16
  10  -6  -7 10545.2 2069.53   8
  10  -6  -7 8054.05 1880.07  25
  10  -6  -7 12087.7 2012.35   6
 -10  -6   7 8183.77 2173.16  18
  -9  -6   7 1789.17 1287.73  16
   9  -6  -7 453.180 824.966   8
   9  -6  -7 3312.80 1456.34  25
   9  -6  -7 2830.33 1302.66   6
  -9  -6   7 1941.72 1485.16  18
   8  -6  -7 2526.33 1330.71   8
  -8  -6   7 3221.75 1352.60  16
   8  -6  -7 2529.37 1353.33  25
   8  -6  -7 2405.25 1244.75   6
  -8  -6   7 753.688 1449.89  18
   7  -6  -7 2137.12 1278.15   8
  -7  -6   7 1758.81 1053.65  16
   7  -6  -7 994.549 1169.70  25
   7  -6  -7 1348.63 1291.69   6
  -6  -6   7 6296.43 1658.11  16
   6  -6  -7 5779.33 1577.20  25
   6  -6  -7 8822.50 1716.76   6
  -5  -6   7 809.488 952.812  16
   5  -6  -7 13.9665 1206.05  25
   5  -6  -7 1737.34 1020.69   6
   5   6  -7 1029.05 586.007   2
   4   6  -7 4283.17 1395.82   2
  -4  -6   7 4851.30 1403.75  16
   4  -6  -7 5910.22 2057.04  15
   4  -6  -7 4327.76 1594.70  25
   4  -6  -7 4067.66 1416.56   6
   4  -6  -7 4990.96 1520.13   9
   3   6  -7 172.298 874.295   2
  -3  -6   7-1662.79 1156.52  16
   3  -6  -7 1056.73 1165.62   7
   3  -6  -7-590.806 1225.53  25
   3  -6  -7 84.8237 790.231   9
  -2  -6   7-423.005 963.616  16
   2   6  -7 312.601 872.009   2
   2  -6  -7 398.953 891.370   7
   2  -6  -7 976.630 1235.92  25
   2  -6  -7 126.259 728.876   9
  -1  -6   7 11718.4 2155.29  16
   1   6  -7 13191.9 2085.88   2
   1  -6  -7 11357.5 2323.82   7
   1  -6  -7 11796.2 2108.91  25
   1  -6  -7 11392.7 1973.65   9
   0  -6  -7 21345.7 3263.43   7
   0   6  -7 17118.9 2319.03   2
   0  -6  -7 18521.9 2536.69  25
   0  -6  -7 19989.6 2394.71   9
   0  -6   7 17535.9 2490.77  16
   1  -6   7 448.152 960.741  16
  -1  -6  -7-161.856 1280.42   7
  -1   6  -7 563.519 767.927   2
  -1  -6  -7 470.182 1108.76  25
  -1  -6  -7 2148.08 1305.35   9
   2  -6   7 3510.57 1336.65  16
  -2  -6  -7 4899.22 1847.43   7
  -2   6  -7 5588.56 1588.25   2
  -2  -6  -7 3568.51 1227.91  25
   3  -6   7 3875.76 1474.22  16
  -3  -6  -7 6958.41 2007.28   7
  -3   6  -7 6187.37 1528.84   2
  -3  -6  -7 7352.68 1774.07  25
  -4  -6  -7 27493.2 3271.20   7
  -4  -6  -7 27141.4 3026.00  25
  -4   6  -7 30193.6 3132.64   2
   4  -6   7 28963.6 3223.25  16
   5  -6   7 6242.80 1698.10  16
  -5  -6  -7 5835.30 1462.51   7
  -5  -6  -7 6084.57 1685.19  25
  -5   6  -7 4338.12 1433.46   2
   6  -6   7-2373.19 1291.00  16
  -6  -6  -7-1804.58 1194.21  25
  -6   6  -7-528.928 1076.97   2
   7  -6   7 207.822 1066.19  16
  -7  -6  -7-87.3688 969.977  25
   8  -6   7 12078.9 2033.53  16
  -8  -6  -7 8897.31 1750.97  25
   9  -6   7 1868.56 1056.13  16
  -9  -6  -7-426.641 1010.66  25
  10  -6   7 3295.09 1061.73  16
 -10  -6  -7 1804.68 904.943  25
  11  -6   7 607.832 651.819  16
 -11  -6  -7-967.236 872.424  25
  12  -6   7-13.4666 361.402  16
 -12  -6  -7 1052.84 636.698  25
  12  -6   7 510.159 497.010  15
  16  -7  -7 3873.28 903.185   9
  15  -7  -7 96.8786 629.011   8
 -15  -7   7 1876.93 747.955  12
 -15  -7   7 722.410 522.319  17
  14  -7  -7-1337.72 762.103   8
 -14  -7   7 928.102 780.656  12
  13  -7  -7-9.42613 808.532   8
 -13  -7   7-781.461 875.583  12
 -13  -7   7-673.586 927.367  16
 -12  -7   7 12330.8 2243.40  16
  12  -7  -7 10428.3 1670.20   8
 -11  -7   7 94.6681 877.179  16
  11  -7  -7 1357.61 1121.27   8
 -11  -7   7 3187.85 1228.10  18
 -10  -7   7 4273.35 1539.19  16
  10  -7  -7 2611.15 1185.66   8
   9  -7  -7 449.692 940.349   8
  -9  -7   7-595.574 1016.42  16
   9  -7  -7 517.631 1137.84  25
   8  -7  -7 161.781 1069.44   9
  -8  -7   7-473.898 919.283  16
   8  -7  -7 193.088 901.310  25
   7  -7  -7-1338.88 1108.18   9
  -7  -7   7 941.441 1056.51  16
   7  -7  -7-87.4654 982.814  25
  -6  -7   7 2809.48 1148.40  16
   6  -7  -7 2276.92 1301.12  25
   6  -7  -7 5192.85 1513.57   9
  -5  -7   7 1593.48 1048.56  16
   5  -7  -7-161.639 1065.70  25
   5  -7  -7 491.634 854.127   9
  -4  -7   7 13.6065 896.700  16
   4  -7  -7-117.806 1065.57  25
  -4  -7   7 1271.28 913.233  11
   4  -7  -7 88.4867 994.932   9
   3  -7  -7 34457.4 3530.84   7
   3  -7  -7 29971.8 2999.51  25
   3  -7  -7 34108.9 3119.20   9
  -3  -7   7 27199.4 2960.67  16
   2  -7  -7 43987.7 4151.33   7
   2  -7  -7 39540.4 3426.16  25
   2  -7  -7 47035.5 3656.12   9
  -2  -7   7 42382.8 3643.34  16
  -1  -7   7 19.8904 789.897  16
   1  -7  -7 1247.31 1196.85   7
   1  -7  -7-1386.36 1147.41  25
   1  -7  -7-236.907 1013.94   9
   0  -7   7 7428.79 1683.66  16
   0  -7  -7 6860.43 1922.48   7
   0  -7  -7 7035.86 1705.73  25
   0  -7  -7 9025.53 1662.64   9
   1  -7   7 10676.1 1933.19  16
  -1  -7  -7 8341.47 1966.99   7
  -1  -7  -7 6820.81 1618.21  25
   2  -7   7 10310.0 1916.49  16
  -2  -7  -7 8266.33 1960.92   7
  -2  -7  -7 8622.47 1755.44  25
   3  -7   7 1030.48 1046.24  16
  -3  -7  -7-1014.61 1085.28   7
  -3  -7  -7 1781.46 1169.65  25
   4  -7   7 1505.66 1207.70  16
  -4  -7  -7 2994.43 1293.44   7
  -4  -7  -7 2814.80 1274.09  25
   5  -7   7 1960.79 1169.71  16
  -5  -7  -7 1787.73 1056.78  25
   6  -7   7-856.320 863.297  16
  -6  -7  -7-1285.82 1055.19  25
   6  -7   7-10.5133 1021.40  15
   7  -7   7 4754.32 1304.66  16
  -7  -7  -7 6146.42 1354.11  25
   7  -7   7 7474.95 1574.77  15
   8  -7   7 4948.99 1255.92  16
  -8  -7  -7 2681.32 1037.04  25
   8  -7   7 2220.03 991.097  15
   9  -7   7 186.384 802.362  16
  -9  -7  -7 267.654 787.327  25
  10  -7   7 457.721 566.287  16
 -10  -7  -7 186.489 620.678  25
  14  -8  -7-987.739 565.957   9
 -13  -8   7 430.779 593.454  12
  13  -8  -7 254.554 743.064   9
 -12  -8   7 3540.19 1064.83  12
  12  -8  -7 4630.75 1131.10   9
 -12  -8   7 6136.80 1301.50  16
 -11  -8   7 2830.53 927.011  16
  11  -8  -7 3145.58 1042.96   9
 -10  -8   7 3755.25 1289.91  16
  10  -8  -7 3485.79 1126.44   9
  -9  -8   7 1307.16 871.341  16
   9  -8  -7-938.306 953.933   9
  -8  -8   7 8440.27 1698.30  16
   8  -8  -7 5940.16 1450.54   9
  -7  -8   7 2587.57 1070.09  16
   7  -8  -7 1742.22 1030.91  25
   7  -8  -7 1865.48 1033.20   9
  -6  -8   7 785.345 934.815  16
   6  -8  -7 362.591 876.809  25
   6  -8  -7-505.135 850.166   9
  -5  -8   7 82.9376 673.740  16
   5  -8  -7-5.01910 727.222  25
  -5  -8   7 1615.17 596.624  11
   5  -8  -7 674.952 867.143   9
  -4  -8   7 3545.07 1114.54  16
  -4  -8   7 1576.19 817.753  11
   4  -8  -7 2009.11 1106.75  25
   4  -8  -7 4114.47 1335.98   9
  -3  -8   7 1569.43 940.005  16
   3  -8  -7 1908.68 1088.57  25
  -3  -8   7 1021.46 817.960  11
   3  -8  -7 687.048 850.686   9
  -2  -8   7 1671.18 1010.66  16
   2  -8  -7 1180.87 944.217  25
  -2  -8   7 3572.92 1036.20  11
   2  -8  -7 1447.71 887.090   9
  -1  -8   7 767.554 742.935  16
   1  -8  -7 197.415 759.797  25
   0  -8   7-5.68279 770.464  16
   0  -8  -7 1819.84 1101.95   7
   0  -8  -7-282.311 926.239  25
   1  -8   7 1470.90 916.739  16
  -1  -8  -7 1285.27 1121.75   7
  -1  -8  -7 468.377 827.718  25
   2  -8   7 6176.04 1486.55  16
  -2  -8  -7 5124.74 1319.02  25
   3  -8   7 2390.67 1086.58  16
  -3  -8  -7 3749.00 1231.89  25
   4  -8   7 1203.90 936.396  16
  -4  -8  -7 2649.49 1051.84  25
   5  -8   7 1524.48 829.056  16
  -5  -8  -7 1876.22 915.476  25
   6  -8   7 10849.2 1660.90  16
  -6  -8  -7 9600.60 1441.15  25
   7  -8   7 926.976 688.411  16
  -7  -8  -7 1531.81 742.450  25
   8  -8   7 806.086 521.873  16
  11  -9  -7 1245.70 591.659   9
 -10  -9   7 4254.13 991.474  12
  10  -9  -7 6371.69 1044.16   9
 -10  -9   7 6379.99 1193.51  16
  -9  -9   7-320.230 630.922  16
   9  -9  -7 567.454 734.448   9
  -8  -9   7 2542.91 930.693  16
   8  -9  -7 1904.74 812.467   9
  -7  -9   7 36.8279 918.896  16
   7  -9  -7 110.180 609.116   9
  -6  -9   7-79.3179 802.674  16
   6  -9  -7 1229.40 800.072   9
  -5  -9   7-1087.43 971.557  16
   5  -9  -7 1195.18 858.854   9
  -4  -9   7 8952.61 1535.28  16
   4  -9  -7 7300.30 1348.51  25
  -4  -9   7 6653.95 1274.93  11
   3  -9  -7-1011.45 881.986  25
  -3  -9   7 896.444 857.273  16
  -3  -9   7 1887.70 865.750  11
  -2  -9   7 8086.84 1412.67  16
   2  -9  -7 4806.01 1217.98  25
  -2  -9   7 5316.49 1059.84  11
  -1  -9   7 4711.43 1175.18  16
   1  -9  -7 5372.47 1142.19  25
  -1  -9   7 3599.71 1078.44  11
   0  -9   7 3272.63 1078.79  16
   0  -9  -7 1017.80 801.820  25
   0  -9   7 2853.27 1003.29  11
   1  -9   7 451.809 819.570  16
  -1  -9  -7 1037.27 713.630  25
   1  -9   7 254.772 734.620  11
   2  -9   7 2067.98 939.882  16
  -2  -9  -7 4065.74 1000.35  25
   2  -9   7 2135.18 820.219  11
   3  -9   7 1923.48 823.329  16
   3  -9   7 20.9527 684.745  11
   4  -9   7 185.891 583.378  16
  21   0  -8 1565.61 743.982   5
  21   0  -8 2258.33 703.692  22
  20   0  -8 417.810 653.977   5
  20   0  -8-401.936 631.341  22
  19   0  -8 967.029 875.870   4
  19   0  -8-114.309 964.118   6
  19   0  -8-670.802 804.906  22
  18   0  -8 772.545 982.421   4
  18   0  -8 504.219 1072.91   6
  18   0  -8 1079.07 1061.83  22
  17   0  -8 934.713 1185.91   4
  17   0  -8-54.2518 1120.36   6
  17   0  -8 1072.22 750.633  22
 -17   0   8-619.330 1119.46  18
  16   0  -8 2402.49 1482.68   4
  16   0  -8 702.146 1287.53   6
  16   0  -8 3561.46 1359.20  22
 -16   0   8 2409.89 1332.47  18
  15   0  -8 22774.9 3032.62   4
  15   0  -8 21239.9 2958.71   6
  15   0  -8 24524.4 3003.71  22
 -15   0   8 22607.6 3259.12  18
  14   0  -8-2745.76 1389.82  22
  14   0  -8 1327.24 1281.39   6
 -14   0   8-1490.33 1315.12  18
  13   0  -8 817.053 1049.97   3
  13   0  -8 3139.41 1381.26  22
  13   0  -8 2999.58 1500.36   6
  12   0  -8 33164.8 3479.42   6
  12   0  -8 31704.7 3550.74   3
  11   0  -8 18204.1 2592.14   6
  11   0  -8 13525.6 2419.57   3
  10   0  -8 13509.1 2464.41   3
  10   0  -8 13160.8 2524.71   6
  -9   0   8 8714.80 1555.91  20
   9   0  -8 6684.06 1719.30   3
   9   0  -8 10279.6 2011.33   6
   9   0  -8 9000.40 1888.78   2
   8   0  -8 26154.0 3250.48   6
   8   0  -8 22896.7 2747.28   3
  -8   0   8 28036.2 2392.63  20
   8   0  -8 24524.7 2904.35   2
   7   0  -8 12504.3 2059.89   2
  -7   0   8 15942.3 1822.27  20
   7   0  -8 12895.0 2206.94   6
   6   0  -8 1028.68 1203.24   2
   6   0  -8 2601.70 956.228   1
   6   0  -8 105.254 1174.30   6
   5   0  -8 14983.7 2240.04   2
   5   0  -8 13196.6 1592.54   1
   5   0  -8 13796.9 2275.33   6
   4   0  -8 1800.32 1005.22   1
   4   0  -8-515.037 1030.25   2
   3   0  -8 50706.1 4054.84  14
   3   0  -8 56073.5 4121.98   6
   3   0  -8 47321.8 2798.66   1
   3   0  -8 51550.4 4042.29   2
   2   0  -8 2919.12 877.851   1
   2   0  -8 3121.00 1375.90  14
   2   0  -8 3794.29 1435.23   2
   1   0  -8 19685.6 2614.86  14
   1   0  -8 18358.8 1778.66   1
   0   0  -8-481.631 672.375   1
   0   0  -8 778.550 937.190  14
  -1   0  -8 5652.67 1122.57   1
  -1   0  -8 8427.79 1741.42  14
  -2   0  -8 27503.1 2998.06  14
  -2   0  -8 24990.9 2111.69   1
  -3   0  -8 16021.7 2609.81  14
  -4   0  -8 109542. 6148.00  14
  -5   0  -8 22907.6 2983.88  14
  -6   0  -8 701.968 1217.21  14
  -7   0  -8 9788.45 2086.87  14
  -8   0  -8-586.023 1243.42  14
  -9   0  -8-1894.73 1214.94  14
 -10   0  -8 3020.10 1253.61  14
 -11   0  -8 7254.13 1610.00  14
 -12   0  -8 1054.69 958.317  14
 -13   0  -8 1232.94 746.772  14
 -14   0  -8 37156.1 2179.78  14
  21   1  -8 1059.26 643.588   5
  21  -1  -8 1775.73 713.547  22
  21   1  -8 1137.87 557.342  22
  20  -1  -8 2339.87 730.662   5
  20   1  -8 2962.90 996.323   4
  20  -1  -8 1955.06 926.556   6
  20  -1  -8 2006.58 799.246  22
  20   1  -8 3896.12 985.649  22
 -20  -1   8 4110.57 863.166  17
  19  -1  -8 1025.19 826.497   5
  19   1  -8-139.618 953.698   4
  19  -1  -8 521.985 935.384   6
  19  -1  -8-57.0389 745.921  22
  19   1  -8-411.879 891.081  22
  18  -1  -8 1684.79 1075.85   4
  18   1  -8 2497.81 1233.59   4
  18  -1  -8-289.035 986.202   6
  18  -1  -8 1596.55 894.025  22
  18   1  -8 3905.20 1083.44  22
 -18  -1   8 1930.64 1152.74  18
  17  -1  -8-121.779 956.739   4
  17   1  -8 479.115 1190.98   4
  17  -1  -8 366.991 1025.21   6
  17  -1  -8-662.347 940.699  22
  17   1  -8-2654.57 1247.15  22
 -17  -1   8-176.952 1052.78  18
  16  -1  -8 4817.00 1509.96   4
  16   1  -8 4705.73 1509.03   4
  16   1  -8 3676.39 1449.04   6
  16  -1  -8 4004.75 1618.58   6
  16  -1  -8 3223.60 1367.05  22
 -16  -1   8 3655.57 1719.52  18
  15  -1  -8 3570.99 1560.43   4
  15   1  -8 7376.88 1987.93   6
  15  -1  -8 5021.46 1444.37  22
  15  -1  -8 4577.40 1774.03   6
 -15  -1   8 3804.60 1761.44  18
  14  -1  -8-718.677 1159.69   4
  14  -1  -8 1733.97 982.327  22
  14  -1  -8 1792.72 1406.40   6
 -14   1   8-638.413 1106.20  18
 -14  -1   8-645.004 1427.93  18
  13   1  -8-265.891 1360.12   3
  13  -1  -8-3636.63 1388.74  22
  13   1  -8-4751.03 1893.21   6
  13  -1  -8 1278.71 1293.45   6
  12  -1  -8 5165.61 2048.24   3
  12  -1  -8 7187.10 1721.75  22
  12   1  -8 9510.77 2150.32   3
  12   1  -8 10967.7 2203.08   6
  12  -1  -8 8053.49 1823.91   6
  11  -1  -8 6757.20 1771.33   3
  11   1  -8 4562.78 1605.60   3
  11   1  -8 5856.97 1774.78   6
  11  -1  -8 6668.75 1973.30   6
  10   1  -8 28768.7 3065.42   6
  10  -1  -8 23541.1 2944.27   6
  10  -1  -8 23576.4 2910.29   3
  10   1  -8 25007.8 3020.30   3
   9  -1  -8 7400.32 1966.86   3
  -9   1   8 6641.12 1330.74  20
  -9  -1   8 6942.11 1274.61  20
   9   1  -8 7679.12 1963.38   6
   9   1  -8 5941.21 1778.30   3
   9  -1  -8 5146.73 1590.31   6
   9   1  -8 6315.71 1695.16   2
   8   1  -8 21071.3 2734.69   3
  -8   1   8 17620.3 1897.32  20
  -8  -1   8 17096.6 1933.45  20
   8  -1  -8 17245.6 2488.84   3
   8   1  -8 21125.8 2764.80   6
   8  -1  -8 15943.0 2548.84   6
   8   1  -8 16849.1 2478.46   2
   8  -1  -8 15568.9 2372.58   2
   7  -1  -8 104.895 736.332   2
   7   1  -8 3067.32 1391.79   2
  -7   1   8 1841.84 780.530  20
  -7  -1   8 789.268 639.788  20
   7  -1  -8 1787.70 1213.75   3
   7   1  -8 2705.65 1415.57   6
   7  -1  -8 397.081 1257.76   6
   6   1  -8 40064.0 3600.40   6
   6  -1  -8 36812.2 3431.33   6
   6  -1  -8 43453.8 2698.42   1
  -6   1   8 35590.5 2651.61  20
   6  -1  -8 42131.0 3547.46   2
   6   1  -8 41885.3 3667.16   2
   5  -1  -8 5966.46 1666.91   2
   5   1  -8 2664.93 1331.07   2
   5   1  -8 6166.56 1180.41   1
   5   1  -8 5818.49 1698.81   6
   5  -1  -8 6074.44 1715.04   6
   5  -1  -8 4875.24 1054.51   1
   4   1  -8 3545.82 973.092   1
   4  -1  -8 3774.80 919.026   1
   4  -1  -8 2126.19 1175.44   2
   4   1  -8 2701.76 1284.08   2
   4   1  -8 3316.05 1334.34   6
   4  -1  -8 2121.77 1429.19   6
   3   1  -8 3598.48 1378.21   6
   3   1  -8 1077.92 809.376   1
   3  -1  -8 2293.18 851.043   1
   3  -1  -8-162.034 792.880   2
   3   1  -8 2019.31 1169.63   2
   3  -1  -8 1719.07 1121.66  14
   3   1  -8 3123.30 1455.03  14
   3  -1  -8 1497.02 1249.81   6
   2   1  -8 33759.6 3460.85  14
   2  -1  -8 45826.0 3813.34  14
   2   1  -8 36353.7 2396.00   1
   2  -1  -8 35420.8 2422.80   1
   2  -1  -8 40689.2 3500.54   2
   2   1  -8 35508.9 3348.34   2
   1   1  -8 3441.72 1005.13   1
   1  -1  -8 2961.59 921.721   1
   1  -1  -8 1863.81 1153.72  14
   0   1  -8 2282.71 842.119   1
   0  -1  -8 2816.62 903.482   1
   0   1  -8 4013.84 1437.40  14
   0  -1  -8 5752.58 1590.89  14
  -1   1  -8 3389.12 921.918   1
  -1  -1  -8 3848.28 1007.71   1
  -1   1  -8 2700.10 1210.76  14
  -1  -1  -8 4212.26 1602.03  14
  -2  -1  -8 17561.1 2568.70  14
  -2   1  -8 13116.3 2250.12  14
  -2   1  -8 17596.6 1784.99   1
  -2  -1  -8 16486.8 1729.23   1
  -3   1  -8-835.387 1162.77  14
  -3  -1  -8 310.494 751.714  14
  -4  -1  -8 3093.64 1489.18  25
  -4   1  -8 1286.70 1181.85  14
  -4  -1  -8 3401.30 1419.18  14
  -5  -1  -8 1482.17 1578.39  25
  -5   1  -8 189.146 899.178  14
  -5  -1  -8 831.731 1208.50  14
  -6  -1  -8 16048.0 2427.20  25
  -6   1  -8 14043.1 2506.94  14
  -6  -1  -8 8923.98 2100.60  14
  -6  -1  -8 11681.2 2317.82  13
  -7  -1  -8 3664.32 1537.32  25
  -7   1  -8 964.061 1140.31  14
  -7  -1  -8-570.373 1137.56  14
  -7  -1  -8 338.162 998.239  13
  -8  -1  -8 22116.7 2700.37  25
  -8   1  -8 17135.5 2738.31  14
  -8  -1  -8 15071.9 2527.74  14
  -8  -1  -8 17473.4 2638.20  13
  -9  -1  -8 1466.21 1236.85  25
  -9   1  -8 1668.20 1279.00  14
  -9  -1  -8-1514.85 1007.93  14
  -9  -1  -8-140.118 977.890  13
 -10  -1  -8 1110.67 1234.30  25
 -10   1  -8-204.937 1251.46  14
 -10  -1  -8-1766.10 1112.10  14
 -11  -1  -8-1005.11 1118.05  25
 -11   1  -8-856.746 919.070  14
 -11  -1  -8-277.831 953.054  14
 -12   1  -8 22400.0 2297.93  14
 -12  -1  -8 19832.1 2133.32  14
 -13   1  -8-914.966 799.228  14
 -13  -1  -8 1251.88 793.749  14
 -14   1  -8 381.710 480.226  14
 -14  -1  -8-138.170 451.225  14
  21   2  -8 1335.80 587.957   5
  20   2  -8 4317.89 1132.87   4
  20  -2  -8 3608.68 1095.83   6
  20  -2  -8 1805.34 822.386  22
  20   2  -8 1999.15 742.350  22
 -20  -2   8 2528.63 917.049  17
  19   2  -8-156.556 812.911   4
  19  -2  -8 1100.83 1002.03   6
  19  -2  -8-17.7967 732.277  22
  19   2  -8-673.929 597.691  22
  18  -2  -8-1075.10 855.106   5
  18   2  -8-297.687 1082.94   4
  18  -2  -8 1108.64 1042.82   6
  18  -2  -8 42.7849 779.940  22
  18   2  -8 445.249 645.229  22
 -18  -2   8 463.719 928.765  18
  17  -2  -8 2056.62 1041.35   4
  17   2  -8 1976.92 1245.80   4
  17  -2  -8 1584.42 1265.27   6
  17  -2  -8 1998.24 1131.01  22
 -17  -2   8 1947.47 1531.89  18
  16  -2  -8 4845.29 1352.84   4
  16  -2  -8 4329.30 1716.54   6
  16  -2  -8 5889.37 1515.92  22
 -16  -2   8 5775.27 1828.25  18
  15  -2  -8 22.0819 1214.73  22
  15  -2  -8-2334.84 1537.07   6
 -15  -2   8 403.996 1225.45  18
  15  -2  -8 1529.91 1095.40   4
  14  -2  -8 5796.25 1509.78   4
  14  -2  -8 7185.26 1848.60  22
  14  -2  -8 5465.62 1848.19   6
 -14  -2   8 7489.86 2050.03  18
  13  -2  -8-2529.39 1317.52   4
  13   2  -8 232.845 1025.78   3
  13  -2  -8 207.935 1046.95  22
  13  -2  -8 1424.47 1113.24   6
 -13  -2   8-88.3047 1069.78  16
 -12  -2   8 941.661 798.852  16
  12  -2  -8 317.674 917.854  22
  12   2  -8 379.467 1425.06   3
  12  -2  -8 908.049 1298.37   6
  11  -2  -8 12579.9 2466.72   3
  11  -2  -8 12337.1 2156.42  22
  11   2  -8 8913.15 1981.32   3
  11  -2  -8 12737.6 2215.52   6
  10  -2  -8 3763.92 1751.68  25
  10  -2  -8 2225.79 1147.85  22
  10  -2  -8 2027.53 1505.45   3
  10   2  -8 2355.83 1307.46   3
  10  -2  -8 1149.56 1332.85   6
   9  -2  -8-144.373 1443.38  25
   9  -2  -8-3178.70 1469.26   3
   9   2  -8-116.474 1245.59   3
   9  -2  -8 709.722 1101.34   6
   9   2  -8-511.423 954.345   2
   8   2  -8 7445.19 1584.03   2
   8  -2  -8 10339.5 2272.51  25
   8  -2  -8 11542.6 2285.26   3
  -8  -2   8 9710.64 1578.23  20
   8  -2  -8 9366.64 1990.88   6
   8   2  -8 8749.94 1959.18   3
   7  -2  -8 35978.9 3602.63  25
   7  -2  -8 29739.5 3251.61   6
   7  -2  -8 30582.1 3202.40   3
  -7  -2   8 41496.1 2913.94  20
   7   2  -8 34672.6 3391.12   2
   6   2  -8 13329.9 2306.26   2
   6  -2  -8 15222.9 2626.00  25
   6  -2  -8 14273.1 1686.18   1
  -6  -2   8 19412.6 2068.61  20
   6  -2  -8 14229.4 2212.02   3
   6  -2  -8 14299.8 2361.66   6
   5   2  -8 5539.04 1593.37   2
   5  -2  -8 4774.51 1709.46  25
  -5  -2   8 7402.27 1220.24  24
   5  -2  -8 3717.31 1631.73   6
   5  -2  -8 4360.46 1060.29   1
   4  -2  -8 630.547 651.852   1
   4   2  -8-205.482 1041.74   2
   4  -2  -8-1356.87 1336.33  25
   4   2  -8 387.706 684.849   1
   4  -2  -8 1470.88 1247.38   6
   3  -2  -8 10860.4 2107.36  25
   3  -2  -8 16144.0 2487.37   6
   3   2  -8 10668.4 1402.18   1
   3  -2  -8 12960.6 1562.37   1
   3   2  -8 12486.2 2137.51   2
   2  -2  -8 854.798 1304.60   6
   2   2  -8 2273.35 787.266   1
   2  -2  -8 1062.41 747.133   1
   2  -2  -8 3654.25 1634.28  25
   2   2  -8 1520.42 1136.37  14
   2   2  -8 1755.61 1237.87   2
   1  -2  -8 26748.9 3028.69  25
   1   2  -8 24332.9 2961.41  14
   1   2  -8 24092.0 2027.85   1
   1  -2  -8 26129.9 2136.71   1
   0   2  -8 4689.39 976.081   1
   0  -2  -8 4675.97 1114.83   1
   0  -2  -8 6324.90 1879.98  25
   0   2  -8 3394.24 1330.30  14
  -1   2  -8 7109.36 1112.03   1
  -1  -2  -8 5831.25 1196.19   1
  -1  -2  -8 4655.01 1457.88  25
  -1   2  -8 5317.22 1584.77  14
  -1  -2  -8 7613.61 1897.02  14
  -2  -2  -8 19445.5 2820.66  25
  -2   2  -8 16285.0 2463.11  14
  -2  -2  -8 18141.3 2562.25  14
  -3  -2  -8 14527.7 2278.96  25
  -3   2  -8 12649.0 2263.07  14
  -3  -2  -8 13002.2 2198.25  14
  -4  -2  -8-325.289 1102.15  25
  -4   2  -8 928.476 996.492  14
  -4  -2  -8 811.808 830.836  14
  -5  -2  -8 5938.82 1818.14  25
  -5   2  -8 6865.33 1938.78  14
  -5  -2  -8 6102.69 1640.66  14
  -5  -2  -8 6351.52 1775.43  13
  -6  -2  -8 6529.44 1667.42  25
  -6   2  -8 5376.85 1784.41  14
  -6  -2  -8 5526.92 1762.46  14
  -6  -2  -8 6351.79 1680.86  13
  -7  -2  -8 24923.9 3060.36  25
  -7   2  -8 20581.9 3000.95  14
  -7  -2  -8 22458.6 2848.52  14
  -7  -2  -8 19777.1 2688.65  13
  -8  -2  -8 388.677 941.745  25
  -8   2  -8-857.649 1359.43  14
  -8  -2  -8 747.636 982.668  14
  -8  -2  -8 1484.98 1187.87  13
  -9  -2  -8 2554.59 1384.05  25
  -9   2  -8 796.003 1420.68  14
  -9  -2  -8 769.356 863.805  14
  -9  -2  -8 1512.77 1079.91  13
 -10  -2  -8 3109.98 1252.53  25
 -10   2  -8 1265.15 1252.15  14
 -10  -2  -8 2593.46 1171.96  14
 -10  -2  -8 2997.97 1203.31  13
 -11   2  -8 1739.81 1204.12  14
 -11  -2  -8-370.086 823.943  14
 -12  -2  -8 1977.69 851.960  25
 -12   2  -8 4399.86 1180.76  14
 -12  -2  -8 3125.72 842.398  14
 -13  -2  -8 1016.82 628.378  25
 -13   2  -8 2157.42 866.282  14
 -13  -2  -8 2964.64 801.268  14
  20   3  -8 2677.98 850.906   4
  20  -3  -8 1534.27 779.771   6
 -20  -3   8 1746.14 504.259  17
  19   3  -8 4040.93 1187.48   4
  19  -3  -8 4711.03 1129.57   6
  18   3  -8 9649.42 1857.70   4
  18  -3  -8 9687.52 1717.84   6
  18  -3  -8 11612.6 1831.40  22
  17   3  -8 6421.03 1642.17   4
  17  -3  -8 6777.50 1739.69   6
  17  -3  -8 7543.71 1636.81  22
 -17  -3   8 6655.50 1779.29  18
  16  -3  -8-1000.13 1078.20   6
  16  -3  -8 1496.87 1109.47  22
 -16  -3   8 1366.78 1271.91  18
  15  -3  -8 540.756 855.624  22
  15  -3  -8 1266.59 1116.20   6
  14  -3  -8 2412.04 1314.12  22
  14  -3  -8 462.242 1343.69   6
 -14  -3   8 970.147 1093.40  18
  13  -3  -8 1399.53 1143.27  22
  13  -3  -8-486.857 1065.01   6
 -13  -3   8-155.160 1064.52  18
 -13  -3   8 1269.13 1540.42  16
 -12  -3   8 3770.37 1794.11  16
  12   3  -8 7302.89 1933.50   3
  12  -3  -8 4673.48 1603.07  22
  12  -3  -8 3861.06 1705.41   6
 -11  -3   8 2712.20 1475.35  16
  11  -3  -8 559.062 1207.91  25
  11  -3  -8-1257.24 1133.01  22
  11   3  -8 2027.30 1392.03   3
  11  -3  -8-236.040 992.567   6
 -10  -3   8-890.484 1219.62  16
  10  -3  -8 1101.83 1297.34  25
  10  -3  -8 2932.10 1171.40  22
  10   3  -8 2854.01 1408.82   3
  10  -3  -8-447.699 997.536   6
  -9  -3   8-2002.78 1375.06  16
   9  -3  -8-1025.65 1302.94  25
   9  -3  -8-204.010 1192.92   3
   9   3  -8 311.885 1191.97   3
   9  -3  -8-1587.28 1260.79   6
   9   3  -8 421.502 1008.02   2
   8  -3  -8 56959.1 4641.73  25
   8  -3  -8 49611.5 4028.37   6
   8  -3  -8 52218.2 3954.09   3
   8   3  -8 55389.3 4257.92   3
   8   3  -8 50897.1 4182.11   2
  -8  -3   8 53857.2 4764.42  16
   7   3  -8 10078.1 1981.51   2
  -7  -3   8 8634.33 1887.22  16
   7  -3  -8 12783.8 2456.43  25
   7  -3  -8 7445.54 1905.09   6
  -6  -3   8 676.857 835.939  16
   6   3  -8 1082.72 1172.76   2
   6  -3  -8 1166.18 1441.85  25
   6  -3  -8 446.683 1373.38   6
  -5  -3   8 3675.30 1440.18  16
   5   3  -8 3725.48 1268.40   2
   5  -3  -8 3103.36 1540.54  25
  -5  -3   8 3060.55 999.592  20
   5  -3  -8 3064.99 864.510   1
   5  -3  -8 2743.43 1475.94   6
  -4  -3   8 2184.45 1490.45  16
   4   3  -8 641.212 1028.81   2
  -4  -3   8 809.741 1033.22  24
   4  -3  -8 1103.52 1459.42  25
   4  -3  -8 3401.56 1525.71   6
   4  -3  -8 3113.78 861.236   1
   3  -3  -8 5926.48 1082.11   1
  -3  -3   8 4433.66 1509.03  16
   3   3  -8 7158.33 1781.81   2
   3  -3  -8 5706.14 1490.60  25
  -3  -3   8 5424.45 1286.78  24
   3  -3  -8 5181.20 1681.49   6
  -2  -3   8 523.636 1178.02  16
   2  -3  -8 1547.83 723.680   1
   2   3  -8 973.386 1673.06   2
  -2  -3   8 110.049 940.891  24
   2  -3  -8 3429.07 1427.96  25
   2  -3  -8 3025.62 1302.19   6
  -1  -3   8 9773.72 2191.80  16
   1  -3  -8 11721.9 2264.37  25
   1   3  -8 8985.03 2651.93  14
   1   3  -8 10120.3 2242.45   2
   1  -3  -8 10263.4 1420.58   1
   1  -3  -8 9240.29 1930.23   6
   0  -3   8 22430.0 2997.02  16
   0  -3  -8 15824.3 2688.18  25
   0   3  -8 15828.4 2363.91  14
   1  -3   8 5249.04 1687.01  16
  -1  -3  -8 6235.99 1794.05  25
  -1   3  -8 6140.03 1731.91  14
   2  -3   8 13979.4 2114.11  16
  -2  -3  -8 9855.84 2150.13  25
  -2   3  -8 8735.57 2122.88  14
   3  -3   8-756.825 1026.62  16
  -3  -3  -8 614.532 1207.74  25
  -3   3  -8 1157.09 954.894  14
  -4  -3  -8 15832.5 2543.64  25
  -4   3  -8 18413.4 2890.11  14
   4  -3   8 22889.8 2877.68  16
   5  -3   8-126.542 1622.69  16
  -5  -3  -8 3468.46 1736.15  25
  -5   3  -8 4252.46 1496.39  14
  -5  -3  -8 4621.88 1282.08  14
   6  -3   8-681.254 1329.11  16
  -6  -3  -8 560.676 1169.12  25
  -6   3  -8 4380.42 1638.36  14
  -6  -3  -8 2425.02 1235.95  14
  -6  -3  -8 2149.01 1368.18  13
   7  -3   8 904.993 1272.37  16
  -7  -3  -8-618.864 1071.20  25
  -7   3  -8 1755.88 1555.01  14
  -7  -3  -8 2031.50 1178.68  14
  -7  -3  -8 2968.31 1168.71  13
   8  -3   8 3572.62 1250.52  16
  -8  -3  -8 866.906 1168.65  25
  -8   3  -8 1838.99 1571.80  14
  -8  -3  -8 1664.41 1045.00  14
  -8  -3  -8 890.136 868.290  13
   9  -3   8 7025.59 1616.65  16
  -9  -3  -8 6890.31 1691.43  25
  -9   3  -8 11474.4 2272.53  14
  -9  -3  -8 9836.62 1650.25  14
  -9  -3  -8 9524.22 1727.57  13
 -10  -3  -8 8672.33 1649.76  25
 -10   3  -8 9163.03 1919.69  14
 -10  -3  -8 8439.18 1504.81  14
 -11  -3  -8 1403.59 886.037  25
 -11   3  -8 1108.23 904.516  14
 -11  -3  -8 1431.66 896.007  14
 -12  -3  -8 959.063 723.385  25
 -12   3  -8-1148.17 727.849  14
 -12  -3  -8-493.591 536.167  14
 -13  -3  -8 3413.46 824.864  25
  19   4  -8 1386.63 683.924   4
  19  -4  -8 1049.95 700.294   6
  18   4  -8 1340.04 930.671   4
  18  -4  -8-513.313 923.417   6
  17   4  -8 5489.65 1524.05   4
  17  -4  -8 5732.30 1348.70   6
 -17  -4   8 5437.31 1691.64  18
  16  -4  -8 1530.81 1081.80   6
 -16  -4   8 1307.27 1245.89  18
  15  -4  -8 43.7505 1105.24   6
 -15  -4   8 672.419 1077.65  18
  14  -4  -8-976.925 1260.13   6
 -14  -4   8 1134.96 1528.55  18
 -14  -4   8 514.929 1237.05  16
 -13  -4   8 13357.4 2654.13  16
  13  -4  -8 12854.0 2250.88   6
 -13  -4   8 11292.5 2448.55  18
 -12  -4   8 1610.49 1175.80  16
  12   4  -8 3827.71 1755.52   3
  12  -4  -8 1489.18 1249.84   6
 -12  -4   8-1041.20 1163.37  18
 -11  -4   8 2262.85 1474.16  16
  11  -4  -8-997.586 1244.53  25
  11   4  -8 3542.99 1495.59   3
  11  -4  -8 681.389 1082.19   6
 -10  -4   8 6333.54 1795.44  16
  10  -4  -8 4612.49 1455.13  25
  10   4  -8 3521.86 1808.88   3
  10  -4  -8 5453.97 1581.25   6
  -9  -4   8 3424.48 1542.38  16
   9  -4  -8 1354.39 982.387  25
   9   4  -8 3416.73 1516.99   3
   9  -4  -8 766.952 1042.39   6
  -8  -4   8 15485.8 2629.61  16
   8  -4  -8 19717.4 2877.35  25
   8  -4  -8 15393.0 2345.53   6
   8   4  -8 18472.3 2571.25   3
   8   4  -8 19781.3 2626.57   2
  -7  -4   8 5198.27 1769.09  16
   7  -4  -8 3765.02 1548.59  25
   7  -4  -8 3565.16 1370.94   6
   7   4  -8 2017.23 1361.93   3
   7   4  -8 4787.89 1544.62   2
   6   4  -8-300.792 878.227   2
  -6  -4   8-1379.84 1091.29  16
   6  -4  -8 1016.08 958.424  25
   6  -4  -8 2123.57 1128.16   6
  -5  -4   8-727.711 955.345  16
   5   4  -8 338.471 1220.32   2
   5  -4  -8 262.993 1021.43  25
   5  -4  -8 1611.58 1189.73   6
  -4  -4   8 9633.70 2026.21  16
   4   4  -8 7501.51 1733.34   2
   4  -4  -8 10133.0 2136.46  25
   4  -4  -8 9779.83 1897.40   6
  -3  -4   8-432.300 1068.90  16
   3   4  -8-1629.05 1157.20   2
   3  -4  -8 2013.14 1327.96  25
   3  -4  -8 495.228 942.095   6
  -2  -4   8 2210.11 1187.90  16
   2   4  -8 2572.18 1172.00   2
   2  -4  -8 1613.80 1258.22  25
   2  -4  -8 270.308 845.598   6
  -1  -4   8 2270.88 1224.33  16
   1   4  -8 4822.66 1384.28   2
   1  -4  -8 4826.25 1663.89  25
   1  -4  -8 2819.50 1194.36   6
   0  -4   8-459.935 991.706  16
   0  -4  -8 2698.34 1182.70  25
   0   4  -8-1160.26 966.413   2
   0  -4  -8 1983.50 1297.93   6
   1  -4   8 1778.47 1262.15  16
  -1  -4  -8 3400.98 1504.54  25
  -1   4  -8 987.738 1067.54   2
  -1  -4  -8 2797.63 1196.65   6
  -2  -4  -8 1900.26 1464.07  25
  -2  -4  -8 1404.89 1153.69   6
   2  -4   8 3832.66 1384.57  16
  -2   4  -8 2792.15 1402.43  14
   3  -4   8 15066.7 2377.55  16
  -3  -4  -8 15358.4 2582.53  25
  -3   4  -8 14503.6 2682.12  14
   4  -4   8 4856.75 1632.20  16
  -4  -4  -8 4555.77 1508.76  25
  -4   4  -8 4782.65 1747.98  14
   5  -4   8 7795.57 1897.55  16
  -5  -4  -8 9745.92 2012.11  25
  -5   4  -8 8742.46 1996.18  14
   6  -4   8 124.450 1028.63  16
  -6  -4  -8 1253.17 1079.52  25
  -6   4  -8-1982.83 1432.33  14
  -7  -4  -8 826.410 1288.40  25
  -7   4  -8 1800.43 1568.55  14
   8  -4   8 2831.15 1226.02  16
  -8  -4  -8 1025.41 1175.83  25
  -8   4  -8 2370.26 1457.16  14
   9  -4   8-720.829 817.953  16
  -9  -4  -8 648.911 880.683  25
  -9   4  -8 1917.46 1071.44  14
  10  -4   8 2364.47 1003.83  16
 -10  -4  -8 4382.58 1175.56  25
 -10   4  -8 1938.11 1042.36  14
  11  -4   8-563.875 441.491  16
 -11  -4  -8-277.188 725.795  25
 -11  -4  -8-1147.59 808.667   6
 -12  -4  -8 2.76014 592.740  25
  18  -5  -8 3526.44 846.233   6
  17   5  -8 6432.25 1255.23   4
  17  -5  -8 5468.88 1213.03   6
  16   5  -8 3201.49 1257.42   4
  16  -5  -8 1230.49 933.776   6
  15  -5  -8 3582.95 1230.30   6
 -15  -5   8 3455.54 1239.36  18
  14  -5  -8 3118.62 1223.08   6
 -14  -5   8 528.739 1014.74  18
 -14  -5   8 736.104 1009.62  16
 -13  -5   8 795.309 995.562  16
  13  -5  -8-5.93947 1089.47   6
 -13  -5   8 2090.99 1282.84  18
 -12  -5   8 2541.42 1435.50  16
 -12  -5   8 2714.44 1553.38  18
 -11  -5   8 5942.97 2098.43  16
  11  -5  -8 4604.08 1573.46  25
  11  -5  -8 2469.32 1265.22   6
 -11  -5   8 17.7598 962.986  18
 -10  -5   8-1457.63 1292.63  16
  10  -5  -8 1284.32 1421.60  25
  10  -5  -8 324.721 1050.81   6
 -10  -5   8-2117.67 1296.77  18
  -9  -5   8 706.708 1089.23  16
   9  -5  -8 2088.55 1386.30  25
   9  -5  -8 947.387 1066.46   6
  -8  -5   8 1401.84 1150.97  16
   8  -5  -8 589.194 1073.43  25
   8   5  -8 825.652 1674.34   3
   8  -5  -8 404.575 1180.06   6
  -7  -5   8 221.349 743.588  16
   7  -5  -8-1249.17 1058.14   6
   7   5  -8 696.060 1023.93   3
   7   5  -8 766.340 794.002   2
   7  -5  -8 1801.30 1263.26  25
  -6  -5   8-324.528 963.641  16
   6  -5  -8 2675.34 1392.95  25
   6  -5  -8 1712.22 1059.91   6
   6   5  -8 2473.72 1221.58   3
   6   5  -8 1757.02 1101.03   2
   5  -5  -8 7365.09 1745.00   9
   5   5  -8 5052.76 1487.07   2
  -5  -5   8 5276.16 1392.48  16
   5  -5  -8 769.526 1278.31  25
   5  -5  -8 3782.10 1206.74   6
  -4  -5   8 1970.93 1117.05  16
   4   5  -8 2248.36 1180.76   2
   4  -5  -8 3379.23 1626.16  25
   4  -5  -8 2121.78 1044.98   6
   4  -5  -8 1581.88 1072.83   9
  -3  -5   8 4985.78 1508.63  16
   3   5  -8 6000.26 1518.83   2
   3  -5  -8 5004.70 1661.37  25
   3  -5  -8 3888.53 1277.33   6
  -2  -5   8 10210.7 2001.03  16
   2   5  -8 11810.8 1929.85   2
   2  -5  -8 11780.9 2117.37  25
   2  -5  -8 9280.23 1877.31   6
  -1  -5   8 1998.36 1168.76  16
   1   5  -8-1103.10 1043.27   2
   1  -5  -8 1166.22 1219.88  25
   1  -5  -8-1541.61 980.088   6
   0  -5   8-237.885 702.367  16
   0   5  -8 1589.44 1050.97   2
   0  -5  -8 669.043 1114.92  25
   0  -5  -8-420.289 1044.68   6
   1  -5   8 8403.79 1900.26  16
  -1   5  -8 6431.00 1576.70   2
  -1  -5  -8 8805.65 1948.63  25
  -1  -5  -8 7910.91 1813.80   6
   2  -5   8 3312.12 1427.50  16
  -2   5  -8 4683.58 1418.36   2
  -2  -5  -8 6007.74 1799.33  25
  -2  -5  -8 5849.16 1620.21   6
   3  -5   8-1362.90 1192.66  16
  -3  -5  -8-857.781 1165.80  25
  -3   5  -8-499.891 1040.63   2
  -3  -5  -8-2195.96 1148.11   6
   4  -5   8-292.959 1084.21  16
  -4  -5  -8-239.438 1175.36  25
  -4   5  -8 889.564 1029.56   2
  -4  -5  -8 555.341 939.288   6
   5  -5   8-242.235 821.930  16
  -5  -5  -8-567.638 1079.29  25
  -5   5  -8-1768.51 1320.45   2
  -5  -5  -8 1714.49 1046.73   6
   6  -5   8 1548.39 1213.91  16
  -6  -5  -8 949.870 952.929  25
  -6  -5  -8 623.686 768.766   6
   7  -5   8 1971.94 1318.04  16
  -7  -5  -8 433.954 1055.50  25
  -7  -5  -8-846.472 943.328   6
   8  -5   8 10978.0 1728.77  16
  -8  -5  -8 9296.88 1718.02  25
   9  -5   8 7132.23 1380.68  16
  -9  -5  -8 5676.37 1391.27  25
  -9   5  -8 7562.07 1327.65   2
  10  -5   8 5124.83 999.562  16
 -10  -5  -8 4106.03 1181.24  25
 -10   5  -8 2855.02 866.652   2
 -11  -5  -8 18187.0 1582.98  25
  16  -6  -8 308.393 584.154   6
  15   6  -8-863.696 868.211   4
  15  -6  -8-1942.54 711.942   6
  14  -6  -8-529.027 790.820   6
 -14  -6   8 10.4220 789.431  18
 -14  -6   8-350.139 854.569  16
 -13  -6   8 1711.18 1137.55  16
  13  -6  -8-343.689 823.927   6
 -13  -6   8-1390.78 983.237  18
 -12  -6   8 2636.22 1369.58  16
  12  -6  -8 1153.93 944.900   6
 -12  -6   8 1248.07 1006.17  18
 -11  -6   8 2878.60 1171.36  16
  11  -6  -8 303.811 736.922   6
 -11  -6   8 1328.44 927.803  18
 -10  -6   8-1087.29 1140.92  16
  10  -6  -8-465.565 976.408  25
  10  -6  -8-2215.14 1187.98   6
 -10  -6   8 1995.08 1208.05  18
  -9  -6   8 1574.02 1163.55  16
   9  -6  -8 2423.26 1372.76  25
   9  -6  -8 877.899 982.521   6
  -9  -6   8-373.396 998.798  18
  -8  -6   8 140.307 976.699  16
   8  -6  -8-951.869 1156.35   6
   8  -6  -8-1475.70 1242.72  25
  -8  -6   8-2845.02 1168.22  18
   7  -6  -8 2584.08 1244.03   9
  -7  -6   8 503.831 904.995  16
   7  -6  -8 946.851 1211.44  25
   7  -6  -8 2989.02 1141.95   6
  -7  -6   8 1215.70 1217.59  18
  -6  -6   8 247.442 701.450  16
   6  -6  -8 2366.47 1238.83  25
   6  -6  -8 2884.45 1137.15   6
   6  -6  -8 2659.25 1286.87   9
  -5  -6   8 1529.75 1078.04  16
   5  -6  -8-468.428 1049.34  25
   5  -6  -8 767.564 804.916   6
   5   6  -8 1784.43 1118.66   2
   5  -6  -8 1826.38 1134.38   9
  -4  -6   8 395.336 890.339  16
   4  -6  -8-46.7259 962.910  25
   4  -6  -8 2572.41 869.137   6
   4  -6  -8 2846.18 1088.24   9
   4   6  -8-770.649 994.505   2
   3   6  -8 1936.98 1055.47   2
  -3  -6   8 2000.81 1224.60  16
   3  -6  -8 3062.74 1322.82  25
   3  -6  -8 3867.78 1191.78   6
   3  -6  -8 1555.23 1046.99   9
   2   6  -8 13213.7 2048.83   2
  -2  -6   8 12417.6 2118.25  16
   2  -6  -8 11910.3 2138.64  25
   2  -6  -8 11508.0 1975.94   6
   2  -6  -8 11167.3 1788.06   9
  -1  -6   8-330.266 724.755  16
   1   6  -8 2808.83 1053.63   2
   1  -6  -8 1304.45 1002.22  25
   0  -6   8 6213.84 1615.36  16
   0   6  -8 9260.78 1765.28   2
   0  -6  -8 10241.6 2032.83  25
   1  -6   8 526.450 1024.95  16
  -1   6  -8 277.105 674.958   2
  -1  -6  -8 1117.19 1255.00  25
   2  -6   8 3484.80 1304.47  16
  -2   6  -8 2781.13 1252.72   2
  -2  -6  -8 3736.46 1467.86  25
   3  -6   8 12982.7 2147.09  16
  -3   6  -8 13396.6 2176.38   2
  -3  -6  -8 15947.2 2367.96  25
   4  -6   8-182.154 919.534  16
  -4   6  -8 1041.44 845.876   2
  -4  -6  -8 1724.98 1079.53  25
   5  -6   8-111.552 869.641  16
  -5   6  -8 1426.00 901.356   2
  -5  -6  -8 141.702 943.903  25
   6  -6   8 2704.01 1169.45  16
  -6  -6  -8 947.048 908.208  25
   7  -6   8-157.066 798.872  16
  -7  -6  -8 333.618 888.310  25
   8  -6   8 2848.88 1059.43  16
  -8  -6  -8 3070.83 1028.99  25
   9  -6   8-456.445 533.953  16
  -9  -6  -8 71.1804 687.930  25
 -10  -6  -8 1109.68 629.579  25
  15  -7  -8 1365.11 593.826   9
  14  -7  -8-771.619 575.877   9
 -13  -7   8 927.942 1021.93  16
  13  -7  -8 1260.48 846.466   9
  12  -7  -8 540.796 847.435   9
 -12  -7   8 134.550 822.653  16
 -12  -7   8 2654.58 906.181  12
 -11  -7   8 242.563 833.203  16
  11  -7  -8 664.434 817.857   9
 -10  -7   8 1629.58 1066.50  16
  10  -7  -8-384.938 736.255   9
  -9  -7   8-215.333 1075.72  16
   9  -7  -8 1446.51 1222.04  25
   9  -7  -8 1835.34 1025.57   9
  -8  -7   8 1295.30 1009.12  16
   8  -7  -8-268.079 1087.83  25
   8  -7  -8-433.192 814.437   9
  -7  -7   8 8000.03 1684.85  16
   7  -7  -8 6102.83 1602.03  25
   7  -7  -8 3719.73 1129.75   9
  -6  -7   8 8122.81 1724.49  16
   6  -7  -8 8029.15 1705.10  25
   6  -7  -8 10591.7 1832.87   9
  -5  -7   8 3700.51 1228.50  16
   5  -7  -8 2487.24 1193.84  25
   5  -7  -8 1435.07 1136.37   9
  -4  -7   8 2298.28 988.165  16
   4  -7  -8-597.628 1016.56  25
   4  -7  -8-720.022 919.513   9
  -3  -7   8 5653.24 1318.01  16
   3  -7  -8 4336.46 1428.15  25
   3  -7  -8 3001.89 1107.21   9
  -2  -7   8 4916.73 1469.17  16
   2  -7  -8 3567.22 1323.74  25
  -1  -7   8 378.156 856.470  16
   1  -7  -8 838.325 1091.19  25
   0  -7   8 8510.46 1629.16  16
   0  -7  -8 6471.50 1457.76  25
   1  -7   8 2728.65 1178.62  16
  -1  -7  -8 2532.25 1194.74  25
   2  -7   8 1098.28 911.660  16
  -2  -7  -8-1100.63 1105.96  25
   3  -7   8 2188.95 1032.16  16
  -3  -7  -8 301.759 967.839  25
   4  -7   8 161.045 843.185  16
  -4  -7  -8 196.510 957.969  25
   5  -7   8 743.050 800.774  16
  -5  -7  -8 3509.02 1138.50  25
   6  -7   8-1346.63 799.022  16
  -6  -7  -8 1727.75 1098.98  25
   7  -7   8-3.18575 559.147  16
  -7  -7  -8 252.464 664.729  25
  12  -8  -8 352.090 534.523   9
 -11  -8   8-651.486 482.342  12
  11  -8  -8 1022.19 593.472   9
 -11  -8   8-464.332 566.978  16
 -10  -8   8 5930.44 1352.00  16
  10  -8  -8 5778.09 1122.26   9
  -9  -8   8 3503.15 1177.33  16
   9  -8  -8 3298.62 1042.04   9
  -8  -8   8 1229.05 898.804  16
   8  -8  -8 556.615 746.825   9
  -7  -8   8 1213.75 852.403  16
   7  -8  -8 1169.94 647.233   9
   6  -8  -8 11502.3 1681.19  25
   6  -8  -8 12823.3 1612.96   9
  -6  -8   8 11435.1 1745.44  16
   5  -8  -8 10222.9 1630.49  25
   5  -8  -8 10204.8 1546.59   9
  -5  -8   8 11730.5 1774.17  16
  -4  -8   8 44.3508 738.879  16
   4  -8  -8-393.452 882.828  25
  -3  -8   8 529.803 815.294  16
   3  -8  -8 73.0152 763.459  25
  -2  -8   8 2743.24 990.472  16
   2  -8  -8 5756.82 1298.94  25
  -1  -8   8 1021.74 713.894  16
   1  -8  -8 72.0605 794.491  25
   0  -8   8 4132.45 1123.36  16
   0  -8  -8 4201.51 1235.39  25
   1  -8   8 7670.24 1457.09  16
  -1  -8  -8 7129.86 1364.56  25
   2  -8   8 1249.06 934.022  16
  -2  -8  -8 453.028 857.945  25
   3  -8   8 2842.12 1009.48  16
  -3  -8  -8 1083.35 853.843  25
   4  -8   8 2247.44 789.294  16
  -4  -8  -8 629.056 778.084  25
   5  -8   8 1631.22 692.107  16
  -6  -9   8 390.048 537.995  16
  -5  -9   8 204.871 635.238  16
  -4  -9   8 6782.22 1211.35  16
  -3  -9   8 4146.88 985.867  16
  -2  -9   8-423.532 460.231  16
  -1  -9   8 2482.67 842.779  16
  19   0  -9-882.611 656.234   5
  19   0  -9 379.822 746.535   4
  19   0  -9-187.213 568.586  22
  18   0  -9 52.0496 771.974   4
  18   0  -9 1113.29 881.558   6
  18   0  -9-1822.05 980.935  22
  17   0  -9-733.703 872.669   4
  17   0  -9 14.0453 931.094   6
  17   0  -9 730.258 774.958  22
 -17   0   9 1576.58 1107.63  18
  16   0  -9 1914.33 1127.19   4
  16   0  -9 1573.11 1145.16   6
  16   0  -9 924.117 808.664  22
 -16   0   9 828.226 921.127  18
  15   0  -9-1994.83 1254.89   4
  15   0  -9 1612.58 1409.06   6
 -15   0   9 8.47258 1234.35  18
  14   0  -9-3939.68 1720.03   6
 -14   0   9-2566.96 1641.11  18
  13   0  -9 459.392 1130.75   6
  12   0  -9-1736.30 1446.33   3
  12   0  -9 626.180 1433.76   6
  11   0  -9 22.6412 1375.40   3
  11   0  -9 1912.42 1238.46   6
  10   0  -9-2087.83 1481.40   3
  10   0  -9 1136.26 1293.93   6
   9   0  -9 553.531 1422.43   3
   9   0  -9 3202.44 1767.16   6
   8   0  -9-1090.10 1332.00   3
   8   0  -9 296.752 955.653   6
   8   0  -9 702.298 961.927   2
   7   0  -9-410.986 856.258   2
   7   0  -9 593.304 1363.33   3
   7   0  -9 1590.51 1076.58   6
   6   0  -9 262.348 982.086   2
   6   0  -9-1805.37 1075.49   6
   5   0  -9 345.437 745.375   2
   5   0  -9 973.754 1301.42   6
   4   0  -9 584.164 894.304   2
   4   0  -9-1926.76 1101.21   6
   3   0  -9-2023.92 1041.59   2
   3   0  -9 467.558 1005.33   6
   2   0  -9 1181.04 954.770   2
   2   0  -9-920.321 919.459   6
   1   0  -9-1196.98 1163.72   2
   1   0  -9-1440.41 1093.14  14
   0   0  -9-537.497 1098.93  14
   0   0  -9-314.848 970.688   2
  -1   0  -9 1163.17 1231.62  14
  -2   0  -9 1806.11 1216.69  14
  -3   0  -9 1443.91 1052.98  14
  -4   0  -9 170.587 1040.99  14
  -5   0  -9-823.243 1181.84  14
  -6   0  -9 182.616 1079.27  14
  -7   0  -9-952.145 1029.22  14
  -8   0  -9 413.721 823.680  14
  -9   0  -9 119.896 1117.64  14
 -10   0  -9-14.1822 784.395  14
 -11   0  -9 1621.74 925.856  14
 -12   0  -9-938.535 615.897  14
  19   1  -9 82.1020 893.099   4
  19  -1  -9-1379.58 919.249   6
  19  -1  -9-803.114 614.525  22
  18   1  -9 1180.53 931.368   4
  18  -1  -9 420.492 952.647   6
  18  -1  -9 651.071 698.871  22
  17  -1  -9 287.969 772.292   4
  17   1  -9-1540.56 1112.99   4
  17  -1  -9 1489.82 1246.15   6
  17  -1  -9-380.435 629.417  22
 -17  -1   9-453.941 859.322  18
  16  -1  -9 181.959 876.755   4
  16   1  -9-694.932 1089.16   4
  16  -1  -9-913.875 1189.06   6
  16  -1  -9 1003.05 685.805  22
 -16  -1   9 214.414 1101.42  18
  15  -1  -9 31109.8 2815.84   4
  15  -1  -9 21803.6 2827.06   6
  15  -1  -9 23389.7 2639.93  22
 -15  -1   9 20614.6 3217.37  18
  14  -1  -9 3427.73 1244.81   4
  14   1  -9 3319.80 1247.13   6
  14  -1  -9 128.872 1251.71   6
 -14  -1   9 2965.41 1645.17  18
  13  -1  -9-25.4928 1036.81   4
  13   1  -9 735.960 1307.13   3
  13   1  -9 444.447 1192.91   6
  13  -1  -9 95.9893 1069.07   6
 -13   1   9 793.874 1315.70  18
  12  -1  -9 5497.34 1761.35   3
  12   1  -9 4255.88 1821.77   3
  12   1  -9 4386.30 1637.32   6
  12  -1  -9 3869.47 1652.07   6
  11  -1  -9 3808.53 1521.64   3
  11   1  -9 491.526 1241.13   3
  11   1  -9 1590.92 1291.39   6
  11  -1  -9 2393.27 1498.42   6
  10  -1  -9 4015.38 1815.73   3
  10   1  -9 5516.09 1686.51   3
  10   1  -9 7021.74 1890.48   6
  10  -1  -9 5560.58 1747.74   6
   9  -1  -9 12839.0 2282.01   3
   9   1  -9 9080.80 1940.60   3
   9   1  -9 13503.1 2277.52   6
   9  -1  -9 12396.0 2330.05   6
   9   1  -9 11871.2 2236.53   2
   8  -1  -9 5686.75 1488.00   3
   8   1  -9 4673.82 1331.05   6
   8   1  -9 3768.35 1520.05   3
   8  -1  -9 6023.79 1815.99   6
   8   1  -9 3069.56 1356.69   2
   7   1  -9 4421.78 1645.92   2
   7  -1  -9 4351.01 1636.98   3
   7   1  -9 3332.33 1541.38   6
   7  -1  -9 3658.60 1691.21   6
   7  -1  -9 3586.57 1612.11   2
   6  -1  -9 6987.47 1672.62   2
   6   1  -9 6938.00 1763.62   2
   6  -1  -9 4020.77 1555.89   3
   6   1  -9 4290.48 1440.09   6
   6  -1  -9 5789.61 1656.84   6
   5  -1  -9 13763.3 2166.53   2
   5   1  -9 9805.69 2033.56   2
   5   1  -9 11570.9 1971.65   6
   5  -1  -9 9127.88 1963.55   6
   4  -1  -9-25.6771 846.496   2
   4   1  -9-1167.93 1131.38   2
   4   1  -9 2613.95 1159.09   6
   4  -1  -9 3215.63 1549.11   6
   3  -1  -9 9176.92 1930.87   2
   3   1  -9 9405.93 2023.08   2
   3   1  -9 10312.5 2094.16   6
   3  -1  -9 11942.0 2165.93   6
   2  -1  -9 18505.0 2533.15   6
   2   1  -9 20904.6 2670.05   6
   2  -1  -9 19182.4 2522.19   2
   2   1  -9 19426.3 2754.43   2
   1  -1  -9 3955.58 1548.34   2
   1   1  -9 6208.43 1651.39  14
   1  -1  -9 7909.79 1825.04  14
   1   1  -9 3511.22 1411.93   2
   0  -1  -9 4147.08 1381.39   2
   0   1  -9 1023.78 874.280  14
   0  -1  -9 408.812 1173.34  14
   0   1  -9 1397.33 1091.15   2
  -1   1  -9 3879.72 1461.57  14
  -1  -1  -9 5315.02 1648.17  14
  -1  -1  -9 5532.55 1536.76   2
  -2   1  -9 370.941 1174.44  14
  -2  -1  -9 1577.02 1203.85  14
  -3   1  -9 2507.80 1275.41  14
  -3  -1  -9 464.425 1191.52  14
  -4   1  -9 1742.76 1438.88  14
  -4  -1  -9 1686.07 1228.37  14
  -5   1  -9 6840.20 2003.55  14
  -5  -1  -9 8684.00 1840.53  14
  -6   1  -9 1120.63 1645.31  14
  -6  -1  -9 544.047 1149.44  14
  -7   1  -9 29.5002 1073.89  14
  -7  -1  -9 215.302 1076.30  14
  -8   1  -9 1578.89 1444.76  14
  -8  -1  -9 1562.89 1201.45  14
  -9   1  -9-952.831 1222.47  14
  -9  -1  -9-509.925 828.676  14
 -10   1  -9 2465.02 1005.89  14
 -10  -1  -9 3385.82 1136.73  14
 -11   1  -9 9460.59 1490.59  14
 -11  -1  -9 8943.33 1364.56  14
 -12   1  -9 2511.39 655.809  14
 -12  -1  -9 1932.79 659.078  14
  19   2  -9-1356.83 706.947   4
  19  -2  -9-635.942 744.348   6
  18   2  -9 176.851 840.049   4
  18  -2  -9 1615.84 1047.52   6
  17   2  -9 1117.24 1081.36   4
  17  -2  -9-832.289 1050.71   6
  17  -2  -9-744.099 753.925  22
 -17  -2   9-53.0086 908.717  18
  16   2  -9 2485.40 1180.73   4
  16  -2  -9 805.794 1283.50   6
 -16  -2   9-1096.20 1182.71  18
  15  -2  -9 2155.86 1138.47  22
  15  -2  -9-1987.80 1445.66   6
 -15  -2   9 8.72544 1244.43  18
  14  -2  -9 4218.53 1375.59  22
  14  -2  -9 3365.46 1493.76   6
 -14  -2   9 1751.18 1625.11  18
  13   2  -9 2256.22 1580.89   3
  13  -2  -9 3537.53 1308.12  22
  13  -2  -9 1597.69 1192.10   6
  12   2  -9 10000.5 2274.31   3
  12  -2  -9 7411.49 2085.60   6
  11  -2  -9 2892.07 1387.53   3
  11   2  -9 1546.82 1461.16   3
  10  -2  -9 674.688 1059.56   3
  10   2  -9 29.2173 1085.61   3
  10  -2  -9 1028.92 1040.48   6
   9  -2  -9 15716.0 2548.42  25
   9  -2  -9 11880.3 2208.25   3
   9   2  -9 11623.0 2208.17   3
   9  -2  -9 12279.3 2191.63   6
   9   2  -9 9325.00 1894.92   2
   8  -2  -9 407.705 1254.31  25
   8  -2  -9 799.074 1088.54   3
   8  -2  -9 1331.44 1060.67   6
   8   2  -9 1962.16 1236.71   3
   8   2  -9 2108.33 1222.59   2
   7   2  -9 2810.66 1221.52   2
   7  -2  -9 2124.79 1263.88  25
   7  -2  -9 2678.31 1276.79   3
   7  -2  -9 241.454 822.445   6
   6  -2  -9 41037.1 3761.93  25
   6  -2  -9 36746.2 3578.90   6
   6  -2  -9 33674.2 3266.02   3
   6   2  -9 35497.1 3549.51   2
   5   2  -9 10223.7 2102.68   2
   5  -2  -9 13370.1 2460.44  25
   5  -2  -9 12108.4 2080.11   3
   5  -2  -9 11135.1 2300.11   6
   4   2  -9 2101.79 1227.78   2
   4  -2  -9-430.349 1446.35  25
   4  -2  -9 1096.39 1233.00   6
   3   2  -9 4280.97 1602.68   2
   3  -2  -9 4793.14 1878.31  25
   3   2  -9 7072.43 1905.92   6
   3  -2  -9 4687.63 1526.47   6
   2   2  -9 1309.40 1380.68   2
   2  -2  -9-2576.69 1589.63  25
   2   2  -9-3829.11 1446.53   6
   2  -2  -9 141.829 971.536   6
   1   2  -9 7086.13 1699.30   2
   1  -2  -9 6593.46 1746.87   6
   1   2  -9 6006.42 1623.25   6
   0  -2  -9 1730.37 1096.58  25
   0   2  -9 1769.34 1205.41  14
   0  -2  -9 1181.15 725.447  14
   0   2  -9 2418.85 1230.03   2
  -1  -2  -9 49616.0 4243.50  25
  -1   2  -9 40319.2 3899.08  14
  -1  -2  -9 42917.6 3635.85  14
  -2  -2  -9 1136.73 1302.63  25
  -2   2  -9 1356.54 1310.34  14
  -2  -2  -9 2198.94 1097.22  14
  -3  -2  -9 3447.24 1534.26  25
  -3   2  -9 1816.91 1187.49  14
  -3  -2  -9 2313.86 1378.33  14
  -4  -2  -9 3473.61 1714.24  25
  -4   2  -9 3139.53 1633.28  14
  -4  -2  -9 6208.99 1587.18  14
  -5  -2  -9 20040.5 2850.46  25
  -5   2  -9 11541.1 2354.11  14
  -5  -2  -9 15672.1 2455.99  14
  -6  -2  -9 10556.1 2037.66  25
  -6   2  -9 10017.1 2274.97  14
  -6  -2  -9 13390.5 2224.36  14
  -7  -2  -9 1655.42 1249.89  25
  -7   2  -9 1565.67 1518.40  14
  -7  -2  -9 3502.11 1261.22  14
  -8  -2  -9-1445.85 1048.09  25
  -8   2  -9 510.615 1105.18  14
  -8  -2  -9 763.182 799.930  14
  -9  -2  -9 1465.37 1037.46  25
  -9   2  -9 1661.75 1145.60  14
  -9  -2  -9 1108.31 841.594  14
[truncated: 48,080 more chars]
