# Supplementary material for: 2-Hy­droxy­ethyl­ammonium [2-(2,6-di­chloro­anilino)phen­yl]acetate monohydrate
Source: IUCrdata. 2022 Apr 28;7(Pt 4):x220441. doi: 10.1107/S2414314622004412 (PMC9462027; doi:10.1107/S2414314622004412)
Supplement: Supplementary file 2 [file x-07-x220441-Isup2.hkl]

data_I                                                                          
_shelx_title ' e0288_n-d+zn+mea_a.res in P2(1)/c'                               
_shelx_refln_list_code          4                                               
_shelx_F_calc_maximum      163.72                                               
_exptl_crystal_F_000       784.00                                               
_reflns_d_resolution_high  0.7928                                               
                                                                                
loop_                                                                           
 _space_group_symop_operation_xyz                                               
 'x, y, z'                                                                      
 '-x, y+1/2, -z+1/2'                                                            
 '-x, -y, -z'                                                                   
 'x, -y-1/2, z-1/2'                                                             
                                                                                
_cell_length_a    19.1257                                                       
_cell_length_b     9.3864                                                       
_cell_length_c    10.0502                                                       
_cell_angle_alpha  90.000                                                       
_cell_angle_beta  103.546                                                       
_cell_angle_gamma  90.000                                                       
                                                                                
_shelx_F_squared_multiplier     1.000                                           
                                                                                
loop_                                                                           
 _refln_index_h                                                                 
 _refln_index_k                                                                 
 _refln_index_l                                                                 
 _refln_F_squared_calc                                                          
 _refln_F_squared_meas                                                          
 _refln_F_squared_sigma                                                         
 _refln_observed_status                                                         
   2   0   0        147.98        174.76         7.79 o                         
   3   0   0       1819.94       1591.03        97.11 o                         
   4   0   0        895.31        782.46       149.20 o                         
   5   0   0      18281.45      18196.77       181.62 o                         
   6   0   0       2972.84       3168.99        81.91 o                         
   7   0   0       3354.82       3941.02        96.67 o                         
   8   0   0         94.18        143.67        24.24 o                         
   9   0   0        885.06       1053.01        56.41 o                         
  10   0   0       7904.98       8249.16       160.69 o                         
  11   0   0        327.05        340.43        27.25 o                         
  12   0   0         63.60         66.08        16.41 o                         
  13   0   0       3684.63       3732.49        90.96 o                         
  14   0   0        247.94        246.77        24.85 o                         
  15   0   0         36.09         48.97        13.59 o                         
  16   0   0        200.65        195.90        23.90 o                         
  17   0   0         89.31         79.51        20.80 o                         
  18   0   0       1056.70       1192.48       129.73 o                         
  19   0   0          1.17          3.95        13.37 o                         
  20   0   0        343.81        436.53        39.98 o                         
  21   0   0          3.60         -0.19        36.80 o                         
  22   0   0         49.95         65.47        23.27 o                         
  23   0   0         11.11         14.55        13.40 o                         
   1   1   0          5.57          9.84         2.39 o                         
   2   1   0          7.02         10.21         4.39 o                         
   3   1   0       2185.87       1989.47        30.41 o                         
   4   1   0        449.61        534.92        26.12 o                         
   5   1   0       3788.54       3283.73        47.57 o                         
   6   1   0       2452.77       2558.37        52.95 o                         
   7   1   0         84.90         76.36         9.80 o                         
   8   1   0         28.64         15.42         6.87 o                         
   9   1   0       2110.32       2433.31       108.60 o                         
  10   1   0        810.21        773.21        30.11 o                         
  11   1   0         67.74         75.11        11.12 o                         
  12   1   0        321.32        332.45        20.01 o                         
  13   1   0        453.57        418.59        26.59 o                         
  14   1   0         54.27         51.09        11.60 o                         
  15   1   0        912.07        858.94        34.03 o                         
  16   1   0        580.61        597.96        34.33 o                         
  17   1   0         74.37         56.00        16.17 o                         
  18   1   0         60.25         68.32        18.52 o                         
  19   1   0         68.38         75.01        18.79 o                         
  20   1   0        381.73        475.87        42.04 o                         
  21   1   0         43.28         38.39        11.98 o                         
  22   1   0        278.69        293.54        23.62 o                         
  23   1   0         50.11         61.61        12.63 o                         
   0   2   0        537.60        516.54        15.79 o                         
   1   2   0        670.27        644.48        18.83 o                         
   2   2   0       1654.68       1735.74        25.49 o                         
   3   2   0       4146.31       4254.94        62.15 o                         
   4   2   0       2890.77       2914.84        46.30 o                         
   5   2   0       2197.93       2080.47        24.69 o                         
   6   2   0       4052.77       3754.57       156.71 o                         
   7   2   0       4842.72       5085.19        84.03 o                         
   8   2   0       3028.25       3321.75        54.98 o                         
   9   2   0         11.01         24.78         7.55 o                         
  10   2   0        397.63        433.11        19.34 o                         
  11   2   0         47.29         26.96        10.53 o                         
  12   2   0       1161.55       1157.83        56.99 o                         
  13   2   0        758.30        833.57        30.16 o                         
  14   2   0        366.02        353.66        21.28 o                         
  15   2   0         28.90         34.34        11.80 o                         
  16   2   0        348.52        303.10        38.57 o                         
  17   2   0          1.92          3.47        16.40 o                         
  18   2   0         85.49         80.36        24.62 o                         
  19   2   0        253.07        240.58        33.04 o                         
  20   2   0          0.90         -1.58        15.53 o                         
  21   2   0         35.49         60.53        14.90 o                         
  22   2   0         45.30         47.70         9.41 o                         
  23   2   0          3.07          6.96        10.69 o                         
   1   3   0       5946.59       5761.16        23.73 o                         
   2   3   0          1.04          0.59         4.45 o                         
   3   3   0         68.03         59.15         6.42 o                         
   4   3   0       1352.52       1298.31        23.32 o                         
   5   3   0       3306.16       3258.96        35.26 o                         
   6   3   0        922.57        953.50        18.24 o                         
   7   3   0        223.18        218.51        10.29 o                         
   8   3   0        739.27        732.43        24.55 o                         
   9   3   0       1211.86       1181.77        32.12 o                         
  10   3   0        138.30        136.65        13.44 o                         
  11   3   0         44.89         79.87        14.12 o                         
  12   3   0       1747.05       1747.88        64.74 o                         
  13   3   0         62.56         74.90        11.21 o                         
  14   3   0       1113.04       1157.47        61.92 o                         
  15   3   0        353.17        339.03        33.43 o                         
  16   3   0        401.76        365.18        29.73 o                         
  17   3   0         51.49         32.56        12.29 o                         
  18   3   0        191.62        178.52        23.94 o                         
  19   3   0        465.50        494.70        44.17 o                         
  20   3   0          1.15         -1.18        11.84 o                         
  21   3   0         51.01         58.46        13.51 o                         
  22   3   0        131.70        128.18        17.41 o                         
   0   4   0        674.23        702.75        40.58 o                         
   1   4   0       5895.76       5888.58        78.57 o                         
   2   4   0       1662.63       1718.41        27.32 o                         
   3   4   0        130.35        124.02         7.96 o                         
   4   4   0        392.18        365.85        13.23 o                         
   5   4   0       1051.55        987.26        21.95 o                         
   6   4   0        776.61        773.08        22.11 o                         
   7   4   0       3171.77       3515.42        54.20 o                         
   8   4   0        432.94        515.27        22.20 o                         
   9   4   0          0.36          4.14         8.83 o                         
  10   4   0        849.74        894.17        32.03 o                         
  11   4   0         43.21         40.26        11.08 o                         
  12   4   0        183.48        192.40        17.26 o                         
  13   4   0        238.75        262.62        19.56 o                         
  14   4   0        616.14        630.18        34.08 o                         
  15   4   0         10.74         10.28        13.53 o                         
  16   4   0         73.64         74.58        18.89 o                         
  17   4   0         17.93        -13.16        13.16 o                         
  18   4   0         11.65         10.61        10.44 o                         
  19   4   0         14.43          9.60        10.47 o                         
  20   4   0        140.94        136.90        18.22 o                         
  21   4   0          9.05         -2.32         9.41 o                         
   1   5   0         91.98        118.50        16.62 o                         
   2   5   0          4.47          4.33        10.63 o                         
   3   5   0        349.78        323.18        18.80 o                         
   4   5   0         75.50         57.52        10.54 o                         
   5   5   0          9.84         10.51         6.71 o                         
   6   5   0       1137.21       1186.31        31.42 o                         
   7   5   0       2725.66       2737.87        91.51 o                         
   8   5   0        195.54        206.44        19.54 o                         
   9   5   0       1134.87       1128.50        43.45 o                         
  10   5   0         62.67         70.22        17.48 o                         
  11   5   0        271.95        283.48        18.63 o                         
  12   5   0        206.76        194.66        18.82 o                         
  13   5   0         72.58         63.27        16.71 o                         
  14   5   0        127.38         86.25        18.38 o                         
  15   5   0          1.25         -4.50        12.81 o                         
  16   5   0         35.15         27.94        13.36 o                         
  17   5   0        185.26        179.02        20.95 o                         
  18   5   0         85.66         69.83        13.61 o                         
  19   5   0         48.09         70.43        11.88 o                         
  20   5   0         24.67         28.10        10.60 o                         
  21   5   0         31.58         16.21        13.25 o                         
   0   6   0          0.19          9.73        18.64 o                         
   1   6   0       1136.48       1085.25        46.63 o                         
   2   6   0        189.81        206.39        22.83 o                         
   3   6   0         78.80         88.63        17.33 o                         
   4   6   0        419.33        456.79        30.60 o                         
   5   6   0        258.72        263.91        24.86 o                         
   6   6   0        126.40        116.74        15.71 o                         
   7   6   0         32.16         27.21        14.48 o                         
   8   6   0        190.81        165.14        24.55 o                         
   9   6   0        193.69        178.93        18.89 o                         
  10   6   0        310.05        318.72        22.49 o                         
  11   6   0        736.68        810.45        46.66 o                         
  12   6   0          5.75         14.45        14.81 o                         
  13   6   0         74.69         61.22        18.72 o                         
  14   6   0         13.17         34.18        12.46 o                         
  15   6   0         37.04         39.92        11.85 o                         
  16   6   0          7.37          6.28         9.89 o                         
  17   6   0          0.06         -4.79        11.20 o                         
  18   6   0          3.80         -8.26         8.26 o                         
  19   6   0          9.90          3.85         6.39 o                         
   1   7   0        123.50        142.45        16.78 o                         
   2   7   0        168.08        175.93        15.53 o                         
   3   7   0        236.91        220.04        23.61 o                         
   4   7   0        627.62        622.21        28.71 o                         
   5   7   0         98.68         79.05        14.44 o                         
   6   7   0       1324.66       1404.21        45.15 o                         
   7   7   0        185.62        179.67        21.82 o                         
   8   7   0         10.53          5.32        13.14 o                         
   9   7   0          0.97          5.15        13.43 o                         
  10   7   0        401.03        395.57        37.37 o                         
  11   7   0        808.22        749.95        50.86 o                         
  12   7   0         82.37        118.63        22.04 o                         
  13   7   0         20.73         -9.66        14.79 o                         
  14   7   0        153.08        154.48        19.52 o                         
  15   7   0        252.42        301.94        23.36 o                         
  16   7   0         27.74         39.06        10.64 o                         
  17   7   0          1.41         -2.98         9.08 o                         
  18   7   0         13.79          9.84        11.47 o                         
   0   8   0          3.14          5.75        14.51 o                         
   1   8   0        262.01        267.32        19.20 o                         
   2   8   0         52.05         40.67        12.12 o                         
   3   8   0          7.00          6.28        11.95 o                         
   4   8   0        373.08        364.70        34.03 o                         
   5   8   0        124.54        127.42        21.53 o                         
   6   8   0          0.60         13.34        10.09 o                         
   7   8   0         49.65         42.71        17.25 o                         
   8   8   0         11.67        -11.19        15.34 o                         
   9   8   0        157.89        179.00        36.65 o                         
  10   8   0        366.19        378.57        51.06 o                         
  11   8   0         39.12          8.96        15.00 o                         
  12   8   0         10.13          1.44        11.65 o                         
  13   8   0          1.34         17.62        16.46 o                         
  14   8   0        166.36        184.26        21.11 o                         
  15   8   0          3.23         -2.83         7.83 o                         
  16   8   0          3.50         -9.38         9.38 o                         
  17   8   0         62.95         21.87        12.79 o                         
   1   9   0        723.53        649.52        37.52 o                         
   2   9   0         20.00         15.51        10.27 o                         
   3   9   0         71.40         55.11        17.66 o                         
   4   9   0        194.04        166.07        25.06 o                         
   5   9   0        192.84        165.51        22.03 o                         
   6   9   0         48.69         43.11        16.18 o                         
   7   9   0          2.44         -5.19        15.40 o                         
   8   9   0        150.81        153.44        29.62 o                         
   9   9   0         21.93         26.50        18.36 o                         
  10   9   0         44.94         59.79        23.11 o                         
  11   9   0        140.99        138.97        20.32 o                         
  12   9   0          0.33         13.63        11.40 o                         
  13   9   0          1.04         -4.40         9.01 o                         
  14   9   0          6.28         24.10        11.27 o                         
  15   9   0          0.83          7.83        10.92 o                         
   0  10   0         77.69         33.02        21.17 o                         
   1  10   0        652.30        688.16        33.14 o                         
   2  10   0        479.63        573.24        39.24 o                         
   3  10   0         24.59         35.61        14.12 o                         
   4  10   0          5.31         13.95        12.64 o                         
   5  10   0         34.27         52.47        14.25 o                         
   6  10   0         44.47         42.20        16.05 o                         
   7  10   0         14.46         20.73        22.56 o                         
   8  10   0        176.89        166.11        28.48 o                         
   9  10   0         17.42         32.31        12.46 o                         
  10  10   0         15.25          9.33        10.71 o                         
  11  10   0        162.00        154.22        19.25 o                         
  12  10   0        209.65        188.73        66.78 o                         
   1  11   0          4.23         -6.30         8.91 o                         
   2  11   0         58.79         40.67        13.51 o                         
   3  11   0        125.14        142.85        22.87 o                         
   4  11   0          5.42          6.27        14.89 o                         
   5  11   0         38.09         38.23        17.57 o                         
   6  11   0          9.16         24.47        15.24 o                         
   7  11   0         10.35         20.12        17.02 o                         
   8  11   0          1.03          4.23         9.67 o                         
 -23   1   1          2.41         11.94         7.60 o                         
 -22   1   1          7.48         28.33        13.63 o                         
 -21   1   1          5.43         -2.61        10.43 o                         
 -20   1   1        141.44        184.71        24.14 o                         
 -19   1   1        449.30        503.55        36.76 o                         
 -18   1   1        235.69        231.21        26.22 o                         
 -17   1   1        253.80        259.62        28.96 o                         
 -16   1   1         61.75         43.89        11.44 o                         
 -15   1   1          1.34          4.17         7.65 o                         
 -14   1   1        790.79        771.28        29.07 o                         
 -13   1   1         28.51         32.77        12.18 o                         
 -12   1   1          0.70          6.53        11.38 o                         
 -11   1   1         44.49         31.34        12.29 o                         
 -10   1   1        727.77        728.56        34.77 o                         
  -9   1   1        492.49        493.87        28.31 o                         
  -8   1   1        516.26        527.14        18.97 o                         
  -7   1   1       6587.34       6231.36       152.35 o                         
  -6   1   1       2155.84       2022.06        56.67 o                         
  -5   1   1         30.11         26.18         6.12 o                         
  -4   1   1       8970.16       9121.13        52.34 o                         
  -3   1   1       1375.43       1379.47        14.80 o                         
  -2   1   1       1849.71       1928.08        23.45 o                         
  -1   1   1        718.56        772.83        10.81 o                         
   0   1   1       6783.45       6657.48        33.31 o                         
   1   1   1       2422.72       2422.91        21.30 o                         
   2   1   1        210.01        167.86         8.32 o                         
   3   1   1       1668.10       1879.27        19.81 o                         
   4   1   1       9297.02       8879.35        94.35 o                         
   5   1   1        256.28        235.57        12.56 o                         
   6   1   1       7225.53       6427.37       198.96 o                         
   7   1   1        905.96        860.36        23.90 o                         
   8   1   1        362.35        378.66        22.46 o                         
   9   1   1       1373.61       1283.55        40.06 o                         
  10   1   1         78.53        117.51        18.93 o                         
  11   1   1       1293.41       1275.27        53.58 o                         
  12   1   1        613.39        605.67        50.70 o                         
  13   1   1        336.89        330.71        26.70 o                         
  14   1   1         44.37         50.79        26.62 o                         
  15   1   1        429.55        363.50        23.60 o                         
  16   1   1        154.62        121.98        20.69 o                         
  17   1   1         56.18         40.23        28.87 o                         
  18   1   1        152.61        130.06        25.60 o                         
  19   1   1        331.16        351.38        38.69 o                         
  20   1   1         27.47         42.51        12.13 o                         
  21   1   1        192.00        221.18        20.17 o                         
  22   1   1         90.53        101.20        12.46 o                         
 -23   2   1         61.64         27.49        16.97 o                         
 -22   2   1         38.47         52.79        11.74 o                         
 -21   2   1          0.69          9.16        25.32 o                         
 -20   2   1          3.21         -3.25        10.53 o                         
 -19   2   1         36.81         80.63        19.11 o                         
 -18   2   1         13.85         18.05        11.87 o                         
 -17   2   1         20.02         12.68        15.13 o                         
 -16   2   1        671.45        546.56        50.59 o                         
 -15   2   1         17.03         17.16         7.14 o                         
 -14   2   1        506.94        522.20        25.67 o                         
 -13   2   1       2679.08       2610.35        73.41 o                         
 -12   2   1          1.49         12.26        11.74 o                         
 -11   2   1         31.86         51.92        14.66 o                         
 -10   2   1        696.22        820.00        37.27 o                         
  -9   2   1       6716.16       6751.95       202.80 o                         
  -8   2   1        546.02        706.00        26.91 o                         
  -7   2   1        309.29        313.72        22.64 o                         
  -6   2   1         12.65          7.70         3.91 o                         
  -5   2   1        144.90        199.27         9.12 o                         
  -4   2   1        720.44        806.17        15.62 o                         
  -3   2   1      11502.13      11138.23        52.71 o                         
  -2   2   1       8677.34       8603.98        37.43 o                         
  -1   2   1       4459.15       4809.97        36.09 o                         
   0   2   1       5291.07       5345.22        24.54 o                         
   1   2   1        108.19        116.70         4.45 o                         
   2   2   1       6848.33       6603.77        40.79 o                         
   3   2   1         77.80         72.23         6.75 o                         
   4   2   1       1582.84       1664.05        21.45 o                         
   5   2   1        729.14        665.31        15.72 o                         
   6   2   1       1743.17       1711.02        53.75 o                         
   7   2   1        717.96        727.81        19.52 o                         
   8   2   1        170.11        187.00        11.70 o                         
   9   2   1        346.63        408.58        16.44 o                         
  10   2   1        529.97        525.73        25.76 o                         
  11   2   1         95.31        105.89        14.25 o                         
  12   2   1        444.21        530.47        71.54 o                         
  13   2   1        385.78        407.08        28.99 o                         
  14   2   1         68.40         49.60        13.35 o                         
  15   2   1         14.25         33.83        14.90 o                         
  16   2   1          7.22         11.22        11.63 o                         
  17   2   1          1.01         -1.25        12.11 o                         
  18   2   1         84.70         94.73        36.18 o                         
  19   2   1          3.48         13.86        16.01 o                         
  20   2   1        254.26        267.37        24.82 o                         
  21   2   1         11.41         13.92         8.54 o                         
  22   2   1         41.73         39.04         9.63 o                         
 -22   3   1        156.71        152.73        16.13 o                         
 -21   3   1         59.02         67.22        14.43 o                         
 -20   3   1         60.42         62.72        19.33 o                         
 -19   3   1          4.15         12.43        16.39 o                         
 -18   3   1        584.58        588.28        40.39 o                         
 -17   3   1         46.07         33.64        17.34 o                         
 -16   3   1          7.62         42.14        15.64 o                         
 -15   3   1         44.58         42.45        12.57 o                         
 -14   3   1        953.35        953.49        30.15 o                         
 -13   3   1          0.02         -5.03        16.50 o                         
 -12   3   1        410.28        385.89        45.01 o                         
 -11   3   1        308.79        364.61        36.92 o                         
 -10   3   1          3.61          3.50         8.96 o                         
  -9   3   1        223.72        245.95        20.86 o                         
  -8   3   1        335.29        308.94        15.66 o                         
  -7   3   1       1046.09       1063.14        36.64 o                         
  -6   3   1        204.28        223.89        10.19 o                         
  -5   3   1       1584.69       1677.94        23.30 o                         
  -4   3   1       5993.11       6005.19        85.90 o                         
  -3   3   1         33.22         35.06         5.94 o                         
  -2   3   1          2.11          5.78         4.81 o                         
  -1   3   1       2271.52       2450.77        21.34 o                         
   0   3   1       1613.19       1612.32        21.37 o                         
   1   3   1        359.95        316.66         9.39 o                         
   2   3   1         27.92         29.90         2.98 o                         
   3   3   1       1684.30       1679.73        19.94 o                         
   4   3   1       1707.38       1663.35        22.56 o                         
   5   3   1        826.84        752.61        18.55 o                         
   6   3   1       1218.00       1107.84        23.77 o                         
   7   3   1        196.45        203.53        11.95 o                         
   8   3   1         25.68         24.96         7.86 o                         
   9   3   1       2732.90       2679.64        69.71 o                         
  10   3   1        381.07        364.91        22.74 o                         
  11   3   1        803.61        881.92        48.98 o                         
  12   3   1          2.08         11.56        11.24 o                         
  13   3   1         35.59         48.65        12.25 o                         
  14   3   1        568.28        571.90        31.46 o                         
  15   3   1        159.12        166.43        26.09 o                         
  16   3   1         17.11          1.92        11.27 o                         
  17   3   1          4.52         17.69        17.64 o                         
  18   3   1         44.23         47.20        14.01 o                         
  19   3   1        310.07        343.79        28.24 o                         
  20   3   1          2.00          4.15        10.71 o                         
  21   3   1         32.55         42.23         9.49 o                         
  22   3   1        102.09         84.44        17.52 o                         
 -22   4   1          7.34         -4.82         7.85 o                         
 -21   4   1          0.85         10.34         8.57 o                         
 -20   4   1        153.18        158.44        19.53 o                         
 -19   4   1         50.74         84.50        16.73 o                         
 -18   4   1          0.37          0.50        18.16 o                         
 -17   4   1         22.52         35.73        14.01 o                         
 -16   4   1        349.27        296.51        27.29 o                         
 -15   4   1       1172.86       1177.75        54.64 o                         
 -14   4   1        157.68        159.08        13.57 o                         
 -13   4   1          8.70         13.37        13.06 o                         
 -12   4   1        342.93        369.74        23.14 o                         
 -11   4   1        676.57        688.62        33.84 o                         
 -10   4   1       1264.68       1366.72        47.70 o                         
  -9   4   1       1293.20       1489.97        41.79 o                         
  -8   4   1        196.20        209.83        16.58 o                         
  -7   4   1         55.71         39.10         9.56 o                         
  -6   4   1        153.85        174.44        11.80 o                         
  -5   4   1       1868.07       1810.48        32.14 o                         
  -4   4   1          0.39          9.25         6.60 o                         
  -3   4   1        216.97        221.35        11.72 o                         
  -2   4   1       1821.91       1811.87        44.48 o                         
  -1   4   1        349.29        312.87        11.88 o                         
   0   4   1         14.28          9.06         4.65 o                         
   1   4   1         42.38         30.02        11.51 o                         
   2   4   1      11493.12      11893.59        64.97 o                         
   3   4   1       6773.80       6642.72        78.30 o                         
   4   4   1        214.26        230.07        10.62 o                         
   5   4   1         57.34         52.20         8.94 o                         
   6   4   1        511.04        497.87        20.24 o                         
   7   4   1         74.16         76.58        10.79 o                         
   8   4   1        176.60        166.15        17.16 o                         
   9   4   1        619.35        560.14        29.19 o                         
  10   4   1        106.63        116.42        16.01 o                         
  11   4   1        311.45        365.71        20.32 o                         
  12   4   1       1543.70       1539.87        57.61 o                         
  13   4   1       1937.21       2045.99        66.30 o                         
  14   4   1         12.90         17.45        14.09 o                         
  15   4   1        322.92        358.57        30.42 o                         
  16   4   1        376.57        422.24        31.04 o                         
  17   4   1          4.75         14.02        12.56 o                         
  18   4   1          7.03          5.18        11.83 o                         
  19   4   1          0.06          1.63         9.43 o                         
  20   4   1        222.05        243.68        22.88 o                         
  21   4   1          2.03         10.13         8.90 o                         
 -21   5   1         32.79         21.22         9.31 o                         
 -20   5   1        397.47        429.78        24.90 o                         
 -19   5   1         12.35          0.97         8.66 o                         
 -18   5   1         48.97         49.53        12.75 o                         
 -17   5   1          9.41         31.81        12.26 o                         
 -16   5   1         12.05         18.23        14.11 o                         
 -15   5   1        135.83        126.10        19.60 o                         
 -14   5   1        789.43        838.47        46.33 o                         
 -13   5   1          1.74         24.41        10.93 o                         
 -12   5   1        174.21        169.13        16.55 o                         
 -11   5   1        120.53         92.57        15.89 o                         
 -10   5   1       1592.34       1708.58        59.23 o                         
  -9   5   1         31.20         58.07        15.18 o                         
  -8   5   1        825.39        794.32        34.42 o                         
  -7   5   1        376.84        379.50        23.57 o                         
  -6   5   1         96.97        128.07        13.31 o                         
  -5   5   1         49.02         50.13        10.53 o                         
  -4   5   1       2724.75       2791.52        61.41 o                         
  -3   5   1        687.55        654.97        26.63 o                         
  -2   5   1       1898.58       2003.38        54.52 o                         
  -1   5   1        214.44        247.78        21.63 o                         
   0   5   1       3233.46       3494.72        72.25 o                         
   1   5   1          4.50         -3.09        11.35 o                         
   2   5   1       1344.72       1405.85        47.20 o                         
   3   5   1          2.22          8.54        11.37 o                         
   4   5   1         78.32         86.46        11.24 o                         
   5   5   1          3.02          5.56         6.89 o                         
   6   5   1        116.49        138.08        12.95 o                         
   7   5   1         60.46         52.12        10.61 o                         
   8   5   1          9.56          5.60        14.10 o                         
   9   5   1        664.43        661.89        29.34 o                         
  10   5   1          2.53          6.84        12.47 o                         
  11   5   1        369.25        415.87        25.25 o                         
  12   5   1         37.38         31.98        11.73 o                         
  13   5   1        104.12         87.16        20.13 o                         
  14   5   1         44.35         36.72        13.39 o                         
  15   5   1         77.65         83.65        17.59 o                         
  16   5   1         53.15         42.21        14.98 o                         
  17   5   1         28.57         34.05        11.83 o                         
  18   5   1          5.23         -5.33         8.86 o                         
  19   5   1         84.67         76.85        13.10 o                         
  20   5   1          4.03        -12.50        12.50 o                         
 -20   6   1          0.09          2.30         9.51 o                         
 -19   6   1         65.72         58.82        11.32 o                         
 -18   6   1          0.02         10.59         8.52 o                         
 -17   6   1        247.63        280.04        26.64 o                         
 -16   6   1         87.71         92.29        19.48 o                         
 -15   6   1         29.59          7.94        12.44 o                         
 -14   6   1         92.32         73.96        17.25 o                         
 -13   6   1        354.29        388.95        32.64 o                         
 -12   6   1         56.46         21.92        15.11 o                         
 -11   6   1         43.16         40.12        14.67 o                         
 -10   6   1        809.32        807.51        34.04 o                         
  -9   6   1         12.82         25.98        14.98 o                         
  -8   6   1        168.73        190.98        19.48 o                         
  -7   6   1         51.85         37.45        12.77 o                         
  -6   6   1         41.63         47.76        13.82 o                         
  -5   6   1        738.06        710.69        40.12 o                         
  -4   6   1       2319.83       2260.19       172.24 o                         
  -3   6   1        653.25        544.36        46.99 o                         
  -2   6   1        110.71        107.27        18.01 o                         
  -1   6   1         70.36         56.36        15.16 o                         
   0   6   1       1046.87       1167.42        48.10 o                         
   1   6   1       3453.07       3385.49        80.64 o                         
   2   6   1         64.09         53.52        14.58 o                         
   3   6   1        147.36        124.48        19.97 o                         
   4   6   1       1279.40       1181.40        63.22 o                         
   5   6   1       1439.14       1404.72        54.76 o                         
   6   6   1          4.39         -3.01        19.82 o                         
   7   6   1        210.91        199.67        19.85 o                         
   8   6   1        719.41        796.93        33.37 o                         
   9   6   1          2.29         11.81        14.50 o                         
  10   6   1       2818.70       3008.05        72.36 o                         
  11   6   1        787.65        787.68        40.72 o                         
  12   6   1          8.10         13.03        12.06 o                         
  13   6   1         12.32        -13.14        15.05 o                         
  14   6   1       1201.64       1299.48        54.01 o                         
  15   6   1       1113.65       1218.09        48.96 o                         
  16   6   1          2.54         -7.13         8.87 o                         
  17   6   1         21.56         33.75         9.42 o                         
  18   6   1        156.05        167.55        14.24 o                         
  19   6   1         19.08         14.84        11.56 o                         
 -18   7   1          0.07          5.40        12.15 o                         
 -17   7   1          0.09          0.86        10.08 o                         
 -16   7   1        285.16        289.74        25.29 o                         
 -15   7   1          2.51         19.95        10.52 o                         
 -14   7   1        270.18        267.52        23.38 o                         
 -13   7   1        409.22        446.26        36.66 o                         
 -12   7   1        890.59        830.55        52.39 o                         
 -11   7   1         44.96         29.94        15.82 o                         
 -10   7   1       1816.28       1530.04       115.56 o                         
  -9   7   1        931.10        931.43        55.75 o                         
  -8   7   1        350.75        330.03        27.81 o                         
  -7   7   1         56.84         14.22        13.69 o                         
  -6   7   1        745.27        763.17        36.96 o                         
  -5   7   1        722.71        687.69        35.05 o                         
  -4   7   1          2.70          7.35         9.20 o                         
  -3   7   1        838.06        878.90        30.89 o                         
  -2   7   1        502.13        465.48        22.96 o                         
  -1   7   1         80.75         72.49        12.37 o                         
   0   7   1         72.18         82.28        16.76 o                         
   1   7   1          3.97          7.87        10.38 o                         
   2   7   1         86.92         94.16        13.27 o                         
   3   7   1        592.94        599.36        26.38 o                         
   4   7   1        344.41        341.55        22.60 o                         
   5   7   1         90.01         73.93        18.29 o                         
   6   7   1        146.95        142.30        18.99 o                         
   7   7   1        190.25        177.39        20.99 o                         
   8   7   1        369.45        421.72        38.05 o                         
   9   7   1          3.27        -28.62        28.62 o                         
  10   7   1         56.14         85.25        59.97 o                         
  11   7   1        166.32        162.84        25.90 o                         
  12   7   1         38.91         66.91        20.20 o                         
  13   7   1         36.06         11.91        15.39 o                         
  14   7   1        144.60        184.16        17.86 o                         
  15   7   1         23.83         26.11        10.44 o                         
  16   7   1        133.95        163.30        18.41 o                         
  17   7   1        170.11        146.80        14.76 o                         
  18   7   1          1.43          5.86        12.27 o                         
 -17   8   1          0.30         10.13        12.13 o                         
 -16   8   1          5.07        -13.45        19.14 o                         
 -15   8   1         23.98         39.71        11.48 o                         
 -14   8   1         72.55         70.07        16.04 o                         
 -13   8   1         74.06         88.78        15.48 o                         
 -12   8   1        137.85        147.27        24.39 o                         
 -11   8   1        307.84        337.95        34.12 o                         
 -10   8   1         14.05         18.02        16.26 o                         
  -9   8   1         37.89          9.72        13.54 o                         
  -8   8   1        113.31         98.36        21.94 o                         
  -7   8   1         60.23         45.73        18.53 o                         
  -6   8   1        164.25        169.21        25.76 o                         
  -5   8   1         72.45         60.07        18.26 o                         
  -4   8   1         47.77         42.11        15.77 o                         
  -3   8   1         89.02         81.23        16.18 o                         
  -2   8   1        230.27        239.03        18.20 o                         
  -1   8   1        773.63        766.33        31.16 o                         
   0   8   1         18.95         29.38        10.76 o                         
   1   8   1         26.77         21.50        10.17 o                         
   2   8   1        329.18        313.64        26.37 o                         
   3   8   1        233.95        267.45        29.97 o                         
   4   8   1         16.20        -20.26        21.16 o                         
   5   8   1         62.62         60.35        24.50 o                         
   6   8   1        276.51        295.41        27.61 o                         
   7   8   1         69.96         69.68        27.98 o                         
   8   8   1        176.97        189.16        35.76 o                         
   9   8   1        156.19        131.08        24.15 o                         
  10   8   1         86.97         93.44        22.58 o                         
  11   8   1         23.31         40.97        17.10 o                         
  12   8   1        359.25        413.30        32.00 o                         
  13   8   1         35.67         31.65        13.42 o                         
  14   8   1         23.34         10.59        13.62 o                         
  15   8   1         21.16         -1.20        25.11 o                         
  16   8   1        156.53        124.52        24.94 o                         
 -15   9   1         24.93          4.21        13.49 o                         
 -14   9   1          8.86          6.01        10.59 o                         
 -13   9   1        134.64        137.98        14.72 o                         
 -12   9   1          1.99         18.88        11.86 o                         
 -11   9   1          2.80         -8.04        14.19 o                         
 -10   9   1          0.27        -12.47        20.07 o                         
  -9   9   1        256.95        274.26        30.24 o                         
  -8   9   1        290.27        261.90        26.90 o                         
  -7   9   1         16.47         22.59        25.81 o                         
  -6   9   1          0.80         -7.05        11.92 o                         
  -5   9   1        615.60        702.88        67.33 o                         
  -4   9   1        585.04        646.11        33.72 o                         
  -3   9   1        585.85        619.80        33.33 o                         
  -2   9   1         15.58         10.55        10.29 o                         
  -1   9   1          3.20        -13.63        13.63 o                         
   0   9   1         18.33         24.65        13.19 o                         
   1   9   1         29.47         24.47        16.98 o                         
   2   9   1        193.41        196.92        27.14 o                         
   3   9   1         54.57         59.94        19.71 o                         
   4   9   1          0.33          9.11        15.74 o                         
   5   9   1        198.52        195.15        27.43 o                         
   6   9   1        209.69        208.35        34.42 o                         
   7   9   1        113.22        123.10        29.35 o                         
   8   9   1        177.81        217.24        36.25 o                         
   9   9   1         43.61         46.38        18.47 o                         
  10   9   1        133.71        130.51        20.23 o                         
  11   9   1         18.39         22.32        12.78 o                         
  12   9   1          8.62         -0.83        13.27 o                         
  13   9   1        149.23        149.32        20.20 o                         
  14   9   1          9.73         -9.82         9.82 o                         
 -12  10   1         28.21         26.02         9.74 o                         
 -11  10   1          4.22         16.73        10.15 o                         
 -10  10   1         22.40         13.85        10.89 o                         
  -9  10   1         49.12         59.18        15.81 o                         
  -8  10   1          0.55         10.33        15.71 o                         
  -7  10   1         31.50         44.03        33.38 o                         
  -6  10   1        110.86        118.12        22.93 o                         
  -5  10   1        107.11        148.33        25.45 o                         
  -4  10   1          6.00         10.24        21.08 o                         
  -3  10   1         81.03        108.43        21.61 o                         
  -2  10   1         10.90          8.78        11.54 o                         
  -1  10   1         18.97         19.76        12.05 o                         
   0  10   1         57.84         55.78        13.99 o                         
   1  10   1         10.89          0.07        11.51 o                         
   2  10   1         59.26         64.80        13.80 o                         
   3  10   1         59.26         64.56        13.93 o                         
   4  10   1         85.37         75.76        15.92 o                         
   5  10   1         72.55         81.31        24.70 o                         
   6  10   1         10.24         29.60        14.86 o                         
   7  10   1          0.22          1.79        12.38 o                         
   8  10   1          0.46         10.23        10.60 o                         
   9  10   1          7.65         18.88        10.79 o                         
  10  10   1         12.46         -9.83         9.83 o                         
  11  10   1          2.82         20.54        10.13 o                         
  -8  11   1        135.07        116.39        32.46 o                         
  -7  11   1          5.19         14.26        13.81 o                         
  -6  11   1        102.31         80.77        19.37 o                         
  -5  11   1         71.58         52.91        22.78 o                         
  -4  11   1         43.97         43.59        17.87 o                         
  -3  11   1          0.45         -0.27        12.53 o                         
  -2  11   1          0.74         -4.05        12.75 o                         
  -1  11   1          0.81          3.86         9.41 o                         
   0  11   1         15.10          4.88         9.26 o                         
   1  11   1          4.90         10.89        11.19 o                         
   2  11   1        128.48        122.89        21.32 o                         
   3  11   1        129.41        139.88        19.16 o                         
   4  11   1        294.90        279.09        31.30 o                         
   5  11   1        135.97        117.79        23.72 o                         
   6  11   1         24.41         25.47        14.10 o                         
   7  11   1         73.21        103.25        17.63 o                         
   8  11   1        150.10        129.20        22.34 o                         
 -23   0   2         38.14         65.46        21.29 o                         
 -22   0   2        899.72        998.45        74.62 o                         
 -21   0   2        479.00        645.55        44.67 o                         
 -20   0   2        250.67        309.02        34.68 o                         
 -19   0   2        754.61        796.35        57.28 o                         
 -18   0   2        125.64         95.89        34.66 o                         
 -17   0   2        319.79        360.34        56.69 o                         
 -16   0   2          5.51        -10.71        10.71 o                         
 -15   0   2         87.37         90.87        27.61 o                         
 -14   0   2         35.15         33.00        19.63 o                         
 -13   0   2       3131.61       2904.09       110.54 o                         
 -12   0   2        641.68        639.45        52.17 o                         
 -11   0   2        898.95        922.50        60.30 o                         
 -10   0   2        256.39        294.09        36.41 o                         
  -9   0   2        747.26        618.64        47.00 o                         
  -8   0   2       5484.76       5611.15       120.58 o                         
  -7   0   2       1638.01       1748.15        60.55 o                         
  -6   0   2        522.60        579.09        32.95 o                         
  -5   0   2       4037.51       4222.12        41.03 o                         
  -4   0   2         77.44         82.82        13.50 o                         
  -3   0   2      18186.96      17102.39       118.87 o                         
  -2   0   2        513.31        533.17        20.38 o                         
  -1   0   2       4592.81       4268.42        52.31 o                         
   0   0   2        135.26        142.63        12.31 o                         
   1   0   2       5685.91       5973.50        69.27 o                         
   2   0   2       2279.88       1858.41        43.19 o                         
   3   0   2       1087.14        923.08        25.75 o                         
   4   0   2      11367.36      11372.41       144.21 o                         
   5   0   2      26805.84      26303.26       243.81 o                         
   6   0   2      20440.40      20507.14       238.37 o                         
   7   0   2       5169.51       4722.99       124.54 o                         
   8   0   2          3.89         13.37        20.31 o                         
   9   0   2        721.97        687.45        54.42 o                         
  10   0   2        454.29        532.09        50.71 o                         
  11   0   2       2388.05       2175.48       101.64 o                         
  12   0   2         17.19         21.78        18.38 o                         
  13   0   2        277.34        336.70        39.34 o                         
  14   0   2         64.12         55.16        14.57 o                         
  15   0   2       3227.44       3333.47       146.55 o                         
  16   0   2        395.71        450.56        65.73 o                         
  17   0   2         44.66         46.96        27.43 o                         
  18   0   2        814.35        964.23        47.96 o                         
  19   0   2         20.75         31.45        27.98 o                         
  20   0   2          7.67        -16.75        16.75 o                         
  21   0   2          9.00         21.83        17.01 o                         
 -23   1   2         20.25          7.83        18.91 o                         
 -22   1   2          0.51         -0.19         8.40 o                         
 -21   1   2          0.39         -9.27        13.24 o                         
 -20   1   2        325.36        362.48        31.56 o                         
 -19   1   2        425.21        439.89        40.17 o                         
 -18   1   2        219.38        230.26        32.89 o                         
 -17   1   2          8.73          4.77        12.97 o                         
 -16   1   2        637.52        648.76        25.41 o                         
 -15   1   2        613.63        613.30        27.28 o                         
 -14   1   2        213.08        230.28        18.96 o                         
 -13   1   2        753.48        722.55        40.29 o                         
 -12   1   2        123.15        130.11        26.53 o                         
 -11   1   2        126.65        139.96        19.38 o                         
 -10   1   2       1737.03       1619.36        53.24 o                         
  -9   1   2       2107.82       1855.43        96.05 o                         
  -8   1   2        637.31        627.13        21.79 o                         
  -7   1   2         93.92         81.99         7.55 o                         
  -6   1   2        448.86        497.90        19.79 o                         
  -5   1   2      12667.21      12105.84        91.40 o                         
  -4   1   2       1026.27        974.13        18.91 o                         
  -3   1   2       6138.66       6027.19       100.82 o                         
  -2   1   2       7214.22       6938.75        71.18 o                         
  -1   1   2       6682.13       6176.35        40.63 o                         
   0   1   2       6200.57       6049.24        45.84 o                         
   1   1   2      19885.01      19045.69        89.79 o                         
   2   1   2      11684.87      11077.33        62.56 o                         
   3   1   2       1829.58       1918.10        27.61 o                         
   4   1   2        171.91        186.71         8.71 o                         
   5   1   2       5851.04       6420.58        49.68 o                         
   6   1   2         27.84         33.82         7.07 o                         
   7   1   2          6.29          8.22         6.41 o                         
   8   1   2       2782.93       2620.21        49.45 o                         
   9   1   2        518.26        579.64        48.34 o                         
  10   1   2        435.16        414.86        32.66 o                         
  11   1   2         87.91         88.64        19.30 o                         
  12   1   2        647.23        639.98        41.32 o                         
  13   1   2          6.73          6.88         7.98 o                         
  14   1   2        473.93        504.61        25.68 o                         
  15   1   2          3.09         13.13        12.45 o                         
  16   1   2          3.52          9.88        10.06 o                         
  17   1   2         65.31         87.53        15.56 o                         
  18   1   2         24.67         45.16        14.49 o                         
  19   1   2         29.14         27.57        13.24 o                         
  20   1   2        145.71        176.66        19.63 o                         
  21   1   2        113.08        139.24        15.43 o                         
 -23   2   2         35.01         24.43         7.33 o                         
 -22   2   2         47.26         41.40        17.78 o                         
 -21   2   2         37.32         30.80         9.71 o                         
 -20   2   2        115.19        101.43        16.31 o                         
 -19   2   2          0.57         21.64        15.33 o                         
 -18   2   2          7.65          1.23        13.68 o                         
 -17   2   2         12.95          3.11        14.22 o                         
 -16   2   2          8.32         35.86         8.63 o                         
 -15   2   2        387.99        377.49        22.22 o                         
 -14   2   2       3122.53       3224.59        63.71 o                         
 -13   2   2        780.31        802.31        41.93 o                         
 -12   2   2         51.59         50.00        14.57 o                         
 -11   2   2        784.96        702.70        36.94 o                         
 -10   2   2       2644.22       2386.88       208.44 o                         
  -9   2   2        386.20        449.65        19.41 o                         
  -8   2   2       1773.01       1904.48        51.07 o                         
  -7   2   2          3.74          5.31         6.22 o                         
  -6   2   2        152.83        165.39         7.24 o                         
  -5   2   2        240.67        228.08         9.28 o                         
  -4   2   2        748.13        766.39        19.69 o                         
  -3   2   2          4.19          5.62         3.70 o                         
  -2   2   2       3558.84       3593.21        31.13 o                         
  -1   2   2      25743.45      23826.31        91.24 o                         
   0   2   2      12577.50      11661.41        59.28 o                         
   1   2   2       2405.89       2344.95        38.85 o                         
   2   2   2       3825.97       3879.78        37.04 o                         
   3   2   2        148.77        127.27         7.07 o                         
   4   2   2       1341.12       1244.22        22.49 o                         
   5   2   2          4.43          6.60         5.85 o                         
   6   2   2         12.28         32.38         8.20 o                         
   7   2   2       1230.92       1201.52        67.96 o                         
   8   2   2          0.92         -0.15         6.21 o                         
   9   2   2       1069.84        947.05        75.43 o                         
  10   2   2        189.98        195.05        23.24 o                         
  11   2   2        194.56        197.67        27.56 o                         
  12   2   2       2147.37       2352.18        66.30 o                         
  13   2   2        715.71        733.20        32.29 o                         
  14   2   2          8.81         10.12        10.45 o                         
  15   2   2          0.43        -11.23        14.79 o                         
  16   2   2        340.44        309.17        31.43 o                         
  17   2   2        708.91        779.59        45.59 o                         
  18   2   2         30.57         46.86        14.86 o                         
  19   2   2        218.35        238.29        23.96 o                         
  20   2   2         28.02         21.80        10.67 o                         
  21   2   2        163.37        196.72        21.47 o                         
 -23   3   2          8.18         22.81         8.82 o                         
 -22   3   2         80.13        101.21        13.81 o                         
 -21   3   2         87.81         84.62        15.39 o                         
 -20   3   2        107.23        116.60        16.45 o                         
 -19   3   2         74.97         58.37        13.67 o                         
 -18   3   2         25.98         25.92        14.30 o                         
 -17   3   2        448.12        484.14        29.99 o                         
 -16   3   2         16.56          3.73        21.92 o                         
 -15   3   2        332.77        346.97        20.09 o                         
 -14   3   2        150.20        142.66        16.00 o                         
 -13   3   2          4.14         12.77        10.00 o                         
 -12   3   2        164.70        164.95        17.39 o                         
 -11   3   2         31.96         18.15        10.73 o                         
 -10   3   2        340.78        393.79        23.77 o                         
  -9   3   2         38.25         62.13         9.33 o                         
  -8   3   2       2877.52       3336.99       141.97 o                         
  -7   3   2       4184.65       4588.96        84.00 o                         
  -6   3   2        538.04        615.12        21.41 o                         
  -5   3   2        208.16        265.94        10.69 o                         
  -4   3   2       1140.62       1097.62        22.74 o                         
  -3   3   2        752.87        796.90        18.40 o                         
  -2   3   2         64.81         77.44         4.61 o                         
  -1   3   2       1366.23       1444.30        22.05 o                         
   0   3   2       8988.03       9390.39        50.38 o                         
   1   3   2         23.89         18.86         4.20 o                         
   2   3   2        195.43        236.48         9.49 o                         
   3   3   2        258.56        246.15        10.18 o                         
   4   3   2          7.59          0.51         4.37 o                         
   5   3   2          7.16         13.31         5.54 o                         
   6   3   2       6731.22       6976.81       235.20 o                         
   7   3   2        100.63        122.82        13.12 o                         
   8   3   2        303.53        253.65        15.56 o                         
   9   3   2        283.45        297.17        21.35 o                         
  10   3   2       1278.42       1285.63        42.69 o                         
  11   3   2        525.83        576.77        29.00 o                         
  12   3   2         72.72         84.22        19.38 o                         
  13   3   2         21.03         28.11        12.37 o                         
  14   3   2         23.74         44.54        18.83 o                         
  15   3   2        124.79         82.44        26.62 o                         
  16   3   2        155.73        166.40        20.81 o                         
  17   3   2          3.02          6.40        16.89 o                         
  18   3   2         20.31         29.02        13.83 o                         
  19   3   2        170.78        171.20        20.40 o                         
  20   3   2         56.53         51.81        12.47 o                         
  21   3   2         18.99         13.38         8.77 o                         
 -22   4   2          3.02         11.39         9.45 o                         
 -21   4   2          0.10         -6.76        11.36 o                         
 -20   4   2        107.53        100.01        15.88 o                         
 -19   4   2          9.10         24.27        12.12 o                         
 -18   4   2          2.19         -6.79        10.05 o                         
 -17   4   2        236.62        225.91        21.62 o                         
 -16   4   2         48.53         60.99        12.11 o                         
 -15   4   2         60.85         61.09        15.32 o                         
 -14   4   2        184.30        178.70        15.32 o                         
 -13   4   2          1.72          2.04         8.76 o                         
 -12   4   2         10.20         29.38         9.22 o                         
 -11   4   2         17.02         31.66        16.12 o                         
 -10   4   2         23.09         21.54         9.76 o                         
  -9   4   2        620.26        658.47        28.41 o                         
  -8   4   2        503.19        509.79        24.37 o                         
  -7   4   2        147.30        152.18        14.32 o                         
  -6   4   2       1165.91       1236.61        45.42 o                         
  -5   4   2        344.75        377.31        15.77 o                         
  -4   4   2         19.44         23.09         6.43 o                         
  -3   4   2        356.79        431.33        22.58 o                         
  -2   4   2         28.72         33.45         7.25 o                         
  -1   4   2        381.88        444.64        13.16 o                         
   0   4   2       1991.22       2339.30        45.71 o                         
   1   4   2       1165.10       1173.74        25.58 o                         
   2   4   2       1016.74       1080.13        26.12 o                         
   3   4   2          8.80         14.62         6.26 o                         
   4   4   2        420.35        442.07        17.26 o                         
   5   4   2        397.27        386.83        15.33 o                         
   6   4   2        739.16        793.01        23.88 o                         
   7   4   2       1057.10       1107.67        32.45 o                         
   8   4   2        475.78        448.15        22.94 o                         
   9   4   2        224.29        210.38        19.74 o                         
  10   4   2         59.28         62.64         9.41 o                         
  11   4   2         11.96          4.86         9.04 o                         
  12   4   2        245.26        235.20        19.47 o                         
  13   4   2        716.39        684.87        42.55 o                         
  14   4   2        144.96        120.58        19.67 o                         
  15   4   2        191.96        202.11        23.74 o                         
  16   4   2         47.20         17.43        11.38 o                         
  17   4   2         51.51         35.24        12.25 o                         
  18   4   2          7.84         16.12         9.55 o                         
  19   4   2         59.42         47.03        12.85 o                         
  20   4   2          1.39          9.53        11.23 o                         
 -21   5   2         16.17         14.33         7.87 o                         
 -20   5   2        116.29        122.47        19.42 o                         
 -19   5   2        255.26        264.37        22.89 o                         
 -18   5   2        239.36        245.85        25.70 o                         
 -17   5   2         64.93         48.22        17.28 o                         
 -16   5   2        111.61        102.63        18.45 o                         
 -15   5   2        108.86        120.95        17.49 o                         
 -14   5   2         95.42         96.47        17.19 o                         
 -13   5   2         25.30         34.83        10.83 o                         
 -12   5   2         15.22         -4.83        10.49 o                         
 -11   5   2          8.70        -10.45        11.79 o                         
 -10   5   2        330.81        328.71        21.72 o                         
  -9   5   2        130.78        160.06        26.59 o                         
  -8   5   2          9.74          5.12         9.71 o                         
  -7   5   2         25.17         12.25        10.65 o                         
  -6   5   2       1473.56       1526.50        48.83 o                         
  -5   5   2        146.50        138.02        14.38 o                         
  -4   5   2       1803.62       1841.92        49.05 o                         
  -3   5   2         28.63         23.93         9.98 o                         
  -2   5   2       1321.00       1316.06        36.66 o                         
  -1   5   2         96.46        113.83        24.63 o                         
   0   5   2        249.82        235.58        23.74 o                         
   1   5   2        170.10        179.42        21.49 o                         
   2   5   2        628.01        746.90        39.02 o                         
   3   5   2        549.62        532.47        34.30 o                         
   4   5   2       1627.33       1501.65        55.75 o                         
   5   5   2        494.58        470.59        34.10 o                         
   6   5   2       1067.44       1006.30        71.19 o                         
   7   5   2        817.72        838.92        35.90 o                         
   8   5   2        848.28        825.76        40.19 o                         
   9   5   2       1173.66       1212.54        37.26 o                         
  10   5   2        290.56        325.24        20.70 o                         
  11   5   2        220.86        208.60        21.41 o                         
  12   5   2         40.45          5.86        13.55 o                         
  13   5   2         95.11         81.72        19.17 o                         
  14   5   2        163.20        168.72        23.04 o                         
  15   5   2        444.92        449.76        32.00 o                         
  16   5   2         31.15         33.17        14.76 o                         
  17   5   2          8.85          6.66        10.05 o                         
  18   5   2        136.00        160.04        18.40 o                         
  19   5   2        148.10        138.05        31.44 o                         
 -20   6   2          0.13         -8.93         8.93 o                         
 -19   6   2          6.63          9.11        16.29 o                         
 -18   6   2         42.85         27.02        10.17 o                         
 -17   6   2          0.09         10.50         9.58 o                         
 -16   6   2          1.94         32.05        14.36 o                         
 -15   6   2          9.97         24.50        13.18 o                         
 -14   6   2        128.11        110.99        27.18 o                         
 -13   6   2         98.42        109.90        19.14 o                         
 -12   6   2        281.81        241.83        26.32 o                         
 -11   6   2         92.36         71.74        15.30 o                         
 -10   6   2        241.95        232.44        19.30 o                         
  -9   6   2        167.63        170.63        16.38 o                         
  -8   6   2         43.03         35.81        12.70 o                         
  -7   6   2        171.86        159.94        14.85 o                         
  -6   6   2        230.98        245.89        24.22 o                         
  -5   6   2        100.41        100.10        14.67 o                         
  -4   6   2          5.00          9.25        11.12 o                         
  -3   6   2        365.97        388.90        31.50 o                         
  -2   6   2        134.15         96.47        19.48 o                         
  -1   6   2        292.34        320.52        28.65 o                         
   0   6   2        309.48        328.01        50.99 o                         
   1   6   2        339.11        352.96        31.00 o                         
   2   6   2        133.91        144.42        22.05 o                         
   3   6   2         37.26         36.23        16.44 o                         
   4   6   2        175.98        154.78        23.23 o                         
   5   6   2         31.57         26.46        16.20 o                         
   6   6   2        760.49        853.43        36.27 o                         
   7   6   2          2.09         39.49        19.28 o                         
   8   6   2        587.39        589.97        41.48 o                         
   9   6   2          0.22         -5.46        12.77 o                         
  10   6   2          2.37         -4.58        15.27 o                         
  11   6   2       1013.20        963.92        44.24 o                         
  12   6   2        199.40        206.38        26.04 o                         
  13   6   2          2.20         24.74        15.71 o                         
  14   6   2        214.47        246.98        27.61 o                         
  15   6   2        163.90        199.35        23.89 o                         
  16   6   2         39.92         44.71        13.79 o                         
  17   6   2         53.24         55.63        12.30 o                         
  18   6   2          8.33         21.67        10.32 o                         
 -19   7   2         18.31         18.31        11.51 o                         
 -18   7   2         93.86         67.13        14.70 o                         
 -17   7   2          3.97         17.33        11.29 o                         
 -16   7   2         32.28         21.25        11.92 o                         
 -15   7   2        128.61        144.23        21.14 o                         
 -14   7   2         59.22         44.90        15.65 o                         
 -13   7   2        160.84        158.67        27.51 o                         
 -12   7   2          4.75         -4.39        15.75 o                         
 -11   7   2        218.07        156.48        22.54 o                         
 -10   7   2         81.49         62.04        16.49 o                         
  -9   7   2        131.23        188.01        24.69 o                         
  -8   7   2        443.79        458.08        28.13 o                         
  -7   7   2        678.94        697.26        33.31 o                         
  -6   7   2        139.36        143.74        17.13 o                         
  -5   7   2          3.58         14.75         9.48 o                         
  -4   7   2        287.32        300.92        23.94 o                         
  -3   7   2        184.76        159.80        17.36 o                         
  -2   7   2        442.56        470.49        26.00 o                         
  -1   7   2        655.34        647.11        27.46 o                         
   0   7   2         68.42         67.75        14.85 o                         
   1   7   2        238.10        201.84        16.54 o                         
   2   7   2         13.74         35.73        10.30 o                         
   3   7   2         86.99         86.49        12.46 o                         
   4   7   2          1.69         -4.29        20.47 o                         
   5   7   2        656.69        650.50        31.76 o                         
   6   7   2         48.34         53.64        19.55 o                         
   7   7   2       1109.33       1130.87        71.04 o                         
   8   7   2         60.84        102.61        23.71 o                         
   9   7   2        171.49        167.37        26.48 o                         
  10   7   2         82.26         97.04        21.57 o                         
  11   7   2        150.42        181.31        26.98 o                         
  12   7   2         40.74         26.57        18.44 o                         
  13   7   2         19.10         22.56        20.77 o                         
  14   7   2         25.80         31.66        14.57 o                         
  15   7   2         12.60         12.64        11.45 o                         
  16   7   2         65.00         41.38         9.97 o                         
  17   7   2         78.03         88.14        21.20 o                         
 -17   8   2         11.32         16.11        17.18 o                         
 -16   8   2         56.41         85.42        17.38 o                         
 -15   8   2         15.49         27.02        15.40 o                         
 -14   8   2         53.43         44.20        11.83 o                         
 -13   8   2        440.85        427.23        34.05 o                         
 -12   8   2        429.07        373.38        33.67 o                         
 -11   8   2         66.79         86.82        19.00 o                         
 -10   8   2         25.28         15.26        13.83 o                         
  -9   8   2        345.08        381.64        31.84 o                         
  -8   8   2         74.27         40.26        18.70 o                         
  -7   8   2        300.21        330.61        38.75 o                         
  -6   8   2         49.63         33.94        16.68 o                         
  -5   8   2          1.41        -13.23        13.23 o                         
  -4   8   2         43.10         56.33        15.23 o                         
  -3   8   2        888.85        892.22        40.43 o                         
  -2   8   2        440.24        435.52        28.51 o                         
  -1   8   2        209.30        214.70        24.05 o                         
   0   8   2          1.41          8.33        13.58 o                         
   1   8   2       1901.87       2000.01        78.56 o                         
   2   8   2         50.16         76.18        16.27 o                         
   3   8   2         63.50        112.94        20.85 o                         
   4   8   2         72.48         47.81        16.04 o                         
   5   8   2         27.82          4.96        17.98 o                         
   6   8   2        355.69        400.15        32.52 o                         
   7   8   2        199.43        197.12        24.70 o                         
   8   8   2         67.59         50.44        23.62 o                         
   9   8   2         29.44         17.22        13.63 o                         
  10   8   2         39.67         22.10        13.12 o                         
  11   8   2        186.14        198.03        20.88 o                         
  12   8   2         45.28         57.20        13.46 o                         
  13   8   2          6.20         20.75        19.25 o                         
  14   8   2         64.34         62.81        13.27 o                         
  15   8   2         33.21         26.53        11.11 o                         
 -15   9   2         45.29         54.52        17.89 o                         
 -14   9   2         54.59         41.96        14.85 o                         
 -13   9   2         36.49         23.79        11.08 o                         
 -12   9   2         60.91         59.83        12.79 o                         
 -11   9   2        369.11        352.20        29.98 o                         
 -10   9   2          8.38         24.23        15.49 o                         
  -9   9   2         19.51         18.59        17.18 o                         
  -8   9   2        163.90        189.19        21.53 o                         
  -7   9   2         63.70         48.43        17.13 o                         
  -6   9   2          0.08         -9.33         9.33 o                         
  -5   9   2        206.89        221.71        25.89 o                         
  -4   9   2        732.22        753.82        47.60 o                         
  -3   9   2        285.63        277.03        26.15 o                         
  -2   9   2          9.57         18.49        13.48 o                         
  -1   9   2        123.42         95.55        18.36 o                         
   0   9   2         21.27         13.15        21.06 o                         
   1   9   2         28.41         28.50        15.01 o                         
   2   9   2         24.99         48.31        15.75 o                         
   3   9   2        154.99        125.83        25.15 o                         
   4   9   2         24.48         20.25        17.08 o                         
   5   9   2        157.40        120.71        26.59 o                         
   6   9   2        357.99        347.91        34.76 o                         
   7   9   2         26.53          0.98        15.86 o                         
   8   9   2          1.76          2.07        14.64 o                         
   9   9   2          4.48         19.23        17.31 o                         
  10   9   2        240.56        268.41        26.75 o                         
  11   9   2         14.99         21.46        14.13 o                         
  12   9   2         14.87          2.58         9.47 o                         
  13   9   2         41.71         33.68        11.23 o                         
 -12  10   2          7.95          5.32         8.22 o                         
 -11  10   2         37.12         41.93        14.86 o                         
 -10  10   2        172.70        185.51        19.71 o                         
  -9  10   2         34.19         24.60        17.50 o                         
  -8  10   2          0.40        -15.96        15.96 o                         
  -7  10   2         31.12         31.89        14.84 o                         
  -6  10   2          2.89          7.47        18.22 o                         
  -5  10   2        189.49        235.44        46.64 o                         
  -4  10   2         82.34         52.21        22.84 o                         
  -3  10   2         53.86         45.29        22.73 o                         
  -2  10   2         39.28         41.89        17.56 o                         
  -1  10   2        152.28        186.28        26.47 o                         
   0  10   2        181.31        172.26        20.63 o                         
   1  10   2          0.16          5.68        11.11 o                         
   2  10   2          6.90         -9.38        13.12 o                         
   3  10   2        291.60        312.90        25.86 o                         
   4  10   2         95.56         94.86        18.89 o                         
   5  10   2         20.62          8.71        18.28 o                         
   6  10   2          0.21          3.72        16.90 o                         
   7  10   2         13.32         42.81        18.12 o                         
   8  10   2         38.06         29.25        17.07 o                         
   9  10   2         44.02         20.73        10.34 o                         
  10  10   2          3.91         -2.48        19.12 o                         
  11  10   2          1.83          6.74        13.89 o                         
  -8  11   2         64.48         75.49        24.92 o                         
  -7  11   2         89.00         84.84        17.66 o                         
  -6  11   2          7.67         21.01        17.25 o                         
  -5  11   2         66.71         67.47        19.07 o                         
  -4  11   2         56.96         70.84        17.68 o                         
  -3  11   2        114.57        152.54        39.98 o                         
  -2  11   2          0.44        -10.28        11.86 o                         
  -1  11   2         23.86         23.40        17.40 o                         
   0  11   2         42.83         51.62        19.94 o                         
   1  11   2         14.89         15.71        12.04 o                         
   2  11   2         97.09         88.17        13.00 o                         
   3  11   2         47.78         41.55        12.41 o                         
   4  11   2         29.73         19.82        12.80 o                         
   5  11   2          2.59         -8.49         8.49 o                         
   6  11   2         69.04         52.02        14.20 o                         
 -23   1   3         23.37          6.18        11.97 o                         
 -22   1   3         42.44         47.67        11.17 o                         
 -21   1   3         58.86         73.33        16.20 o                         
 -20   1   3         43.09         29.43        15.05 o                         
 -19   1   3         81.45         95.90        22.54 o                         
 -18   1   3        110.60        124.56        18.05 o                         
 -17   1   3        706.66        785.90        49.18 o                         
 -16   1   3        541.12        536.77        26.69 o                         
 -15   1   3        630.72        617.63        26.88 o                         
 -14   1   3        464.53        469.48        25.42 o                         
 -13   1   3        440.36        506.27        36.10 o                         
 -12   1   3        588.86        593.37        66.13 o                         
 -11   1   3         90.88         84.74        17.86 o                         
 -10   1   3         19.51         36.05        14.02 o                         
  -9   1   3         77.44         71.71        15.16 o                         
  -8   1   3       5158.61       5373.52        91.46 o                         
  -7   1   3        338.71        381.96        23.46 o                         
  -6   1   3       1129.04       1055.03        23.47 o                         
  -5   1   3       1158.66       1157.28        20.95 o                         
  -4   1   3       3809.51       3795.14        48.67 o                         
  -3   1   3        139.90        144.01        11.03 o                         
  -2   1   3         12.03         15.13         6.51 o                         
  -1   1   3        239.47        224.36         8.87 o                         
   0   1   3          6.82          4.82         3.38 o                         
   1   1   3        417.78        493.99        18.12 o                         
   2   1   3        168.47        126.92        10.91 o                         
   3   1   3       1073.90       1077.05        28.80 o                         
   4   1   3         35.22         16.37         9.35 o                         
   5   1   3       2423.57       2373.81        43.26 o                         
   6   1   3          8.72          7.96         9.19 o                         
   7   1   3        259.04        272.38        19.38 o                         
   8   1   3       3279.53       2631.73        58.76 o                         
   9   1   3        981.33        812.09        35.42 o                         
  10   1   3        134.11        123.96        17.57 o                         
  11   1   3        331.53        338.74        24.10 o                         
  12   1   3        131.68        140.38        13.41 o                         
  13   1   3         51.22         20.71        10.54 o                         
  14   1   3        112.57         87.67        17.41 o                         
  15   1   3         14.95         28.80        12.95 o                         
  16   1   3          7.46        -10.57        13.59 o                         
  17   1   3        197.63        222.31        20.11 o                         
  18   1   3        429.11        488.54        32.95 o                         
  19   1   3         64.66         49.32        14.60 o                         
  20   1   3          2.00          1.33         7.44 o                         
 -23   2   3         66.02         68.42        17.48 o                         
 -22   2   3         36.87         26.38         8.69 o                         
 -21   2   3          7.13          6.45        10.50 o                         
 -20   2   3          6.10          6.16        15.03 o                         
 -19   2   3        106.12        110.78        24.06 o                         
 -18   2   3         46.65         48.08        15.01 o                         
 -17   2   3          8.24          9.75        17.20 o                         
 -16   2   3       1000.64       1003.28        55.59 o                         
 -15   2   3         46.46         42.66        10.63 o                         
 -14   2   3        229.71        214.68        21.81 o                         
 -13   2   3         50.22         50.01        16.63 o                         
 -12   2   3         16.08         10.63        11.82 o                         
 -11   2   3       1814.81       1777.82        59.44 o                         
 -10   2   3         57.42         50.49        14.11 o                         
  -9   2   3        230.27        205.05        20.63 o                         
  -8   2   3        791.32        707.32        31.75 o                         
  -7   2   3       3489.90       3776.43        71.66 o                         
  -6   2   3         11.89         17.00         6.13 o                         
  -5   2   3        115.77        127.31         9.96 o                         
  -4   2   3       9214.28       9649.98        68.18 o                         
  -3   2   3       6173.49       6116.24        49.31 o                         
  -2   2   3       1326.73       1376.31        36.76 o                         
  -1   2   3       2641.29       2695.31        35.26 o                         
   0   2   3       4441.88       4491.90        51.69 o                         
   1   2   3         26.05         16.83         6.39 o                         
   2   2   3      14417.41      13851.11        94.17 o                         
   3   2   3       1232.38       1180.21        29.70 o                         
   4   2   3       1871.48       1972.04        63.79 o                         
   5   2   3        292.38        282.31        14.36 o                         
   6   2   3        319.35        282.37        18.00 o                         
   7   2   3        781.56        771.40        30.24 o                         
   8   2   3        584.97        538.73        27.73 o                         
   9   2   3         75.51         46.76        13.16 o                         
  10   2   3        356.67        369.74        26.18 o                         
  11   2   3        298.57        344.36        19.70 o                         
  12   2   3        305.42        294.26        18.83 o                         
  13   2   3        197.14        204.75        17.76 o                         
  14   2   3        353.33        347.68        29.47 o                         
  15   2   3        479.76        485.75        32.70 o                         
  16   2   3        167.20        174.92        24.03 o                         
  17   2   3         16.33         19.80        13.87 o                         
  18   2   3         55.00         67.23        16.43 o                         
  19   2   3          0.63         12.86        10.34 o                         
  20   2   3         85.16        107.12        18.16 o                         
 -23   3   3          2.17         -6.59         6.59 o                         
 -22   3   3          7.28         -2.23         8.06 o                         
 -21   3   3         42.16         29.56         9.89 o                         
 -20   3   3         66.30         59.64        13.15 o                         
 -19   3   3         38.60         47.46        15.10 o                         
 -18   3   3         81.60         97.28        15.92 o                         
 -17   3   3        148.74        150.42        20.16 o                         
 -16   3   3          1.72         -0.73        11.84 o                         
 -15   3   3         79.33         99.05        13.81 o                         
 -14   3   3        333.53        328.63        25.99 o                         
 -13   3   3        718.18        722.38        28.53 o                         
 -12   3   3         25.09         26.87        17.31 o                         
 -11   3   3        395.38        332.21        29.11 o                         
 -10   3   3       1587.98       1729.32        55.74 o                         
  -9   3   3         55.35         69.54        11.47 o                         
  -8   3   3         19.90         25.94         7.29 o                         
  -7   3   3       2222.90       2231.15        46.98 o                         
  -6   3   3        143.95        169.36         8.99 o                         
  -5   3   3       2822.83       3033.20        37.09 o                         
  -4   3   3        268.11        291.36         9.56 o                         
  -3   3   3       2500.55       2583.73        27.92 o                         
  -2   3   3       1128.10       1163.35        24.32 o                         
  -1   3   3       3203.45       3488.86        41.89 o                         
   0   3   3          2.82          6.99         4.48 o                         
   1   3   3       2517.84       2775.49        37.81 o                         
   2   3   3        620.07        625.00        19.10 o                         
   3   3   3        539.37        527.55        18.40 o                         
   4   3   3         14.91          8.83         6.78 o                         
   5   3   3          7.58         19.22         8.28 o                         
   6   3   3       1546.50       1670.86        42.74 o                         
   7   3   3        795.61        800.93        26.13 o                         
   8   3   3        156.67        136.72        13.52 o                         
   9   3   3         41.93         43.32        12.58 o                         
  10   3   3        822.27        767.12        33.55 o                         
  11   3   3       1375.79       1357.40        41.39 o                         
  12   3   3         42.85         27.51        11.47 o                         
  13   3   3        166.41        147.26        21.84 o                         
  14   3   3        243.69        247.08        25.53 o                         
  15   3   3          2.19         12.44        13.30 o                         
  16   3   3        296.85        296.89        25.97 o                         
  17   3   3         12.45        -12.11        12.11 o                         
  18   3   3         12.23         -6.01        11.11 o                         
  19   3   3         10.32         16.67        13.92 o                         
  20   3   3        199.62        215.67        19.98 o                         
 -22   4   3          7.65          8.99        11.82 o                         
 -21   4   3         11.44         -4.19        11.47 o                         
 -20   4   3        104.41        106.22        16.53 o                         
 -19   4   3        155.59        150.91        17.80 o                         
 -18   4   3        297.63        320.08        22.89 o                         
 -17   4   3        152.77        161.15        16.52 o                         
 -16   4   3         11.46          3.57        12.95 o                         
 -15   4   3         36.14         40.24        17.28 o                         
 -14   4   3        254.18        260.04        17.38 o                         
 -13   4   3        619.44        586.71        24.98 o                         
 -12   4   3        111.99         95.56        13.28 o                         
 -11   4   3        370.12        373.34        39.99 o                         
 -10   4   3       1055.27        984.08        47.90 o                         
  -9   4   3       1010.36        955.43        46.99 o                         
  -8   4   3         16.61         10.03         7.85 o                         
  -7   4   3        676.46        814.63        28.55 o                         
  -6   4   3        689.99        804.32        27.26 o                         
  -5   4   3        348.37        355.73        16.06 o                         
  -4   4   3       1217.66       1224.78        31.08 o                         
  -3   4   3         15.13         20.01         5.52 o                         
  -2   4   3       1479.58       1555.16        60.88 o                         
  -1   4   3        789.39        870.22        21.60 o                         
   0   4   3       5005.94       5515.88       153.19 o                         
   1   4   3       3509.41       3798.86        54.13 o                         
   2   4   3        386.88        391.24        19.22 o                         
   3   4   3        334.31        299.50        17.88 o                         
   4   4   3        228.68        185.78        15.67 o                         
   5   4   3        120.76        124.47        14.29 o                         
   6   4   3        216.27        231.72        18.16 o                         
   7   4   3       1040.58       1048.76        36.28 o                         
   8   4   3         55.31         63.04        14.13 o                         
   9   4   3       1278.74       1254.40        57.58 o                         
  10   4   3       1917.36       1767.60        94.75 o                         
  11   4   3          4.87         18.66        11.61 o                         
  12   4   3         56.11         58.53        15.20 o                         
  13   4   3        131.79        121.28        19.60 o                         
  14   4   3        309.43        322.66        27.37 o                         
  15   4   3          8.37         20.79        11.71 o                         
  16   4   3         38.52         57.82        12.99 o                         
  17   4   3        340.15        373.48        51.37 o                         
  18   4   3         76.07         77.95        18.11 o                         
  19   4   3         30.04         40.87        12.46 o                         
 -21   5   3         90.15         71.69        17.55 o                         
 -20   5   3          2.05         -1.34         8.98 o                         
 -19   5   3         27.88          5.18        12.50 o                         
 -18   5   3         54.90         54.59        13.30 o                         
 -17   5   3        316.38        334.73        26.38 o                         
 -16   5   3         16.81         12.58        12.03 o                         
 -15   5   3        301.54        328.20        35.47 o                         
 -14   5   3         16.95         37.21        15.55 o                         
 -13   5   3        504.29        451.83        34.99 o                         
 -12   5   3         13.19         24.34        11.49 o                         
 -11   5   3        381.50        396.18        21.49 o                         
 -10   5   3         89.45        112.25        28.82 o                         
  -9   5   3        370.25        389.32        22.68 o                         
  -8   5   3         16.24         30.97        10.61 o                         
  -7   5   3        652.02        697.97        29.32 o                         
  -6   5   3          6.45         12.23         8.58 o                         
  -5   5   3       1545.50       1636.85       106.36 o                         
  -4   5   3         22.52         30.64         8.32 o                         
  -3   5   3       1377.02       1352.39        42.21 o                         
  -2   5   3       1698.69       1838.21        45.92 o                         
  -1   5   3         26.82         25.96        16.77 o                         
   0   5   3          4.87        -13.42        15.08 o                         
   1   5   3         35.80         27.86        15.40 o                         
   2   5   3         25.30         38.07        16.91 o                         
   3   5   3       1924.78       1830.97        66.70 o                         
   4   5   3        569.68        570.58        38.99 o                         
   5   5   3       2174.78       2180.04        72.84 o                         
   6   5   3        569.80        590.44        39.45 o                         
   7   5   3        349.11        377.35        24.26 o                         
   8   5   3         72.86         53.34        11.14 o                         
   9   5   3        791.06        801.37        34.34 o                         
  10   5   3          0.79        -14.08        14.08 o                         
  11   5   3        236.77        228.66        26.06 o                         
  12   5   3          2.00         13.67        14.89 o                         
  13   5   3        158.92        171.66        22.89 o                         
  14   5   3         13.37         -2.51        12.35 o                         
  15   5   3        167.26        140.99        21.79 o                         
  16   5   3        210.96        234.62        24.68 o                         
  17   5   3         14.00         12.07        13.49 o                         
  18   5   3         26.94         25.66        11.77 o                         
  19   5   3          6.79          9.07         6.76 o                         
 -20   6   3         20.22         44.87        10.67 o                         
 -19   6   3         94.54         97.06        13.74 o                         
 -18   6   3        146.67        169.89        16.40 o                         
 -17   6   3         34.57         36.60        11.35 o                         
 -16   6   3         26.31         28.50        13.91 o                         
 -15   6   3        223.41        225.75        20.50 o                         
 -14   6   3          0.37         -2.52        10.80 o                         
 -13   6   3         12.59         10.31        15.16 o                         
 -12   6   3       1523.50       1392.10        86.37 o                         
 -11   6   3        264.36        250.55        32.69 o                         
 -10   6   3         49.02         34.03        12.62 o                         
  -9   6   3        386.13        367.65        21.58 o                         
  -8   6   3        621.07        604.86        24.38 o                         
  -7   6   3       1056.97       1076.27        30.96 o                         
  -6   6   3          2.51          3.64         7.36 o                         
  -5   6   3         48.86         38.22        12.35 o                         
  -4   6   3         78.55         69.53        13.08 o                         
  -3   6   3        244.11        244.75        27.66 o                         
  -2   6   3       1350.00       1326.80        58.20 o                         
  -1   6   3        144.63        129.85        23.62 o                         
   0   6   3         82.88         76.35        21.72 o                         
   1   6   3       1569.12       1509.35        64.14 o                         
   2   6   3        645.75        627.12        42.45 o                         
   3   6   3        878.42        889.91        33.01 o                         
   4   6   3        105.33         67.98        12.17 o                         
   5   6   3        448.72        414.88        25.72 o                         
   6   6   3        327.17        311.31        23.23 o                         
   7   6   3        552.67        506.36        34.50 o                         
   8   6   3         15.70         25.11        16.40 o                         
   9   6   3         28.35         15.45        15.17 o                         
  10   6   3         93.49         94.67        19.24 o                         
  11   6   3        734.18        820.76        43.83 o                         
  12   6   3        187.38        201.21        26.83 o                         
  13   6   3          5.40        -14.61        14.61 o                         
  14   6   3        384.99        419.78        41.83 o                         
  15   6   3        312.86        356.98        35.72 o                         
  16   6   3          4.72          6.48        16.19 o                         
  17   6   3        126.73        118.28        15.42 o                         
 -19   7   3         76.81         67.41        17.09 o                         
 -18   7   3         36.51         22.78        19.47 o                         
 -17   7   3          1.30         20.94        10.43 o                         
 -16   7   3          9.03         16.00         8.15 o                         
 -15   7   3        124.87        149.95        21.71 o                         
 -14   7   3        109.68         64.31        17.90 o                         
 -13   7   3         10.54         22.45        17.85 o                         
 -12   7   3        155.07        162.17        18.77 o                         
 -11   7   3         28.99         32.14        17.43 o                         
 -10   7   3        307.91        287.02        33.16 o                         
  -9   7   3        584.55        545.21        36.64 o                         
  -8   7   3        557.07        541.31        35.50 o                         
  -7   7   3         40.22         24.97        16.60 o                         
  -6   7   3       1572.68       1629.76        57.78 o                         
  -5   7   3       2597.76       2647.19        61.14 o                         
  -4   7   3         31.56         44.88        13.80 o                         
  -3   7   3       1379.60       1470.64        39.63 o                         
  -2   7   3          1.95         -6.51        10.54 o                         
  -1   7   3        722.75        795.89        30.32 o                         
   0   7   3         53.76         55.46        12.80 o                         
   1   7   3        615.84        614.75        27.00 o                         
   2   7   3        149.34        138.20        15.25 o                         
   3   7   3        118.71        134.52        17.37 o                         
   4   7   3        164.83        168.63        18.82 o                         
   5   7   3        199.08        185.79        19.91 o                         
   6   7   3        307.97        333.70        29.01 o                         
   7   7   3         14.26          8.24        13.27 o                         
   8   7   3        155.68        183.00        24.23 o                         
   9   7   3        489.59        482.80        38.12 o                         
  10   7   3          1.00         14.02        13.88 o                         
  11   7   3          6.96         13.01        16.97 o                         
  12   7   3        622.76        693.82        35.98 o                         
  13   7   3        622.92        627.05        44.64 o                         
  14   7   3          8.88         20.23         9.64 o                         
  15   7   3        200.53        184.57        18.65 o                         
  16   7   3         18.33          0.51        12.83 o                         
 -17   8   3         74.99         75.60        13.22 o                         
 -16   8   3         14.65         25.48        13.73 o                         
 -15   8   3          3.00         16.35        13.46 o                         
 -14   8   3        274.76        296.92        32.03 o                         
 -13   8   3         43.40         50.16        11.97 o                         
 -12   8   3          6.26          8.17        15.68 o                         
 -11   8   3          3.44         -9.84        19.90 o                         
 -10   8   3        232.89        245.37        30.46 o                         
  -9   8   3        331.19        340.04        40.96 o                         
  -8   8   3         11.93         38.41        15.78 o                         
  -7   8   3         58.95         48.39        15.00 o                         
  -6   8   3        299.22        316.41        25.74 o                         
  -5   8   3         16.84         37.99        12.45 o                         
  -4   8   3        176.14        178.74        20.06 o                         
  -3   8   3        174.12        145.47        19.26 o                         
  -2   8   3        178.67        146.58        21.49 o                         
  -1   8   3         30.63         42.96        14.12 o                         
   0   8   3        120.94        138.97        20.11 o                         
   1   8   3         84.52         98.36        17.47 o                         
   2   8   3         13.32         -7.22        11.93 o                         
   3   8   3        438.39        379.66        31.04 o                         
   4   8   3        759.11        815.00        45.00 o                         
   5   8   3         38.37         45.68        16.20 o                         
   6   8   3         16.41         22.20        16.74 o                         
   7   8   3        114.76        121.46        20.57 o                         
   8   8   3         10.61         22.35        15.57 o                         
   9   8   3         19.24          8.18        13.63 o                         
  10   8   3          5.02        -15.62        15.62 o                         
  11   8   3          7.31        -11.17        11.17 o                         
  12   8   3          4.09         -5.07         9.31 o                         
  13   8   3        154.93        177.49        19.27 o                         
  14   8   3        111.76        127.78        16.13 o                         
 -15   9   3          1.38         16.49        16.84 o                         
 -14   9   3        138.25        134.61        20.80 o                         
 -13   9   3         58.66         50.47        16.84 o                         
 -12   9   3         47.42         58.64        13.07 o                         
 -11   9   3        130.43        129.48        18.28 o                         
 -10   9   3         61.51         18.69        15.78 o                         
  -9   9   3          1.11         15.56        12.26 o                         
  -8   9   3          3.41         -7.40        13.08 o                         
  -7   9   3        302.90        294.92        27.65 o                         
  -6   9   3        360.03        350.98        29.76 o                         
  -5   9   3          6.95          0.28        13.78 o                         
  -4   9   3        144.36        168.47        21.65 o                         
  -3   9   3         55.42         67.83        14.39 o                         
  -2   9   3          0.98         25.23        15.47 o                         
  -1   9   3         21.04         39.15        13.77 o                         
   0   9   3         57.54         40.22        15.34 o                         
   1   9   3        103.72         82.63        17.48 o                         
   2   9   3         88.88         59.93        19.50 o                         
   3   9   3        272.74        270.58        26.32 o                         
   4   9   3         31.28         30.32        18.05 o                         
   5   9   3        103.24         69.90        16.70 o                         
   6   9   3         23.18         34.98        17.89 o                         
   7   9   3        495.37        501.40        35.93 o                         
   8   9   3          1.17         13.68        12.60 o                         
   9   9   3          8.16          3.25        14.40 o                         
  10   9   3         64.10         65.95        12.87 o                         
  11   9   3        119.84        113.20        21.16 o                         
  12   9   3         56.97         45.86        21.17 o                         
 -12  10   3          6.45         -3.54        11.55 o                         
 -11  10   3          6.94         16.96         8.50 o                         
 -10  10   3        233.57        304.79        28.08 o                         
  -9  10   3         41.60         65.59        15.05 o                         
  -8  10   3          1.96         47.54        14.52 o                         
  -7  10   3          2.11         13.95        12.57 o                         
  -6  10   3         23.55         23.62        15.96 o                         
  -5  10   3         97.17         90.47        20.51 o                         
  -4  10   3          0.21        -11.28        21.76 o                         
  -3  10   3         31.96         52.89        21.31 o                         
  -2  10   3          0.87         38.04        18.04 o                         
  -1  10   3          4.09          4.68        13.97 o                         
   0  10   3         16.66         12.08        14.81 o                         
   1  10   3         11.07         20.64        12.38 o                         
   2  10   3         40.87         53.01        13.66 o                         
   3  10   3         26.13         22.12        19.90 o                         
   4  10   3          3.41          7.33        15.33 o                         
   5  10   3         67.10         72.94        26.38 o                         
   6  10   3          0.74        -19.09        21.16 o                         
   7  10   3         89.26         56.75        18.60 o                         
   8  10   3         15.62         13.86        40.02 o                         
   9  10   3         55.57         48.83        10.11 o                         
  -8  11   3         13.70         -3.90        13.32 o                         
  -7  11   3          3.88          3.13        10.94 o                         
  -6  11   3         73.34         46.02        14.73 o                         
  -5  11   3        138.59        170.05        25.49 o                         
  -4  11   3         59.92         89.23        38.43 o                         
  -3  11   3         62.42         55.39        20.52 o                         
  -2  11   3          7.76          4.40        12.03 o                         
  -1  11   3         61.26         48.23        19.44 o                         
   0  11   3         17.61         34.31        13.13 o                         
   1  11   3          0.51        -12.46        12.46 o                         
   2  11   3          1.76         -1.61        33.15 o                         
   3  11   3         19.30         16.55        12.04 o                         
   4  11   3          3.19          1.86        10.00 o                         
   5  11   3         29.85         -2.07        12.88 o                         
 -23   0   4         10.55          5.26        10.27 o                         
 -22   0   4        145.20        150.66        32.31 o                         
 -21   0   4         47.87         91.30        32.11 o                         
 -20   0   4          5.13         11.65        23.97 o                         
 -19   0   4          7.29         23.02        23.86 o                         
 -18   0   4        525.74        518.59        48.56 o                         
 -17   0   4       1224.71       1210.38        74.48 o                         
 -16   0   4       2138.76       2114.39        73.33 o                         
 -15   0   4       5122.54       5183.66       109.89 o                         
 -14   0   4       1952.53       1948.70        63.06 o                         
 -13   0   4        663.36        547.17        57.48 o                         
 -12   0   4        212.23        164.58        33.94 o                         
 -11   0   4       4406.46       4605.39       139.35 o                         
 -10   0   4        677.01        610.57        48.45 o                         
  -9   0   4       1013.96       1040.90        58.27 o                         
  -8   0   4       3115.13       3133.06        91.56 o                         
  -7   0   4        673.20        675.18        40.69 o                         
  -6   0   4         47.64         49.07        14.21 o                         
  -5   0   4       3187.29       3078.75        71.72 o                         
  -4   0   4         71.97         62.45        14.19 o                         
  -3   0   4          0.77          3.05        10.90 o                         
  -2   0   4       3328.34       3231.25        69.35 o                         
  -1   0   4       1487.60       1461.03        47.90 o                         
   0   0   4        260.12        272.69        23.15 o                         
   1   0   4        528.13        461.74        29.60 o                         
   2   0   4       8443.46       7826.31       115.62 o                         
   3   0   4       3011.73       2669.23        71.09 o                         
   4   0   4       4636.69       4704.53        99.64 o                         
   5   0   4       2488.33       2357.00        76.45 o                         
   6   0   4         10.61          3.90        14.93 o                         
   7   0   4       2213.63       2247.31        88.09 o                         
   8   0   4        425.41        436.82        44.22 o                         
   9   0   4        141.16        122.33        29.47 o                         
  10   0   4        152.76        124.48        31.83 o                         
  11   0   4        324.08        400.64        34.47 o                         
  12   0   4       1694.90       1702.58        65.66 o                         
  13   0   4        121.91         80.85        39.28 o                         
  14   0   4         41.32         26.05        24.70 o                         
  15   0   4        120.48        135.63        27.06 o                         
  16   0   4        438.90        541.49        45.45 o                         
  17   0   4          4.18         16.08        15.94 o                         
  18   0   4          2.56         16.60        13.17 o                         
  19   0   4         24.96         18.46         9.91 o                         
 -23   1   4         50.45         29.90         7.95 o                         
 -22   1   4        176.69        192.42        17.11 o                         
 -21   1   4         10.74         -7.73         9.92 o                         
 -20   1   4         13.95          2.71         9.86 o                         
 -19   1   4        225.32        233.40        24.25 o                         
 -18   1   4        125.14         94.92        18.71 o                         
 -17   1   4         32.63         44.09        14.93 o                         
 -16   1   4        128.88        139.78        18.05 o                         
 -15   1   4         63.48         60.13        12.53 o                         
 -14   1   4         63.83         62.89        11.89 o                         
 -13   1   4          2.61        -15.31        15.38 o                         
 -12   1   4         10.11         24.71        20.63 o                         
 -11   1   4         22.48         14.65        11.85 o                         
 -10   1   4        747.74        741.98        37.95 o                         
  -9   1   4        341.31        321.72        24.13 o                         
  -8   1   4         13.49         11.61         9.04 o                         
  -7   1   4        240.21        255.11        13.89 o                         
  -6   1   4         73.74         57.01         8.27 o                         
  -5   1   4          3.54          4.05         7.92 o                         
  -4   1   4       3472.95       3367.05        51.57 o                         
  -3   1   4       5396.54       5230.90        62.88 o                         
  -2   1   4         21.45         31.86         9.44 o                         
  -1   1   4       1168.82       1247.08        39.69 o                         
   0   1   4       4261.68       4270.13        30.32 o                         
   1   1   4        618.47        608.01        23.15 o                         
   2   1   4          1.96          5.67         7.95 o                         
   3   1   4        282.27        252.50        17.16 o                         
   4   1   4       1250.62       1372.54        38.54 o                         
   5   1   4       2876.20       2783.88        58.41 o                         
   6   1   4        772.89        714.59        33.28 o                         
   7   1   4       8122.01       7847.17       114.67 o                         
   8   1   4        213.61        171.96        22.58 o                         
   9   1   4       1394.26       1196.14        51.96 o                         
  10   1   4       1183.72       1090.62        67.10 o                         
  11   1   4        310.18        310.09        23.55 o                         
  12   1   4         38.46         51.15        14.37 o                         
  13   1   4        677.43        658.63        47.66 o                         
  14   1   4          4.20          4.20        11.00 o                         
  15   1   4         24.31         17.64        13.95 o                         
  16   1   4          8.46         35.58        15.44 o                         
  17   1   4        266.08        287.24        26.33 o                         
  18   1   4          9.07         18.80        10.55 o                         
  19   1   4        228.00        193.05        22.02 o                         
  20   1   4         14.49         11.19        10.32 o                         
 -23   2   4        148.33        112.45         9.60 o                         
 -22   2   4         70.81         59.57        10.32 o                         
 -21   2   4         27.82         34.01        10.87 o                         
 -20   2   4          0.05         -8.28        16.40 o                         
 -19   2   4        203.48        206.07        19.58 o                         
 -18   2   4          0.99         -8.32        12.99 o                         
 -17   2   4        190.86        159.93        26.57 o                         
 -16   2   4         15.29         13.29        15.55 o                         
 -15   2   4         53.57         30.42        12.12 o                         
 -14   2   4         91.71         91.01        16.09 o                         
 -13   2   4        865.81        781.22        31.42 o                         
 -12   2   4         97.29         77.22        17.21 o                         
 -11   2   4         25.97         16.83        12.33 o                         
 -10   2   4        507.01        454.34        30.51 o                         
  -9   2   4       3107.35       3261.39       101.62 o                         
  -8   2   4        442.42        517.80        20.38 o                         
  -7   2   4       2529.59       2899.85        63.95 o                         
  -6   2   4        637.90        638.75        21.77 o                         
  -5   2   4       1928.55       2045.33        50.52 o                         
  -4   2   4          6.37          5.50         5.60 o                         
  -3   2   4       1273.55       1341.89        32.24 o                         
  -2   2   4         30.83         39.87         6.45 o                         
  -1   2   4        665.65        836.85        19.08 o                         
   0   2   4        107.26        128.99        18.03 o                         
   1   2   4       4009.07       4336.45        59.80 o                         
   2   2   4         99.43         99.60        11.67 o                         
   3   2   4        893.06        858.93        29.25 o                         
   4   2   4       2158.03       1925.62        45.27 o                         
   5   2   4        605.42        616.24        28.36 o                         
   6   2   4        208.49        183.86        18.06 o                         
   7   2   4         64.48         39.39        12.15 o                         
   8   2   4        703.21        679.74        36.93 o                         
   9   2   4        275.32        265.82        27.38 o                         
  10   2   4          9.32         -3.25         9.18 o                         
  11   2   4        498.36        485.86        23.86 o                         
  12   2   4         17.00         -7.09        10.75 o                         
  13   2   4        141.83        120.31        27.16 o                         
  14   2   4        697.07        774.97        40.51 o                         
  15   2   4        392.66        440.09        29.34 o                         
  16   2   4         29.06          1.20        11.28 o                         
  17   2   4        266.24        248.24        23.08 o                         
  18   2   4         82.33        104.66        19.45 o                         
  19   2   4          0.19          8.72         7.32 o                         
 -22   3   4          0.62         -4.09         6.50 o                         
 -21   3   4          5.12         11.29         7.73 o                         
 -20   3   4        338.67        349.23        24.31 o                         
 -19   3   4         94.53        107.59        15.18 o                         
 -18   3   4         50.74         60.03        14.19 o                         
 -17   3   4        261.99        254.24        25.31 o                         
 -16   3   4        121.44        112.26        25.50 o                         
 -15   3   4        124.94        109.46        19.38 o                         
 -14   3   4         64.82         62.57        10.61 o                         
 -13   3   4         75.69         91.79        13.97 o                         
 -12   3   4        430.86        385.37        25.20 o                         
 -11   3   4        111.28         99.11        18.42 o                         
 -10   3   4        115.90        109.84        17.74 o                         
  -9   3   4        269.12        260.11        23.36 o                         
  -8   3   4         53.16         54.06         8.05 o                         
  -7   3   4       1203.47       1230.13        37.93 o                         
  -6   3   4        584.83        526.74        17.95 o                         
  -5   3   4        340.66        335.51        12.48 o                         
  -4   3   4       3974.41       4316.21        58.22 o                         
  -3   3   4       3305.66       3726.12        38.40 o                         
  -2   3   4       1333.16       1388.17        23.87 o                         
  -1   3   4        222.94        236.85        11.41 o                         
   0   3   4       1193.60       1333.53        34.55 o                         
   1   3   4         80.33        106.08        10.33 o                         
   2   3   4        142.20        145.44        11.94 o                         
   3   3   4       1213.21       1266.23        31.70 o                         
   4   3   4        186.58        189.35        13.94 o                         
   5   3   4        570.80        588.04        23.95 o                         
   6   3   4       1083.66       1076.51        38.51 o                         
   7   3   4       1158.58       1147.61       103.65 o                         
   8   3   4       1946.69       2009.76        70.86 o                         
   9   3   4          3.20          1.10         9.09 o                         
  10   3   4          6.80          1.44         9.96 o                         
  11   3   4        368.02        332.30        25.65 o                         
  12   3   4          1.11         -3.83        13.96 o                         
  13   3   4         46.36         46.53        17.75 o                         
  14   3   4          3.99         10.80        10.75 o                         
  15   3   4        286.16        280.82        28.02 o                         
  16   3   4         11.80         22.21        25.38 o                         
  17   3   4        267.53        295.99        31.30 o                         
  18   3   4         38.44         37.93        26.46 o                         
  19   3   4          4.28          3.44         8.72 o                         
 -22   4   4         22.70          6.00        17.09 o                         
 -21   4   4         40.76         54.06         9.97 o                         
 -20   4   4         25.40         22.15        11.83 o                         
 -19   4   4         47.81         46.69        12.13 o                         
 -18   4   4          6.16          6.07         8.81 o                         
 -17   4   4         33.73         17.06        10.43 o                         
 -16   4   4         54.38         71.76        14.81 o                         
 -15   4   4        556.88        556.60        32.11 o                         
 -14   4   4          6.81         32.18        15.25 o                         
 -13   4   4         48.57         41.21        10.38 o                         
 -12   4   4        163.98        151.98        16.55 o                         
 -11   4   4          9.38         30.52        10.58 o                         
 -10   4   4         70.19         71.33        16.92 o                         
  -9   4   4          5.99          2.09         9.06 o                         
  -8   4   4         22.60         42.72        10.28 o                         
  -7   4   4         93.59         99.43        12.16 o                         
  -6   4   4         49.41         50.71         9.99 o                         
  -5   4   4        571.34        637.17        29.17 o                         
  -4   4   4        166.69        176.43        12.76 o                         
  -3   4   4         91.89         85.46         9.72 o                         
  -2   4   4       4327.31       4666.02        65.97 o                         
  -1   4   4        905.93        915.57        29.94 o                         
   0   4   4         89.07         71.77        11.19 o                         
   1   4   4        150.68        161.18        14.91 o                         
   2   4   4        212.45        239.21        17.88 o                         
   3   4   4        687.88        635.55        27.48 o                         
   4   4   4        111.87        105.23        14.83 o                         
   5   4   4         66.65         56.36        12.56 o                         
   6   4   4        480.22        429.07        24.86 o                         
   7   4   4        376.99        330.63        19.77 o                         
   8   4   4        402.21        396.56        20.95 o                         
   9   4   4        172.78        177.79        17.94 o                         
  10   4   4          0.36         -3.04        12.36 o                         
  11   4   4        396.44        363.35        31.61 o                         
  12   4   4        107.57        126.12        21.01 o                         
  13   4   4          3.85         -3.07        13.92 o                         
  14   4   4         37.40         34.49        15.84 o                         
  15   4   4          1.00        -17.27        17.27 o                         
  16   4   4         79.16         74.84        19.32 o                         
  17   4   4        147.41        164.64        27.55 o                         
  18   4   4          4.39          8.44        10.31 o                         
 -21   5   4         96.79        107.36        15.59 o                         
 -20   5   4          8.38         23.29        11.24 o                         
 -19   5   4         25.84         19.91        12.64 o                         
 -18   5   4        117.63        131.30        14.98 o                         
 -17   5   4          0.85         11.79        10.27 o                         
 -16   5   4         53.08         69.01        14.75 o                         
 -15   5   4         59.41         89.87        19.16 o                         
 -14   5   4        427.92        435.38        31.39 o                         
 -13   5   4         69.74         40.56        18.60 o                         
 -12   5   4          1.81          3.03        12.65 o                         
 -11   5   4        352.58        308.83        23.28 o                         
 -10   5   4          4.70         -1.51        16.50 o                         
  -9   5   4         12.33         32.69        12.94 o                         
  -8   5   4        511.97        491.80        20.54 o                         
  -7   5   4        280.29        301.55        28.68 o                         
  -6   5   4         26.05         36.94         9.19 o                         
  -5   5   4        703.21        734.82        29.03 o                         
  -4   5   4        104.97        102.68        11.99 o                         
  -3   5   4       2277.35       2530.25       117.56 o                         
  -2   5   4        886.28        957.37        58.13 o                         
  -1   5   4       1864.70       1848.43        68.66 o                         
   0   5   4        267.07        247.44        29.42 o                         
   1   5   4        227.28        249.63        30.23 o                         
   2   5   4          3.26         -3.11        17.15 o                         
   3   5   4         51.86         73.20        21.93 o                         
   4   5   4         23.17         40.88        11.99 o                         
   5   5   4        340.80        316.92        21.30 o                         
   6   5   4        165.55        153.17        28.13 o                         
   7   5   4        795.68        775.36        31.62 o                         
   8   5   4          8.84        -19.87        19.87 o                         
   9   5   4        184.06        182.83        24.34 o                         
  10   5   4        114.54        118.83        19.56 o                         
  11   5   4         86.35         84.13        21.53 o                         
  12   5   4         81.14         54.73        21.70 o                         
  13   5   4         48.05         51.11        23.42 o                         
  14   5   4        157.37        153.55        23.16 o                         
  15   5   4         21.71         18.15        12.58 o                         
  16   5   4          0.29          7.51        18.58 o                         
  17   5   4          3.88          8.22        10.63 o                         
  18   5   4         12.60         -2.25        10.32 o                         
 -20   6   4         65.22         48.99        17.53 o                         
 -19   6   4          0.14         -1.58        19.31 o                         
 -18   6   4          6.43          6.06        12.43 o                         
 -17   6   4          0.04          3.25         9.38 o                         
 -16   6   4         44.89         48.55        17.46 o                         
 -15   6   4          1.00          4.28        15.80 o                         
 -14   6   4        114.68         82.17        19.64 o                         
 -13   6   4        770.02        651.01        43.20 o                         
 -12   6   4         46.80         26.94        15.65 o                         
 -11   6   4         16.41         16.52        13.79 o                         
 -10   6   4        153.84        143.40        20.62 o                         
  -9   6   4         18.91          3.98         9.77 o                         
  -8   6   4        697.08        701.11        26.46 o                         
  -7   6   4        322.58        344.90        19.03 o                         
  -6   6   4        311.54        292.52        17.26 o                         
  -5   6   4        427.88        471.77        22.75 o                         
  -4   6   4        789.62        820.32        34.09 o                         
  -3   6   4        330.13        338.16        21.45 o                         
  -2   6   4        422.71        478.60        23.36 o                         
  -1   6   4         93.80        109.81        12.60 o                         
   0   6   4         65.64         54.02        11.58 o                         
   1   6   4         27.70         23.32        13.37 o                         
   2   6   4         42.42         38.17        10.19 o                         
   3   6   4        229.03        204.71        17.31 o                         
   4   6   4         96.17        101.64        12.91 o                         
   5   6   4         97.42        103.83        13.64 o                         
   6   6   4         55.10         43.87        18.16 o                         
   7   6   4         60.59         52.92        19.35 o                         
   8   6   4        178.83        184.23        27.45 o                         
   9   6   4         13.66          2.06        14.59 o                         
  10   6   4          0.56          5.56        15.48 o                         
  11   6   4         33.85         44.84        16.17 o                         
  12   6   4        441.75        460.68        38.61 o                         
  13   6   4        417.17        456.19        33.84 o                         
  14   6   4          6.22         11.63        11.55 o                         
  15   6   4          5.80         -9.01         9.01 o                         
  16   6   4         66.41         59.34        10.60 o                         
 -19   7   4         60.69         60.50        15.78 o                         
 -18   7   4        172.11        164.37        23.56 o                         
 -17   7   4          6.28         -2.92         9.98 o                         
 -16   7   4         29.34         24.86        11.13 o                         
 -15   7   4         17.24          9.29        12.92 o                         
 -14   7   4         91.68         87.12        18.89 o                         
 -13   7   4          4.92         14.41        13.41 o                         
 -12   7   4          2.88         -5.29        33.00 o                         
 -11   7   4         14.24         23.83        23.03 o                         
 -10   7   4          8.18         10.40        14.31 o                         
  -9   7   4        178.06        182.92        32.88 o                         
  -8   7   4        466.29        417.94        28.82 o                         
  -7   7   4         23.70         23.91        11.30 o                         
  -6   7   4        128.33        134.41        17.53 o                         
  -5   7   4        480.25        473.48        24.81 o                         
  -4   7   4       1166.24       1203.19        39.81 o                         
  -3   7   4        481.70        461.98        23.96 o                         
  -2   7   4        187.51        193.99        15.98 o                         
  -1   7   4         37.57         33.97        11.76 o                         
   0   7   4         20.71         33.85        19.26 o                         
   1   7   4          5.72          1.57         9.20 o                         
   2   7   4         39.55         34.88        16.11 o                         
   3   7   4         74.25         67.13        14.95 o                         
   4   7   4        359.09        311.23        29.45 o                         
   5   7   4         59.53         63.17        14.40 o                         
   6   7   4        204.00        190.26        24.49 o                         
   7   7   4        151.80        158.51        21.93 o                         
   8   7   4        187.11        192.54        23.68 o                         
   9   7   4        256.76        283.40        27.10 o                         
  10   7   4        213.32        202.07        23.39 o                         
  11   7   4         20.72         22.46        13.14 o                         
  12   7   4          1.69          1.89        11.65 o                         
  13   7   4          6.07         21.12        13.18 o                         
  14   7   4          8.80          2.66         9.81 o                         
  15   7   4          0.97         -7.34        20.26 o                         
 -17   8   4          3.40         -7.64        13.16 o                         
 -16   8   4          0.06          5.73        12.10 o                         
 -15   8   4          2.80          3.89        11.94 o                         
 -14   8   4         11.81         32.42        15.09 o                         
 -13   8   4         38.42         26.32        17.45 o                         
 -12   8   4         10.39         38.81        13.75 o                         
 -11   8   4         74.84         95.67        19.51 o                         
 -10   8   4        257.76        289.29        27.17 o                         
  -9   8   4         31.10         45.10        16.39 o                         
  -8   8   4         49.72         33.70        15.02 o                         
  -7   8   4         25.06         25.64        11.30 o                         
  -6   8   4        300.56        297.95        22.29 o                         
  -5   8   4         42.93         21.42        11.42 o                         
  -4   8   4        125.88        116.90        14.19 o                         
  -3   8   4        129.33        110.41        17.37 o                         
  -2   8   4         76.95         68.89        18.12 o                         
  -1   8   4        230.60        242.47        22.68 o                         
   0   8   4        132.95        115.46        16.91 o                         
   1   8   4         74.59         47.73        14.94 o                         
   2   8   4        529.26        599.90        36.36 o                         
   3   8   4         29.79         25.99        11.44 o                         
   4   8   4          0.15          8.94        13.44 o                         
   5   8   4        323.18        361.08        30.28 o                         
   6   8   4        477.97        516.82        31.34 o                         
   7   8   4          8.36          4.94        11.60 o                         
   8   8   4         74.06         69.69        14.17 o                         
   9   8   4          6.51         18.04        12.94 o                         
  10   8   4         62.01         56.32        14.11 o                         
  11   8   4         14.94         15.06         9.26 o                         
  12   8   4        328.18        389.55        26.06 o                         
  13   8   4         32.16         26.51        11.45 o                         
 -14   9   4        295.06        265.78        40.52 o                         
 -13   9   4          0.17          9.32        12.77 o                         
 -12   9   4         75.44         77.47        16.18 o                         
 -11   9   4          4.25        -11.15        11.15 o                         
 -10   9   4          2.56          7.20        14.62 o                         
  -9   9   4         11.90          7.39        11.76 o                         
  -8   9   4          0.70          1.38        10.44 o                         
  -7   9   4         39.23         45.31        12.51 o                         
  -6   9   4         50.65         29.25        14.16 o                         
  -5   9   4         52.00         49.96        14.50 o                         
  -4   9   4        154.73        164.30        20.79 o                         
  -3   9   4         18.65         28.00        11.58 o                         
  -2   9   4          5.20         21.73        11.20 o                         
  -1   9   4          7.58         22.09        14.39 o                         
   0   9   4         48.26         17.23        15.21 o                         
   1   9   4        101.22         96.40        17.19 o                         
   2   9   4         15.17         38.15        14.78 o                         
   3   9   4         22.13         16.22        13.09 o                         
   4   9   4        247.32        246.61        35.84 o                         
   5   9   4          5.88          2.25        16.26 o                         
   6   9   4         59.62         69.11        17.60 o                         
   7   9   4         35.60          9.15        13.48 o                         
   8   9   4          0.29          2.12        11.60 o                         
   9   9   4         15.60         15.67        11.75 o                         
  10   9   4         86.69         69.78        13.24 o                         
  11   9   4        161.69        175.22        25.90 o                         
 -11  10   4          0.66          1.31        15.12 o                         
 -10  10   4        158.72        175.36        35.16 o                         
  -9  10   4        314.15        294.70        22.97 o                         
  -8  10   4         14.91         -0.45        12.83 o                         
  -7  10   4          1.08         10.86        11.96 o                         
  -6  10   4          4.20        -12.39        15.18 o                         
  -5  10   4         83.37         83.09        17.85 o                         
  -4  10   4         36.36         11.76        18.40 o                         
  -3  10   4        163.89        166.46        28.44 o                         
  -2  10   4          3.84         -2.87        10.56 o                         
  -1  10   4         13.12         -5.69        13.70 o                         
   0  10   4        165.86        197.05        26.19 o                         
   1  10   4         79.63         69.50        13.98 o                         
   2  10   4          5.69         31.99        20.66 o                         
   3  10   4         75.83         54.52        14.16 o                         
   4  10   4        209.07        229.60        58.59 o                         
   5  10   4        140.36        130.63        21.65 o                         
   6  10   4          7.79         21.71        15.56 o                         
   7  10   4          3.66         14.34        11.96 o                         
   8  10   4        137.49        118.42        20.85 o                         
  -5  11   4         23.67         84.51        21.69 o                         
  -4  11   4          3.68          2.93        11.93 o                         
  -3  11   4         88.81        117.73        28.90 o                         
  -2  11   4         94.71        119.07        28.55 o                         
  -1  11   4         14.77         22.45        19.24 o                         
   0  11   4         53.45         49.54        24.35 o                         
   1  11   4         47.01         77.17        23.80 o                         
   2  11   4          2.82          5.28        18.69 o                         
 -23   1   5          3.60         -7.58         7.58 o                         
 -22   1   5         50.00         63.67        10.60 o                         
 -21   1   5          6.76          4.07         9.80 o                         
 -20   1   5         45.97         58.52        13.92 o                         
 -19   1   5        219.22        193.82        26.36 o                         
 -18   1   5        443.65        484.72        33.43 o                         
 -17   1   5        433.04        428.51        29.80 o                         
 -16   1   5         57.41         45.66        16.45 o                         
 -15   1   5          9.73        -11.14        11.14 o                         
 -14   1   5          1.22         16.18        15.45 o                         
 -13   1   5        824.57        692.93        28.73 o                         
 -12   1   5         23.29          2.29        12.13 o                         
 -11   1   5         56.20         51.53        13.79 o                         
 -10   1   5        413.60        447.73        33.66 o                         
  -9   1   5        396.79        429.45        27.84 o                         
  -8   1   5        427.23        420.45        26.28 o                         
  -7   1   5        369.50        319.05        17.98 o                         
  -6   1   5         49.98         31.64         8.37 o                         
  -5   1   5       1161.85       1183.21        36.51 o                         
  -4   1   5       1823.53       1880.29        48.71 o                         
  -3   1   5       2759.37       2656.30        70.55 o                         
  -2   1   5        376.76        445.20        23.12 o                         
  -1   1   5       1330.40       1463.81        39.59 o                         
   0   1   5       2581.45       2770.76        54.15 o                         
   1   1   5        890.46        878.78        31.42 o                         
   2   1   5          0.40         -3.50         8.88 o                         
   3   1   5        329.02        293.16        20.71 o                         
   4   1   5        369.07        353.03        23.51 o                         
   5   1   5        374.50        358.01        24.99 o                         
   6   1   5         43.45         46.12        12.77 o                         
   7   1   5        969.45        834.44        40.98 o                         
   8   1   5       1434.33       1226.51        43.34 o                         
   9   1   5        292.23        256.76        24.88 o                         
  10   1   5       1230.66       1104.30        46.91 o                         
  11   1   5         11.76        -18.82        18.82 o                         
  12   1   5        434.34        374.13        37.58 o                         
  13   1   5        327.67        394.44        36.57 o                         
  14   1   5          0.96         -4.72        13.11 o                         
  15   1   5          3.55         36.79        18.34 o                         
  16   1   5        105.45        103.94        16.06 o                         
  17   1   5          2.86         14.33         9.70 o                         
  18   1   5         18.72         -0.77        20.20 o                         
  19   1   5          5.27         15.55        11.46 o                         
 -23   2   5         74.53         81.68        12.96 o                         
 -22   2   5          1.21         -4.36         6.58 o                         
 -21   2   5         15.70         15.25        11.24 o                         
 -20   2   5         46.24         41.92        11.07 o                         
 -19   2   5          0.68         -7.92        13.32 o                         
 -18   2   5          6.83         -8.52        12.02 o                         
 -17   2   5        523.02        524.37        36.25 o                         
 -16   2   5          2.92          0.23        14.86 o                         
 -15   2   5         77.82         72.56        21.62 o                         
 -14   2   5        108.01        108.99        15.29 o                         
 -13   2   5         39.45         22.54        10.99 o                         
 -12   2   5         85.80         79.36        12.78 o                         
 -11   2   5       2260.18       2088.65        67.83 o                         
 -10   2   5        276.58        272.06        25.09 o                         
  -9   2   5        336.10        342.89        38.21 o                         
  -8   2   5         20.43         18.13        10.21 o                         
  -7   2   5        466.74        477.23        21.30 o                         
  -6   2   5        932.40        964.98        25.08 o                         
  -5   2   5        136.58        131.94        10.26 o                         
  -4   2   5        155.95        165.28        11.87 o                         
  -3   2   5        999.85       1128.10        35.41 o                         
  -2   2   5        134.57        129.60        14.04 o                         
  -1   2   5        275.44        310.32        19.50 o                         
   0   2   5        507.92        508.05        24.39 o                         
   1   2   5        192.12        190.24        16.64 o                         
   2   2   5       1052.48        997.03        34.43 o                         
   3   2   5         48.25         40.76        10.85 o                         
   4   2   5         60.77         39.34        11.34 o                         
   5   2   5         10.98         14.17        10.18 o                         
   6   2   5          9.13          9.35        11.62 o                         
   7   2   5        626.23        603.46        31.86 o                         
   8   2   5        463.82        439.88        23.45 o                         
   9   2   5        495.90        403.24        23.34 o                         
  10   2   5        179.14        165.55        17.41 o                         
  11   2   5        404.48        376.90        39.51 o                         
  12   2   5         27.84         18.00        23.60 o                         
  13   2   5        222.55        260.86        30.05 o                         
  14   2   5         23.38         16.24        11.75 o                         
  15   2   5        201.08        202.49        23.89 o                         
  16   2   5        155.39        141.32        24.32 o                         
  17   2   5        117.50        160.16        17.25 o                         
  18   2   5         16.26         14.67        13.73 o                         
 -22   3   5          0.31         -0.75         5.39 o                         
 -21   3   5          1.42         -3.84         7.35 o                         
 -20   3   5          2.59          1.44         8.91 o                         
 -19   3   5        185.12        216.43        21.57 o                         
 -18   3   5         33.03         23.73        18.08 o                         
 -17   3   5          3.66        -12.08        12.61 o                         
 -16   3   5        428.60        398.82        27.89 o                         
 -15   3   5         76.42         56.24        14.74 o                         
 -14   3   5         25.43         31.58         9.58 o                         
 -13   3   5         97.33         94.48        12.34 o                         
 -12   3   5        325.43        312.18        19.95 o                         
 -11   3   5         15.59         12.63        10.95 o                         
 -10   3   5         92.68        114.77        18.57 o                         
  -9   3   5        469.12        409.09        28.81 o                         
  -8   3   5        217.20        211.44        16.01 o                         
  -7   3   5         39.27         42.26         9.63 o                         
  -6   3   5       2834.19       3077.73        80.31 o                         
  -5   3   5         42.42         34.68         8.70 o                         
  -4   3   5        548.74        601.35        21.29 o                         
  -3   3   5        560.62        625.39        23.67 o                         
  -2   3   5       2136.38       2226.38        49.50 o                         
  -1   3   5         49.69         52.12        10.90 o                         
   0   3   5        588.25        624.47        26.79 o                         
   1   3   5        105.03        134.47        14.00 o                         
   2   3   5          6.31          2.33         7.57 o                         
   3   3   5         16.22         11.64         8.13 o                         
   4   3   5       1869.01       1755.29        48.78 o                         
   5   3   5        497.24        488.50        28.32 o                         
   6   3   5         16.38          9.00        14.03 o                         
   7   3   5       1015.25        952.93        31.41 o                         
   8   3   5        440.56        371.80        28.15 o                         
   9   3   5        179.32        185.80        21.56 o                         
  10   3   5          7.21         57.07        20.67 o                         
  11   3   5        289.01        268.20        27.64 o                         
  12   3   5         70.90         74.35        23.06 o                         
  13   3   5          3.11          5.18        18.41 o                         
  14   3   5          7.97         10.76        14.15 o                         
  15   3   5          4.43         -5.16        11.85 o                         
  16   3   5         96.56         86.61        17.47 o                         
  17   3   5        247.80        275.85        25.01 o                         
  18   3   5          6.14         -8.24         8.43 o                         
 -22   4   5         50.52         27.04        12.17 o                         
 -21   4   5          0.24         -6.97        11.90 o                         
 -20   4   5          3.30          6.37         9.66 o                         
 -19   4   5          7.04          2.52         9.46 o                         
 -18   4   5         24.90         23.30        10.33 o                         
 -17   4   5         80.18         78.94        14.38 o                         
 -16   4   5          2.94          5.97        12.03 o                         
 -15   4   5        156.48        133.13        18.28 o                         
 -14   4   5          0.46          4.43        13.59 o                         
 -13   4   5       1146.24        873.78        49.03 o                         
 -12   4   5        873.31        784.50        32.63 o                         
 -11   4   5         64.28         68.49        12.53 o                         
 -10   4   5         45.31         35.12        10.47 o                         
  -9   4   5        267.02        285.03        17.53 o                         
  -8   4   5       1436.90       1524.47        48.48 o                         
  -7   4   5         12.92         12.56         8.87 o                         
  -6   4   5        471.51        471.60        23.69 o                         
  -5   4   5        608.94        592.68        26.02 o                         
  -4   4   5          7.67         19.78         8.60 o                         
  -3   4   5       2654.51       2807.17        96.44 o                         
  -2   4   5        882.41        922.64        37.22 o                         
  -1   4   5         76.39         85.25        13.26 o                         
   0   4   5        618.69        608.81        31.74 o                         
   1   4   5       1108.92       1089.22        37.20 o                         
   2   4   5        462.38        481.98        30.35 o                         
   3   4   5         20.89         15.40        12.63 o                         
   4   4   5        869.45        830.98        34.75 o                         
   5   4   5       2425.23       2436.32        50.75 o                         
   6   4   5        117.19        109.90        14.42 o                         
   7   4   5        987.67       1020.73        33.05 o                         
   8   4   5          4.04         -3.70        11.63 o                         
   9   4   5         93.49         91.61        17.90 o                         
  10   4   5        117.95         62.14        17.84 o                         
  11   4   5         66.13         58.35        16.41 o                         
  12   4   5         13.86         32.55        13.19 o                         
  13   4   5         23.16          4.24        22.17 o                         
  14   4   5        256.51        270.92        33.57 o                         
  15   4   5        311.19        316.08        31.89 o                         
  16   4   5          1.08         19.91        11.54 o                         
  17   4   5          1.19          6.22         9.37 o                         
 -21   5   5         39.73         46.62        14.78 o                         
 -20   5   5        130.39        146.78        20.01 o                         
 -19   5   5        122.44        113.16        21.34 o                         
 -18   5   5         28.17         28.07        11.94 o                         
 -17   5   5        129.06        110.19        16.13 o                         
 -16   5   5          4.42         -0.01        10.42 o                         
 -15   5   5        146.16        140.73        16.96 o                         
 -14   5   5         16.95         24.86        13.57 o                         
 -13   5   5        515.98        431.26        31.71 o                         
 -12   5   5         67.74         55.68        15.69 o                         
 -11   5   5         75.52         54.29        13.36 o                         
 -10   5   5         66.67         85.84        12.36 o                         
  -9   5   5          0.41         -3.43        10.99 o                         
  -8   5   5         23.13         20.90         8.00 o                         
  -7   5   5        260.47        290.98        16.37 o                         
  -6   5   5          1.55          2.07        10.33 o                         
  -5   5   5         12.24         13.29         7.69 o                         
  -4   5   5        111.18        145.39        14.77 o                         
  -3   5   5        230.52        258.71        21.05 o                         
  -2   5   5        723.67        749.18        45.05 o                         
  -1   5   5        175.44        227.69        25.34 o                         
   0   5   5        422.58        453.14        28.60 o                         
   1   5   5          6.28         -4.01        12.01 o                         
   2   5   5        500.43        574.42        25.85 o                         
   3   5   5        172.04        175.54        16.54 o                         
   4   5   5        157.26        150.78        21.80 o                         
   5   5   5         73.17         74.83        18.24 o                         
   6   5   5         59.52         37.12        15.30 o                         
   7   5   5          0.10         10.38        20.30 o                         
   8   5   5        558.96        491.11        35.76 o                         
   9   5   5        200.34        172.88        22.23 o                         
  10   5   5        164.49        170.18        21.92 o                         
  11   5   5        113.76         76.34        18.77 o                         
  12   5   5        228.28        204.31        26.32 o                         
  13   5   5        226.65        225.02        28.63 o                         
  14   5   5         61.37         59.50        17.00 o                         
  15   5   5         80.93         64.77        16.03 o                         
  16   5   5         23.02         37.19         9.53 o                         
 -19   6   5          0.10          0.67        19.33 o                         
 -18   6   5          9.07         26.08        11.08 o                         
 -17   6   5         10.35         10.18         8.99 o                         
 -16   6   5          7.54         21.62        14.80 o                         
 -15   6   5        255.82        234.17        28.15 o                         
 -14   6   5        215.24        144.37        20.86 o                         
 -13   6   5          2.12          6.69        15.53 o                         
 -12   6   5        104.58         93.06        18.04 o                         
 -11   6   5        351.52        335.26        30.64 o                         
 -10   6   5       1261.39       1287.18        48.59 o                         
  -9   6   5          6.74         -4.21        11.96 o                         
  -8   6   5        153.54        165.30        17.77 o                         
  -7   6   5       2736.14       3020.04        53.30 o                         
  -6   6   5          3.50          2.19        11.32 o                         
  -5   6   5        450.92        480.44        26.06 o                         
  -4   6   5        713.78        672.46        30.04 o                         
  -3   6   5       1276.08       1326.98        41.42 o                         
  -2   6   5         32.89         26.58        10.83 o                         
  -1   6   5       2033.16       2115.10        48.26 o                         
   0   6   5        815.40        784.45        32.15 o                         
   1   6   5        212.64        169.68        16.74 o                         
   2   6   5         41.99         48.75        11.23 o                         
   3   6   5       2077.85       2062.89        48.25 o                         
   4   6   5         94.40         80.93        21.38 o                         
   5   6   5          7.45          7.66        14.16 o                         
   6   6   5        336.47        342.88        30.99 o                         
   7   6   5        376.02        343.69        30.32 o                         
   8   6   5         60.92         73.20        17.07 o                         
   9   6   5        181.29        215.95        28.73 o                         
  10   6   5          0.03          8.79        15.94 o                         
  11   6   5         33.17         52.40        17.13 o                         
  12   6   5         17.33         -2.71        12.09 o                         
  13   6   5         91.17        107.30        16.57 o                         
  14   6   5         98.65         95.64        18.15 o                         
  15   6   5          3.12         42.47        12.00 o                         
 -18   7   5         44.31         36.53        17.64 o                         
 -17   7   5        167.72        219.56        19.00 o                         
 -16   7   5         14.67          7.53        10.32 o                         
 -15   7   5          3.56          0.56        12.05 o                         
 -14   7   5         86.47         90.15        15.61 o                         
 -13   7   5         11.19         -3.43        15.51 o                         
 -12   7   5         32.38         34.74        38.21 o                         
 -11   7   5         15.08         33.81        26.04 o                         
 -10   7   5         16.95         35.74        16.94 o                         
  -9   7   5        162.17        153.78        19.53 o                         
  -8   7   5         56.14         47.82        13.78 o                         
  -7   7   5        466.81        449.29        29.98 o                         
  -6   7   5         19.09          6.16        14.60 o                         
  -5   7   5        159.86        143.09        17.48 o                         
  -4   7   5         43.99         31.83        13.29 o                         
  -3   7   5        137.59        144.88        19.03 o                         
  -2   7   5        327.53        303.19        25.55 o                         
  -1   7   5        254.28        262.27        26.14 o                         
   0   7   5          3.63         16.37        12.22 o                         
   1   7   5         23.23         25.11        13.84 o                         
   2   7   5        369.65        351.81        31.25 o                         
   3   7   5          0.40         -4.76        14.07 o                         
   4   7   5        184.02        226.38        29.12 o                         
   5   7   5          4.62         37.78        16.89 o                         
   6   7   5        571.01        559.03        37.28 o                         
   7   7   5          6.43          7.19        14.70 o                         
   8   7   5          7.17         14.11        19.37 o                         
   9   7   5        366.32        357.35        27.08 o                         
  10   7   5        212.34        261.94        22.76 o                         
  11   7   5        112.98        130.56        25.04 o                         
  12   7   5        126.28        140.37        34.01 o                         
  13   7   5          6.47        -15.94        17.30 o                         
  14   7   5         31.78         36.24         9.51 o                         
 -16   8   5          9.98         13.74        10.47 o                         
 -15   8   5          0.71          4.05        10.21 o                         
 -14   8   5         18.44         26.83        13.71 o                         
 -13   8   5         55.08         77.79        18.07 o                         
 -12   8   5         90.53        100.16        20.02 o                         
 -11   8   5         87.53         82.61        23.12 o                         
 -10   8   5          0.24         12.99        16.26 o                         
  -9   8   5        236.68        261.83        23.54 o                         
  -8   8   5          7.60        -10.72        13.44 o                         
  -7   8   5         15.46         13.84        10.09 o                         
  -6   8   5         10.37          0.85        10.58 o                         
  -5   8   5        170.11        203.23        21.49 o                         
  -4   8   5         28.34         32.74        10.90 o                         
  -3   8   5        255.46        220.37        21.60 o                         
  -2   8   5         60.38         49.48        14.11 o                         
  -1   8   5        305.73        295.74        24.55 o                         
   0   8   5          7.77          7.99        11.83 o                         
   1   8   5        672.99        664.63        43.59 o                         
   2   8   5        135.90        134.07        17.59 o                         
   3   8   5         43.70         42.93        14.28 o                         
   4   8   5         41.03         43.90        16.13 o                         
   5   8   5         45.17         84.48        20.87 o                         
   6   8   5        120.13        134.87        19.90 o                         
   7   8   5          1.25        -13.41        13.41 o                         
   8   8   5          5.95          6.76        11.73 o                         
   9   8   5        114.32        148.63        17.99 o                         
  10   8   5         40.95         41.47        11.30 o                         
  11   8   5        116.32        125.21        20.54 o                         
  12   8   5          5.32         14.80        10.69 o                         
 -14   9   5         12.21         19.81        14.26 o                         
 -13   9   5          1.02         23.24        11.17 o                         
 -12   9   5          0.74          0.98        12.60 o                         
 -11   9   5         25.63         14.05        12.74 o                         
 -10   9   5         40.68         57.49        15.58 o                         
  -9   9   5         24.19         32.87        13.09 o                         
  -8   9   5         25.34         10.70        11.05 o                         
  -7   9   5         79.17         69.81        15.81 o                         
  -6   9   5        117.94        116.16        18.44 o                         
  -5   9   5        166.44        171.47        20.42 o                         
  -4   9   5          0.19         26.20        11.12 o                         
  -3   9   5          4.54         -4.39        10.56 o                         
  -2   9   5        198.90        216.28        19.70 o                         
  -1   9   5        187.31        200.95        21.52 o                         
   0   9   5          4.70         -5.78        17.08 o                         
   1   9   5         97.21         89.11        21.33 o                         
   2   9   5         79.07         48.68        19.88 o                         
   3   9   5          0.08          1.16        16.41 o                         
   4   9   5         86.19         72.17        16.96 o                         
   5   9   5         19.81          8.47        11.52 o                         
   6   9   5         71.68         68.55        17.95 o                         
   7   9   5         94.33         68.84        15.77 o                         
   8   9   5        148.02        105.39        15.67 o                         
   9   9   5        112.17        125.79        16.64 o                         
 -10  10   5         12.21         21.25        15.97 o                         
  -9  10   5          1.10         -1.23        16.83 o                         
  -8  10   5          0.95         -0.35         9.63 o                         
  -7  10   5         17.97         38.16        12.84 o                         
  -6  10   5         15.72          0.84         8.95 o                         
  -5  10   5         60.23         93.01        16.54 o                         
  -4  10   5         65.36        101.74        17.29 o                         
  -3  10   5          4.47         36.39        13.05 o                         
  -2  10   5          5.14        -19.56        19.56 o                         
  -1  10   5         44.85         47.69        13.25 o                         
   0  10   5         33.77         30.66        15.01 o                         
   1  10   5         28.29         11.62        15.13 o                         
   2  10   5          0.19          3.56        11.97 o                         
   3  10   5         30.86         32.35        12.59 o                         
   4  10   5         66.78         58.71        15.81 o                         
   5  10   5          6.59          6.84        11.17 o                         
   6  10   5          0.02         30.14        17.77 o                         
 -23   0   6         50.34         59.51        13.54 o                         
 -22   0   6          9.06         26.14        13.78 o                         
 -21   0   6         19.08          3.97        13.73 o                         
 -20   0   6        428.12        564.18        60.55 o                         
 -19   0   6          6.18         23.11        19.48 o                         
 -18   0   6         11.49        -19.03        19.66 o                         
 -17   0   6         39.91         28.12        15.37 o                         
 -16   0   6        363.62        325.61        35.98 o                         
 -15   0   6        103.38        171.62        41.29 o                         
 -14   0   6         77.72        144.03        31.74 o                         
 -13   0   6        133.21        120.09        22.94 o                         
 -12   0   6         67.68         53.32        18.13 o                         
 -11   0   6       3040.48       3054.11        79.70 o                         
 -10   0   6         79.45         67.82        21.23 o                         
  -9   0   6        179.39        169.96        27.83 o                         
  -8   0   6       3661.79       3383.58       107.38 o                         
  -7   0   6       2343.96       2290.42        86.09 o                         
  -6   0   6        587.56        506.18        39.97 o                         
  -5   0   6         71.56         51.28        19.39 o                         
  -4   0   6        261.98        276.99        30.80 o                         
  -3   0   6        409.04        425.54        36.90 o                         
  -2   0   6       3912.13       4333.23       108.62 o                         
  -1   0   6       1949.11       1922.36        72.78 o                         
   0   0   6       3637.60       3592.45        98.82 o                         
   1   0   6       1773.90       1848.35        71.34 o                         
   2   0   6        304.28        279.32        30.69 o                         
   3   0   6       1743.80       1612.86        70.20 o                         
   4   0   6       1175.48       1135.75        62.29 o                         
   5   0   6          2.31         -0.94        17.40 o                         
   6   0   6        216.04        208.70        27.69 o                         
   7   0   6       3448.62       3181.00        98.68 o                         
   8   0   6       2573.37       2152.17       158.13 o                         
   9   0   6        773.23        652.34        89.29 o                         
  10   0   6       1814.67       1657.62       135.33 o                         
  11   0   6          4.14        -29.62        29.62 o                         
  12   0   6        227.39        273.71        58.01 o                         
  13   0   6        414.49        524.70        68.16 o                         
  14   0   6        334.48        416.58        54.89 o                         
  15   0   6        121.61        120.34        32.54 o                         
  16   0   6         42.66         24.45        18.28 o                         
  17   0   6        520.79        557.95        46.52 o                         
 -23   1   6          3.08         -2.56         7.00 o                         
 -22   1   6         28.65         21.66         9.00 o                         
 -21   1   6         41.22         44.57         9.86 o                         
 -20   1   6         24.21         50.23        11.82 o                         
 -19   1   6          2.88         11.02        11.64 o                         
 -18   1   6         30.41         28.58        14.30 o                         
 -17   1   6       1207.08       1085.19        49.82 o                         
 -16   1   6        102.48        102.08        18.04 o                         
 -15   1   6        433.97        333.32        31.92 o                         
 -14   1   6        180.94        163.48        17.52 o                         
 -13   1   6        679.27        612.20        28.86 o                         
 -12   1   6       1045.96        963.51        32.26 o                         
 -11   1   6        119.47        125.47        15.17 o                         
 -10   1   6         89.74         87.66        16.22 o                         
  -9   1   6        119.48        122.75        18.37 o                         
  -8   1   6         14.54         16.38        10.15 o                         
  -7   1   6       1983.64       2058.65        58.42 o                         
  -6   1   6         53.26         45.07        12.74 o                         
  -5   1   6        256.58        220.69        19.76 o                         
  -4   1   6        104.19         97.89        16.08 o                         
  -3   1   6        705.41        666.02        31.78 o                         
  -2   1   6          5.94          0.35        10.60 o                         
  -1   1   6        138.51        135.87        17.14 o                         
   0   1   6        376.97        381.93        24.46 o                         
   1   1   6        424.33        383.31        24.58 o                         
   2   1   6        656.41        577.39        31.34 o                         
   3   1   6         78.98         80.22        14.28 o                         
   4   1   6        431.58        390.64        26.45 o                         
   5   1   6          2.60         -2.78         9.86 o                         
   6   1   6          3.84          6.42         8.85 o                         
   7   1   6        807.54        773.22        35.54 o                         
   8   1   6         14.83         19.79        11.52 o                         
   9   1   6         89.55         68.65        30.04 o                         
  10   1   6         43.11         26.94        20.93 o                         
  11   1   6         57.59         37.96        21.26 o                         
  12   1   6        119.15         78.90        24.02 o                         
  13   1   6         19.85         -2.70        22.69 o                         
  14   1   6        252.77        225.28        30.08 o                         
  15   1   6          3.58          6.78        13.86 o                         
  16   1   6        164.79        140.30        22.06 o                         
  17   1   6         19.08         11.99         8.60 o                         
 -22   2   6         51.19         45.13         8.55 o                         
 -21   2   6         40.49         35.54         9.76 o                         
 -20   2   6         27.23         26.45         9.60 o                         
 -19   2   6         10.69         -5.76        11.54 o                         
 -18   2   6          8.77         12.30        11.94 o                         
 -17   2   6         12.24        -10.66        13.13 o                         
 -16   2   6        658.99        595.11        34.33 o                         
 -15   2   6         83.78         61.71        33.39 o                         
 -14   2   6         24.48         16.32        13.38 o                         
 -13   2   6        122.67        119.74        18.11 o                         
 -12   2   6        485.19        471.30        23.78 o                         
 -11   2   6        166.82        176.61        14.94 o                         
 -10   2   6        111.41        122.46        14.69 o                         
  -9   2   6        156.87        147.10        19.06 o                         
  -8   2   6        856.66        792.18        38.27 o                         
  -7   2   6         93.04         98.04        10.28 o                         
  -6   2   6         41.61         27.84         7.48 o                         
  -5   2   6        118.40        113.80        16.19 o                         
  -4   2   6        542.27        492.17        27.55 o                         
  -3   2   6       1387.72       1471.12        46.04 o                         
  -2   2   6        929.86        946.08        36.97 o                         
  -1   2   6        334.55        340.96        23.07 o                         
   0   2   6          4.12         10.84        10.28 o                         
   1   2   6        502.97        449.28        26.56 o                         
   2   2   6       2730.13       2520.81        60.46 o                         
   3   2   6         54.82         37.42        12.29 o                         
   4   2   6          0.07        -10.69        10.69 o                         
   5   2   6        906.73        944.55        35.19 o                         
   6   2   6       1563.57       1425.05        41.95 o                         
   7   2   6        121.98        124.25        16.18 o                         
   8   2   6        198.76        174.00        18.30 o                         
   9   2   6         62.59         58.95        20.46 o                         
  10   2   6          1.46          6.19        21.81 o                         
  11   2   6        244.08        243.37        31.11 o                         
  12   2   6        443.21        428.95        36.41 o                         
  13   2   6          3.61         -6.75        38.78 o                         
  14   2   6          4.47          0.44        12.28 o                         
  15   2   6        151.77        213.29        21.72 o                         
  16   2   6        227.95        243.68        18.86 o                         
  17   2   6         16.11         28.59        15.83 o                         
 -22   3   6         39.36         31.11         9.60 o                         
 -21   3   6         50.96         35.76        12.11 o                         
 -20   3   6         19.61          7.73         7.28 o                         
 -19   3   6          2.97         41.18        11.63 o                         
 -18   3   6          0.72          8.71        10.75 o                         
 -17   3   6         48.94         40.16        12.40 o                         
 -16   3   6        159.54        132.46        16.83 o                         
 -15   3   6        695.57        596.31        30.41 o                         
 -14   3   6        298.71        260.62        22.37 o                         
 -13   3   6          7.62         -3.90        10.95 o                         
 -12   3   6         86.19         80.60        13.12 o                         
 -11   3   6        201.68        165.52        13.82 o                         
 -10   3   6          0.73        -10.74        10.74 o                         
  -9   3   6         38.23         42.20         9.14 o                         
  -8   3   6          4.63          5.06         8.55 o                         
  -7   3   6          5.34         -0.75         7.90 o                         
  -6   3   6         96.32         87.33        14.78 o                         
  -5   3   6       1272.47       1275.44        46.40 o                         
  -4   3   6       1067.75       1168.18        35.80 o                         
  -3   3   6        152.40        163.88        15.18 o                         
  -2   3   6        165.72        132.90        15.58 o                         
  -1   3   6        802.85        801.57        34.00 o                         
   0   3   6        215.53        223.74        19.91 o                         
   1   3   6        102.30        131.75        16.26 o                         
   2   3   6          1.43         -0.87         8.74 o                         
   3   3   6          5.99          8.91        10.24 o                         
   4   3   6        106.47        108.02        12.51 o                         
   5   3   6        674.07        597.63        23.99 o                         
   6   3   6         68.01         47.99        13.33 o                         
   7   3   6        370.85        323.48        34.70 o                         
   8   3   6        179.17        157.70        27.80 o                         
   9   3   6        361.02        246.95        36.60 o                         
  10   3   6        137.30        118.95        23.91 o                         
  11   3   6         55.40         57.42        19.11 o                         
  12   3   6        480.90        453.88        36.68 o                         
  13   3   6         97.20         73.74        18.99 o                         
  14   3   6          0.22         19.63        15.17 o                         
  15   3   6          0.37          2.48         9.98 o                         
  16   3   6          3.77         12.70        12.30 o                         
  17   3   6         10.72         -4.53         9.71 o                         
 -21   4   6          0.42          3.70         8.08 o                         
 -20   4   6          5.68         14.38        11.44 o                         
 -19   4   6        173.92        185.47        20.01 o                         
 -18   4   6          3.48        -11.55        11.55 o                         
 -17   4   6          0.02          8.64        12.42 o                         
 -16   4   6        152.41        163.45        19.36 o                         
 -15   4   6          8.65         26.00        11.66 o                         
 -14   4   6        166.14        123.58        19.90 o                         
 -13   4   6        344.14        335.38        27.95 o                         
 -12   4   6          0.31         -8.94        11.21 o                         
 -11   4   6         94.97         69.82        12.63 o                         
 -10   4   6       1309.00       1456.73        44.77 o                         
  -9   4   6        371.74        376.44        19.01 o                         
  -8   4   6         15.71          9.28         7.30 o                         
  -7   4   6         23.36         22.17         8.66 o                         
  -6   4   6        607.09        619.32        25.75 o                         
  -5   4   6        225.99        250.54        27.91 o                         
  -4   4   6          3.13         11.85         9.97 o                         
  -3   4   6        772.79        892.02        36.24 o                         
  -2   4   6          5.88         -1.64        10.00 o                         
  -1   4   6        248.42        258.88        18.77 o                         
   0   4   6        449.05        447.17        22.21 o                         
   1   4   6         29.99         16.83        10.01 o                         
   2   4   6        135.68        155.56        14.91 o                         
   3   4   6        607.81        564.12        26.19 o                         
   4   4   6         40.36         23.94        10.38 o                         
   5   4   6          4.38          4.85        11.69 o                         
   6   4   6         68.31         69.87        14.25 o                         
   7   4   6         23.53         26.47        13.73 o                         
   8   4   6          3.21         -3.06        13.31 o                         
   9   4   6         31.93          0.66        19.78 o                         
  10   4   6          0.37        -14.16        14.16 o                         
  11   4   6         49.54         63.51        18.18 o                         
  12   4   6         50.92         68.22        18.14 o                         
  13   4   6        176.31        214.71        38.61 o                         
  14   4   6         52.66         45.98        14.68 o                         
  15   4   6          0.25         14.18         6.35 o                         
  16   4   6          4.24          9.82         7.62 o                         
 -20   5   6         40.01         47.73        10.88 o                         
 -19   5   6          0.41         12.90        13.30 o                         
 -18   5   6         94.04        111.45        22.90 o                         
 -17   5   6        102.64         98.42        19.24 o                         
 -16   5   6         77.49         64.84        13.89 o                         
 -15   5   6         56.26         73.65        15.57 o                         
 -14   5   6         91.93        101.00        15.85 o                         
 -13   5   6         16.37          4.31        12.48 o                         
 -12   5   6         25.91         30.67        15.29 o                         
 -11   5   6         19.99         13.30        10.54 o                         
 -10   5   6         48.91         69.72        18.24 o                         
  -9   5   6         13.43         23.28        18.60 o                         
  -8   5   6        368.64        388.39        25.83 o                         
  -7   5   6       1078.14       1119.48        33.07 o                         
  -6   5   6        770.76        826.26        27.02 o                         
  -5   5   6        958.31        908.35        28.23 o                         
  -4   5   6        531.79        612.76        22.60 o                         
  -3   5   6        555.82        604.80        22.44 o                         
  -2   5   6        182.43        240.44        20.54 o                         
  -1   5   6         95.41        101.08        12.06 o                         
   0   5   6          2.75        -17.88        17.88 o                         
   1   5   6         29.04         24.05        12.18 o                         
   2   5   6        262.66        284.94        21.55 o                         
   3   5   6        294.48        278.59        24.45 o                         
   4   5   6        165.26        162.00        20.61 o                         
   5   5   6         19.99         20.99        13.78 o                         
   6   5   6        548.58        538.04        33.65 o                         
   7   5   6        137.64        122.18        22.97 o                         
   8   5   6        349.07        296.44        33.61 o                         
   9   5   6         18.16         26.98        72.97 o                         
  10   5   6        285.75        282.98        36.05 o                         
  11   5   6        312.20        323.47        36.29 o                         
  12   5   6         51.63         76.89        20.50 o                         
  13   5   6          6.48         10.83         9.85 o                         
  14   5   6        107.22         79.11        13.00 o                         
  15   5   6        100.88         78.13        13.21 o                         
 -19   6   6          0.02         -5.83         8.14 o                         
 -18   6   6          1.91          7.48        10.34 o                         
 -17   6   6          0.83         37.13        10.98 o                         
 -16   6   6          1.21         -7.57        14.63 o                         
 -15   6   6         28.63         41.44        14.53 o                         
 -14   6   6         19.89         46.98        16.49 o                         
 -13   6   6         52.97         55.00        16.36 o                         
 -12   6   6         54.11         56.55        16.42 o                         
 -11   6   6         77.28         91.34        18.96 o                         
 -10   6   6         18.11          4.21        15.00 o                         
  -9   6   6        109.10        120.58        18.58 o                         
  -8   6   6         33.66         35.30        14.45 o                         
  -7   6   6        725.98        718.63        37.05 o                         
  -6   6   6         12.50         -4.98        12.50 o                         
  -5   6   6        311.50        291.96        24.88 o                         
  -4   6   6        884.43        914.78        41.22 o                         
  -3   6   6        791.67        772.77        38.23 o                         
  -2   6   6          0.21        -18.26        19.35 o                         
  -1   6   6        433.50        422.12        29.49 o                         
   0   6   6        104.61        101.92        16.14 o                         
   1   6   6         21.12         13.30        13.87 o                         
   2   6   6         34.32         18.70        14.15 o                         
   3   6   6        241.50        160.47        26.05 o                         
   4   6   6        170.09        164.53        26.48 o                         
   5   6   6        137.09        130.32        21.54 o                         
   6   6   6          0.00         -2.77        14.39 o                         
   7   6   6         30.70         35.47        18.27 o                         
   8   6   6         38.14         25.80        16.42 o                         
   9   6   6         11.34         -5.40        17.27 o                         
  10   6   6          0.76         26.71        18.79 o                         
  11   6   6         49.31         58.42        20.85 o                         
  12   6   6         71.80         89.73        19.93 o                         
  13   6   6         77.47         61.82        15.46 o                         
  14   6   6         36.34         33.96        12.15 o                         
 -17   7   6         35.78         27.35        14.95 o                         
 -16   7   6         54.27         96.65        18.92 o                         
 -15   7   6         13.01         19.21        11.55 o                         
 -14   7   6         80.55         79.98        18.10 o                         
 -13   7   6         88.98        104.98        36.12 o                         
 -12   7   6         14.96         12.10        21.38 o                         
 -11   7   6          0.53         17.49        16.65 o                         
 -10   7   6          2.32        -21.23        21.23 o                         
  -9   7   6         17.99          4.13        14.51 o                         
  -8   7   6          5.11          9.99        12.70 o                         
  -7   7   6          4.84         18.88        11.94 o                         
  -6   7   6         13.24         13.68        11.39 o                         
  -5   7   6        126.72        120.84        15.99 o                         
  -4   7   6        290.71        320.38        28.29 o                         
  -3   7   6        521.29        536.89        31.58 o                         
  -2   7   6          0.90         -7.50        10.88 o                         
  -1   7   6        144.06        113.26        23.27 o                         
   0   7   6         92.87         94.14        16.91 o                         
   1   7   6        172.57        190.51        23.27 o                         
   2   7   6         14.49         18.86        16.12 o                         
   3   7   6         20.24         31.97        16.36 o                         
   4   7   6          0.07         -1.90        20.12 o                         
   5   7   6          0.68        -16.68        16.68 o                         
   6   7   6         70.45         79.40        20.74 o                         
   7   7   6        149.52        134.29        22.73 o                         
   8   7   6         44.85         47.82        16.75 o                         
   9   7   6        107.62        102.20        23.04 o                         
  10   7   6         57.97         60.60        19.71 o                         
  11   7   6        247.26        311.11        23.54 o                         
  12   7   6         49.98         65.32        13.65 o                         
 -15   8   6         28.73         27.42         9.95 o                         
 -14   8   6        145.98        167.83        26.10 o                         
 -13   8   6        166.74        191.23        21.93 o                         
 -12   8   6         24.35         25.95        11.14 o                         
 -11   8   6          0.71          4.99        13.16 o                         
 -10   8   6        176.04        209.41        26.92 o                         
  -9   8   6         15.77          6.59        15.66 o                         
  -8   8   6         69.00         73.55        16.42 o                         
  -7   8   6          1.03          0.85        10.85 o                         
  -6   8   6        181.90        181.12        19.86 o                         
  -5   8   6         77.53         73.50        14.80 o                         
  -4   8   6        303.03        345.23        22.50 o                         
  -3   8   6         53.47         40.43        11.25 o                         
  -2   8   6         28.51         26.00        12.08 o                         
  -1   8   6         61.53         52.33        13.94 o                         
   0   8   6         15.77         31.49        16.16 o                         
   1   8   6          4.39        -16.03        16.03 o                         
   2   8   6         61.76         32.49        16.40 o                         
   3   8   6        640.60        723.86        44.49 o                         
   4   8   6         60.85         51.07        15.35 o                         
   5   8   6         59.34         46.60        14.40 o                         
   6   8   6         44.65         52.20        14.58 o                         
   7   8   6         85.25         80.87        14.76 o                         
   8   8   6          0.60        -10.87        11.55 o                         
   9   8   6         54.94         57.53        21.93 o                         
  10   8   6          0.32         14.66        13.28 o                         
 -12   9   6         75.19         85.03        16.37 o                         
 -11   9   6         12.45         12.72        11.25 o                         
 -10   9   6          0.46          7.90         9.55 o                         
  -9   9   6        107.61        126.49        36.97 o                         
  -8   9   6          8.05         24.62        13.49 o                         
  -7   9   6         49.25         17.77        12.52 o                         
  -6   9   6         59.24         65.59        14.55 o                         
  -5   9   6          2.94          1.88         9.67 o                         
  -4   9   6         39.94         32.14        10.60 o                         
  -3   9   6         33.18         10.90        10.80 o                         
  -2   9   6         23.21         35.75        16.06 o                         
  -1   9   6        107.61        102.30        16.44 o                         
   0   9   6          5.71         -6.97        13.47 o                         
   1   9   6         50.38         56.03        16.46 o                         
   2   9   6          4.43          9.11        13.11 o                         
   3   9   6         68.06         77.60        16.74 o                         
   4   9   6         30.07         60.37        18.46 o                         
   5   9   6          3.96          3.01        12.83 o                         
   6   9   6         16.88          4.34        19.91 o                         
   7   9   6          0.03        -13.24        14.42 o                         
  -8  10   6         17.02          9.77        16.42 o                         
  -7  10   6          8.14         29.51        18.85 o                         
  -5  10   6        118.64        172.36        31.20 o                         
  -4  10   6         81.67         89.49        18.59 o                         
  -3  10   6          6.04         -4.36        10.64 o                         
  -2  10   6         98.69        131.47        20.05 o                         
  -1  10   6          9.12         -9.25        21.22 o                         
   0  10   6          0.01         10.38        17.28 o                         
   1  10   6        157.92        113.56        31.10 o                         
   2  10   6        248.77        165.56        28.58 o                         
 -22   1   7          2.41          1.70         7.52 o                         
 -21   1   7         11.69         14.49         6.93 o                         
 -20   1   7        132.23        149.55        14.77 o                         
 -19   1   7         65.98         82.61        13.72 o                         
 -18   1   7          0.26         -0.13        10.99 o                         
 -17   1   7         19.48         32.66        11.96 o                         
 -16   1   7          3.31          0.75         9.83 o                         
 -15   1   7         39.85         38.87        14.17 o                         
 -14   1   7        273.48        218.97        25.63 o                         
 -13   1   7         57.86         46.09        20.68 o                         
 -12   1   7         18.24          8.39        17.01 o                         
 -11   1   7         14.04        -10.45        10.45 o                         
 -10   1   7        133.71        153.41        17.56 o                         
  -9   1   7        330.86        322.21        20.78 o                         
  -8   1   7        283.57        278.22        19.44 o                         
  -7   1   7        998.25        954.34        40.21 o                         
  -6   1   7         80.71         90.74        17.32 o                         
  -5   1   7        345.60        379.20        27.58 o                         
  -4   1   7        292.48        272.65        24.50 o                         
  -3   1   7        300.00        263.43        23.48 o                         
  -2   1   7        892.33        933.91        40.82 o                         
  -1   1   7        579.50        606.00        33.03 o                         
   0   1   7        628.11        581.43        32.97 o                         
   1   1   7         21.09          7.41         9.38 o                         
   2   1   7          5.23         35.38        19.53 o                         
   3   1   7        345.54        313.83        19.79 o                         
   4   1   7        149.02        110.41        14.82 o                         
   5   1   7         21.23         17.12        11.08 o                         
   6   1   7        782.26        748.30        32.97 o                         
   7   1   7        723.70        576.67        46.00 o                         
   8   1   7        574.18        435.33        51.36 o                         
   9   1   7         48.78         54.32        25.49 o                         
  10   1   7         58.34         29.46        30.67 o                         
  11   1   7        193.77        196.23        27.41 o                         
  12   1   7        390.12        378.77        39.99 o                         
  13   1   7          4.70         -5.32        37.14 o                         
  14   1   7          8.22          4.26        10.85 o                         
  15   1   7         13.81         38.57        17.09 o                         
  16   1   7          2.68         -7.50        16.89 o                         
 -22   2   7         11.45          8.25         9.84 o                         
 -21   2   7          1.89         -0.06        10.51 o                         
 -20   2   7        166.45        168.59        17.10 o                         
 -19   2   7         11.72         13.62        13.73 o                         
 -18   2   7         70.29         71.37        14.37 o                         
 -17   2   7        147.48        174.64        17.48 o                         
 -16   2   7          5.40          8.61        15.89 o                         
 -15   2   7          5.68         16.59        20.65 o                         
 -14   2   7        250.99        238.13        27.00 o                         
 -13   2   7         91.13        131.25        19.37 o                         
 -12   2   7        311.75        275.69        25.29 o                         
 -11   2   7         56.20         31.67        15.65 o                         
 -10   2   7         63.13         63.90        11.97 o                         
  -9   2   7        431.30        463.10        19.98 o                         
  -8   2   7        383.76        403.97        21.87 o                         
  -7   2   7         82.55         64.80        14.77 o                         
  -6   2   7        206.48        205.96        15.74 o                         
  -5   2   7          8.85         11.05         8.45 o                         
  -4   2   7         22.70         28.45        11.41 o                         
  -3   2   7        687.03        728.50        36.41 o                         
  -2   2   7        459.72        531.14        31.41 o                         
  -1   2   7        115.54        127.75        15.50 o                         
   0   2   7         44.70         54.02        13.54 o                         
   1   2   7        115.94        134.08        14.73 o                         
   2   2   7        447.76        441.85        21.18 o                         
   3   2   7         65.17         75.47        13.02 o                         
   4   2   7        511.47        528.18        33.87 o                         
   5   2   7        152.94        171.55        18.64 o                         
   6   2   7        169.46        131.67        53.05 o                         
   7   2   7        131.04        120.53        25.63 o                         
   8   2   7        222.42        238.52        41.04 o                         
   9   2   7         41.03         83.24        22.68 o                         
  10   2   7         70.85         89.65        17.35 o                         
  11   2   7          2.29         28.96        16.57 o                         
  12   2   7          7.49         -6.39        16.71 o                         
  13   2   7        312.23        352.97        35.45 o                         
  14   2   7         81.73         95.75        15.19 o                         
  15   2   7          6.48         26.60         9.63 o                         
 -21   3   7          3.82         -8.66        19.61 o                         
 -20   3   7         18.36         26.41        10.74 o                         
 -19   3   7        106.61        104.65        14.91 o                         
 -18   3   7        125.82        121.74        16.38 o                         
 -17   3   7         14.23         28.69        14.47 o                         
 -16   3   7         49.86         66.37        29.18 o                         
 -15   3   7         58.94         26.07        18.35 o                         
 -14   3   7        466.44        310.00        32.44 o                         
 -13   3   7         27.57         62.52        19.22 o                         
 -12   3   7        138.28        141.33        21.99 o                         
 -11   3   7        255.05        254.65        25.05 o                         
 -10   3   7          1.97         -1.04        18.90 o                         
  -9   3   7         18.31          1.48        12.99 o                         
  -8   3   7         71.82         66.38        14.99 o                         
  -7   3   7        101.23        140.11        15.15 o                         
  -6   3   7         34.83         30.63         9.76 o                         
  -5   3   7        296.66        274.67        18.21 o                         
  -4   3   7        612.34        638.39        23.10 o                         
  -3   3   7         70.48         62.76         9.63 o                         
  -2   3   7         21.30         15.56        16.94 o                         
  -1   3   7       2042.18       2075.08        47.00 o                         
   0   3   7         29.04         20.11         9.49 o                         
   1   3   7          1.62         -7.60         7.60 o                         
   2   3   7         55.65         28.22         9.29 o                         
   3   3   7        492.49        565.34        53.69 o                         
   4   3   7         19.60          7.41        15.29 o                         
   5   3   7        118.02        157.19        21.28 o                         
   6   3   7        306.96        297.33        34.41 o                         
   7   3   7          8.04         20.34        16.22 o                         
   8   3   7         22.07         41.26        20.72 o                         
   9   3   7        346.45        331.17        34.67 o                         
  10   3   7         27.11         27.66        15.68 o                         
  11   3   7         35.66         40.36        15.59 o                         
  12   3   7         17.06         31.86        13.80 o                         
  13   3   7         26.15         25.55        10.31 o                         
  14   3   7          2.08         15.16         8.22 o                         
  15   3   7          1.04        -11.87        11.87 o                         
 -20   4   7          5.06         18.76        16.89 o                         
 -19   4   7         11.39          8.74        14.22 o                         
 -18   4   7         58.77         70.68        17.62 o                         
 -17   4   7        285.43        288.67        22.12 o                         
 -16   4   7         22.85          6.38        14.05 o                         
 -15   4   7         82.71         85.64        16.64 o                         
 -14   4   7        408.76        339.09        34.99 o                         
 -13   4   7          0.23        -11.02        18.80 o                         
 -12   4   7         17.79         26.33        11.74 o                         
 -11   4   7        492.08        548.37        30.39 o                         
 -10   4   7         15.38         16.11        13.45 o                         
  -9   4   7        569.15        656.15        34.64 o                         
  -8   4   7        625.33        624.11        29.60 o                         
  -7   4   7        442.33        458.93        27.64 o                         
  -6   4   7        537.08        567.57        26.48 o                         
  -5   4   7        101.54        105.59        14.45 o                         
  -4   4   7          1.15        -10.91        12.42 o                         
  -3   4   7        180.70        179.58        16.04 o                         
  -2   4   7         56.28         55.59        10.48 o                         
  -1   4   7        496.97        488.56        23.58 o                         
   0   4   7          5.76          5.25         9.26 o                         
   1   4   7        213.38        191.44        17.81 o                         
   2   4   7        892.53        972.07        35.51 o                         
   3   4   7        168.55        171.96        23.81 o                         
   4   4   7          8.03         29.29        15.23 o                         
   5   4   7        232.93        293.79        34.20 o                         
   6   4   7        207.55        202.78        27.86 o                         
   7   4   7        127.25        122.22        20.95 o                         
   8   4   7          3.68         -3.34        25.65 o                         
   9   4   7         71.90         76.43        20.20 o                         
  10   4   7        292.90        328.45        26.59 o                         
  11   4   7         57.46         66.75        14.66 o                         
  12   4   7        515.37        577.37        28.56 o                         
  13   4   7          7.49         20.64        17.64 o                         
  14   4   7          3.81          0.07        16.69 o                         
 -19   5   7          5.17         -5.56        15.47 o                         
 -18   5   7          8.22          5.79         9.80 o                         
 -17   5   7         71.22         66.30        15.31 o                         
 -16   5   7         70.34         81.05        17.04 o                         
 -15   5   7        123.30        112.31        19.22 o                         
 -14   5   7          0.87          5.58        15.61 o                         
 -13   5   7         51.08         75.91        17.68 o                         
 -12   5   7        227.39        190.07        23.47 o                         
 -11   5   7        129.59         63.38        18.50 o                         
 -10   5   7         15.05         19.65        11.92 o                         
  -9   5   7          7.73         11.60        14.45 o                         
  -8   5   7        302.87        295.12        27.38 o                         
  -7   5   7        236.60        250.29        23.30 o                         
  -6   5   7        877.74        867.47        39.29 o                         
  -5   5   7        598.61        591.69        35.89 o                         
  -4   5   7         82.35         85.42        21.46 o                         
  -3   5   7          8.29         -0.30        12.24 o                         
  -2   5   7        371.50        344.06        23.84 o                         
  -1   5   7         16.31         13.01        10.34 o                         
   0   5   7         86.21         68.97        15.67 o                         
   1   5   7         23.07         -4.66        13.29 o                         
   2   5   7        128.23         87.82        18.33 o                         
   3   5   7        147.88        161.83        22.95 o                         
   4   5   7         41.14         17.04        12.98 o                         
   5   5   7        726.97        710.09        43.06 o                         
   6   5   7          8.29        -10.97        20.63 o                         
   7   5   7        178.64        144.68        24.91 o                         
   8   5   7          1.12        -14.54        18.99 o                         
   9   5   7         20.16         53.39        22.18 o                         
  10   5   7         73.47        119.72        25.79 o                         
  11   5   7         38.45         59.53        18.82 o                         
  12   5   7         26.19          6.27        26.15 o                         
  13   5   7          5.75          3.18         8.80 o                         
 -18   6   7         17.91         38.66        13.70 o                         
 -17   6   7         20.33          3.68         8.11 o                         
 -16   6   7          0.49         21.98        11.53 o                         
 -15   6   7         22.92         44.68        14.01 o                         
 -14   6   7          1.46         -5.46        15.41 o                         
 -13   6   7        335.83        355.42        29.20 o                         
 -12   6   7          4.09          3.86        13.56 o                         
 -11   6   7         16.11         29.02        13.25 o                         
 -10   6   7        237.71        268.20        24.27 o                         
  -9   6   7         44.93         49.16        13.89 o                         
  -8   6   7         52.21         60.77        15.78 o                         
  -7   6   7         37.86         40.98        15.60 o                         
  -6   6   7        200.30        187.61        25.02 o                         
  -5   6   7          8.58         24.89        11.06 o                         
  -4   6   7        151.22        123.22        16.37 o                         
  -3   6   7          0.86         -3.77        11.69 o                         
  -2   6   7          0.24          6.38        10.57 o                         
  -1   6   7        355.20        314.12        24.95 o                         
   0   6   7        522.22        493.63        29.96 o                         
   1   6   7          5.18         17.25        12.02 o                         
   2   6   7        111.35        113.93        19.02 o                         
   3   6   7        149.79        160.79        21.81 o                         
   4   6   7        744.31        749.39        41.55 o                         
   5   6   7        137.82        148.47        20.46 o                         
   6   6   7          0.25        -17.88        17.88 o                         
   7   6   7          1.61          1.40        18.87 o                         
   8   6   7        314.56        276.01        41.84 o                         
   9   6   7          3.92         18.30        30.19 o                         
  10   6   7         66.06         65.84        19.60 o                         
  11   6   7          0.06         -1.73        20.71 o                         
  12   6   7          1.48         10.95         7.19 o                         
 -16   7   7         83.92        101.88        23.76 o                         
 -15   7   7         11.18         21.99        11.74 o                         
 -14   7   7          1.66         -5.75        29.80 o                         
 -13   7   7         25.71        -12.41        13.16 o                         
 -12   7   7        294.50        294.11        35.24 o                         
 -11   7   7          5.80         36.18        19.29 o                         
 -10   7   7         83.47         87.71        24.71 o                         
  -9   7   7          9.49          3.12        15.52 o                         
  -8   7   7          0.45         -1.26        14.50 o                         
  -7   7   7          0.96         -3.73        15.87 o                         
  -6   7   7         77.43         89.18        21.68 o                         
  -5   7   7          0.03         16.69        14.79 o                         
  -4   7   7          7.19          8.77        12.64 o                         
  -3   7   7        803.35        826.24        43.26 o                         
  -2   7   7       1213.27       1137.49        48.56 o                         
  -1   7   7          2.20         -2.49        13.10 o                         
   0   7   7        203.54        203.71        22.82 o                         
   1   7   7        230.70        228.76        27.60 o                         
   2   7   7        276.74        240.27        28.42 o                         
   3   7   7         13.72         15.14        20.15 o                         
   4   7   7         60.10         63.62        19.09 o                         
   5   7   7         49.49         49.18        20.63 o                         
   6   7   7          0.16        -14.71        14.71 o                         
   7   7   7        162.85        162.00        21.22 o                         
   8   7   7        105.60         87.13        20.83 o                         
   9   7   7         14.37          5.98        14.78 o                         
  10   7   7          1.25          8.64        11.00 o                         
 -14   8   7          6.09        -14.89        14.89 o                         
 -13   8   7         18.10          9.27        12.20 o                         
 -12   8   7        152.74        127.01        17.52 o                         
 -11   8   7         85.41         78.33        18.22 o                         
 -10   8   7         88.81         94.94        22.32 o                         
  -9   8   7          0.60          6.19        29.53 o                         
  -8   8   7        167.68        189.72        32.88 o                         
  -7   8   7         74.41         54.15        15.86 o                         
  -6   8   7          7.38          5.12        13.44 o                         
  -5   8   7          7.10         16.65         9.17 o                         
  -4   8   7         62.34         70.28        15.47 o                         
  -3   8   7         21.07         32.90        11.94 o                         
  -2   8   7         27.39         52.17        12.68 o                         
  -1   8   7          0.76         12.78        13.97 o                         
   0   8   7         14.85         10.72        15.60 o                         
   1   8   7         30.55         27.34        14.17 o                         
   2   8   7        165.79        148.26        25.95 o                         
   3   8   7         48.46         79.75        21.43 o                         
   4   8   7          6.20         49.57        19.01 o                         
   5   8   7         82.14         44.50        16.16 o                         
   6   8   7        307.43        267.62        28.63 o                         
   7   8   7         15.67         32.04        13.28 o                         
   8   8   7         30.14         21.20        13.73 o                         
 -11   9   7          0.23         32.77        15.56 o                         
 -10   9   7        173.12        151.21        17.04 o                         
  -9   9   7         16.42          2.37        12.59 o                         
  -8   9   7         61.46         57.92        16.10 o                         
  -7   9   7          9.96          2.13        13.35 o                         
  -6   9   7          0.09         15.15        17.21 o                         
  -5   9   7         14.07          3.27        30.02 o                         
  -4   9   7        172.52        200.04        20.86 o                         
  -3   9   7         10.55         15.83        19.80 o                         
  -2   9   7        142.93        160.78        25.28 o                         
  -1   9   7         95.92        122.15        17.16 o                         
   0   9   7         72.49         59.37        17.67 o                         
   1   9   7          5.83         15.53        11.42 o                         
   2   9   7         70.50         74.55        16.72 o                         
   3   9   7         31.41         23.27        25.02 o                         
   4   9   7         13.74          4.89        15.34 o                         
 -21   0   8         55.97         50.85        13.45 o                         
 -20   0   8          1.90          0.02        11.95 o                         
 -19   0   8          3.08          1.17        13.28 o                         
 -18   0   8         14.21         20.67        15.74 o                         
 -17   0   8         25.83         10.72        13.02 o                         
 -16   0   8         51.11         59.05        17.89 o                         
 -15   0   8        669.58        600.88        40.21 o                         
 -14   0   8          1.25        -24.12        28.81 o                         
 -13   0   8         37.39         56.70        19.63 o                         
 -12   0   8        942.71        853.96        65.37 o                         
 -11   0   8        379.67        422.19        61.53 o                         
 -10   0   8        362.62        350.92        46.39 o                         
  -9   0   8        241.98        229.48        23.26 o                         
  -8   0   8        645.30        677.27        36.46 o                         
  -7   0   8        382.06        373.29        30.53 o                         
  -6   0   8         39.53         35.34        17.43 o                         
  -5   0   8        374.91        363.92        29.65 o                         
  -4   0   8         53.64         17.28        30.45 o                         
  -3   0   8       1236.71       1333.62        47.35 o                         
  -2   0   8        100.57         84.19        17.30 o                         
  -1   0   8        454.85        494.47        38.68 o                         
   0   0   8         10.45          1.18        16.57 o                         
   1   0   8        148.67        176.61        36.50 o                         
   2   0   8        680.27        680.68        45.41 o                         
   3   0   8        499.15        421.42        68.65 o                         
   4   0   8       3083.84       2881.31       161.71 o                         
   5   0   8        758.60        602.55        78.49 o                         
   6   0   8          3.76         18.46        32.02 o                         
   7   0   8        283.33        257.47        54.89 o                         
   8   0   8         68.77        -15.41        32.71 o                         
   9   0   8          2.83        -31.96        31.96 o                         
  10   0   8         87.61         79.44        32.97 o                         
  11   0   8        132.79        190.81        42.35 o                         
  12   0   8         34.05         27.74        25.21 o                         
  13   0   8         12.14         32.43        19.64 o                         
  14   0   8        836.16        977.33        57.34 o                         
 -21   1   8         22.13         34.20         9.54 o                         
 -20   1   8         67.99         78.47         9.31 o                         
 -19   1   8          2.47          5.06        10.11 o                         
 -18   1   8         39.09         49.87        11.31 o                         
 -17   1   8         13.33        -10.97        11.29 o                         
 -16   1   8        103.09        105.69        16.28 o                         
 -15   1   8        116.47        128.75        19.70 o                         
 -14   1   8          1.15          8.72        15.41 o                         
 -13   1   8          1.33        -35.69        35.69 o                         
 -12   1   8        194.70        219.88        23.08 o                         
 -11   1   8        184.14        157.21        23.24 o                         
 -10   1   8        672.93        666.04        39.23 o                         
  -9   1   8        204.73        174.30        15.84 o                         
  -8   1   8        468.32        467.62        21.73 o                         
  -7   1   8         40.00         34.99        10.40 o                         
  -6   1   8        984.11       1053.83        34.09 o                         
  -5   1   8        131.62        139.57        14.64 o                         
  -4   1   8         93.48         81.09        12.24 o                         
  -3   1   8         56.60         44.93         9.50 o                         
  -2   1   8        905.25        986.56        40.16 o                         
  -1   1   8         71.06         74.52        15.40 o                         
   0   1   8         70.39         90.90        17.72 o                         
   1   1   8         89.32         92.56        14.63 o                         
   2   1   8        425.57        434.07        26.34 o                         
   3   1   8         14.65         -3.67        16.60 o                         
   4   1   8         80.23         65.84        20.39 o                         
   5   1   8          0.13         18.78        17.26 o                         
   6   1   8        348.28        340.57        36.01 o                         
   7   1   8          0.58         23.66        18.45 o                         
   8   1   8        521.55        479.35        34.82 o                         
   9   1   8          3.53          6.15        18.18 o                         
  10   1   8          0.28         -8.93        18.67 o                         
  11   1   8         20.45        -14.98        14.98 o                         
  12   1   8        559.91        554.97        41.12 o                         
  13   1   8          2.02          4.53        28.50 o                         
  14   1   8         14.65          2.99         8.65 o                         
 -21   2   8         50.82         35.14        15.47 o                         
 -20   2   8         71.33         73.32        11.52 o                         
 -19   2   8          3.30         -1.23         9.82 o                         
 -18   2   8          1.84          2.93         9.11 o                         
 -17   2   8         25.00         50.49        14.27 o                         
 -16   2   8        154.47        137.69        20.67 o                         
 -15   2   8          1.24          1.85        16.31 o                         
 -14   2   8        197.50        170.11        23.41 o                         
 -13   2   8          2.15         -1.73        12.96 o                         
 -12   2   8         30.84         17.18        13.42 o                         
 -11   2   8        274.75        307.40        28.74 o                         
 -10   2   8         47.32         58.82        16.09 o                         
  -9   2   8          0.05        -14.04        14.04 o                         
  -8   2   8        267.35        248.03        20.19 o                         
  -7   2   8        812.85        929.40        46.86 o                         
  -6   2   8        408.95        406.06        23.05 o                         
  -5   2   8        159.68        145.70        16.09 o                         
  -4   2   8         12.89          7.17        10.23 o                         
  -3   2   8        320.13        325.91        21.31 o                         
  -2   2   8         50.03         46.15        10.93 o                         
  -1   2   8        680.71        664.28        31.77 o                         
   0   2   8        121.41        123.25        16.00 o                         
   1   2   8        146.34        165.45        16.15 o                         
   2   2   8        426.83        471.19        39.53 o                         
   3   2   8        359.77        353.22        34.11 o                         
   4   2   8          2.61         13.63        14.53 o                         
   5   2   8        190.92        165.84        23.46 o                         
   6   2   8        146.78        158.28        22.64 o                         
   7   2   8        615.01        577.99        37.99 o                         
   8   2   8         28.30         12.89        14.24 o                         
   9   2   8         43.15         35.20        14.67 o                         
  10   2   8         66.73         65.71        16.03 o                         
  11   2   8          0.49         12.81        27.75 o                         
  12   2   8         75.94         82.17        15.03 o                         
  13   2   8         37.89         53.23        12.90 o                         
 -20   3   8         22.60         50.73         9.97 o                         
 -19   3   8        113.36        116.21        21.53 o                         
 -18   3   8        267.68        272.89        27.32 o                         
 -17   3   8        210.05        181.17        22.31 o                         
 -16   3   8          4.18         15.05        20.41 o                         
 -15   3   8          0.64         22.51        17.86 o                         
 -14   3   8         54.43         33.34        18.74 o                         
 -13   3   8         19.39         11.17        15.31 o                         
 -12   3   8        144.90        130.89        22.97 o                         
 -11   3   8          3.62         15.41        16.46 o                         
 -10   3   8         38.90         26.57        18.98 o                         
  -9   3   8          3.63        -12.93        12.93 o                         
  -8   3   8       1372.01       1395.15        45.90 o                         
  -7   3   8        314.35        255.99        26.61 o                         
  -6   3   8          0.39         21.73        14.78 o                         
  -5   3   8         82.95         84.40        12.65 o                         
  -4   3   8         54.21         50.22        12.29 o                         
  -3   3   8        149.55        150.05        15.15 o                         
  -2   3   8         30.64         39.30        12.54 o                         
  -1   3   8        255.52        266.29        21.42 o                         
   0   3   8        432.76        473.97        54.54 o                         
   1   3   8        160.66        154.93        26.36 o                         
   2   3   8        305.08        298.44        41.75 o                         
   3   3   8          3.89          9.08        15.92 o                         
   4   3   8        479.41        505.82        48.82 o                         
   5   3   8         89.74         85.49        22.66 o                         
   6   3   8         72.49         43.21        19.55 o                         
   7   3   8         71.23         35.74        14.36 o                         
   8   3   8         23.96         44.16        13.12 o                         
   9   3   8        233.51        236.36        20.87 o                         
  10   3   8        218.74        229.09        25.31 o                         
  11   3   8         15.14         34.60        13.60 o                         
  12   3   8          0.47         -6.67        14.55 o                         
  13   3   8         88.84         89.79        21.70 o                         
 -19   4   8          6.73         32.10        12.87 o                         
 -18   4   8          0.29         10.78        24.37 o                         
 -17   4   8        116.14        146.76        22.81 o                         
 -16   4   8         18.87         37.53        21.49 o                         
 -15   4   8          2.59          9.52        20.30 o                         
 -14   4   8          0.24          4.47        20.11 o                         
 -13   4   8        369.23        329.83        36.97 o                         
 -12   4   8         13.15         32.85        20.77 o                         
 -11   4   8          9.61         31.93        23.24 o                         
 -10   4   8        122.75        132.55        21.56 o                         
  -9   4   8         29.49         52.75        17.92 o                         
  -8   4   8        513.73        468.62        30.51 o                         
  -7   4   8        111.74         99.55        17.63 o                         
  -6   4   8          4.69          8.82        18.30 o                         
  -5   4   8         18.92          8.05        14.20 o                         
  -4   4   8        238.05        243.13        25.39 o                         
  -3   4   8         16.88          1.67        17.35 o                         
  -2   4   8         63.99         40.52        14.13 o                         
  -1   4   8        121.73         94.89        17.53 o                         
   0   4   8         17.34         15.42        23.93 o                         
   1   4   8         48.38         56.47        16.17 o                         
   2   4   8         68.07         64.10        17.54 o                         
   3   4   8        349.19        394.56        38.54 o                         
   4   4   8         75.76        124.29        24.61 o                         
   5   4   8        258.83        231.38        29.87 o                         
   6   4   8          2.14         -1.04        21.08 o                         
   7   4   8         29.82         33.29        26.19 o                         
   8   4   8         58.72         53.76        19.29 o                         
   9   4   8          3.74         13.15        17.28 o                         
  10   4   8         73.75         77.25        18.70 o                         
  11   4   8         13.79         -8.99         8.99 o                         
  12   4   8         13.61          0.07        15.59 o                         
 -18   5   8         75.07         92.76        22.26 o                         
 -17   5   8        109.90        157.11        22.94 o                         
 -16   5   8         55.72         54.46        25.92 o                         
 -15   5   8        106.95         92.57        22.97 o                         
 -14   5   8         63.68         35.78        19.93 o                         
 -13   5   8         35.80         23.59        16.77 o                         
 -12   5   8         75.57         69.03        27.73 o                         
 -11   5   8         59.33         69.12        30.60 o                         
 -10   5   8          1.98        -12.73        19.68 o                         
  -9   5   8         19.65         31.07        17.56 o                         
  -8   5   8          2.01         21.10        16.01 o                         
  -7   5   8          6.50         10.82        10.86 o                         
  -6   5   8         36.33         40.53        13.19 o                         
  -5   5   8        130.07        117.70        22.80 o                         
  -4   5   8         51.48         57.31        13.71 o                         
  -3   5   8        129.08        131.31        19.35 o                         
  -2   5   8        304.56        284.74        25.98 o                         
  -1   5   8         27.62          0.26        22.06 o                         
   0   5   8          4.98          8.53        12.19 o                         
   1   5   8        151.16        206.43        23.56 o                         
   2   5   8        131.94        129.90        20.31 o                         
   3   5   8          2.00        -14.89        14.89 o                         
   4   5   8          9.50          6.78        13.77 o                         
   5   5   8          0.78         -3.56        15.27 o                         
   6   5   8         27.61         25.55        14.12 o                         
   7   5   8         13.27          9.60        17.90 o                         
   8   5   8        256.85        268.34        32.05 o                         
   9   5   8        151.08        181.78        20.74 o                         
  10   5   8         91.07        109.04        15.06 o                         
  11   5   8        333.26        478.38        41.64 o                         
 -16   6   8          5.30          8.11        15.37 o                         
 -15   6   8         13.48        -14.48        14.48 o                         
 -14   6   8         12.53         -7.57        12.30 o                         
 -13   6   8          0.43         -2.77        20.71 o                         
 -12   6   8         41.24         41.47        16.19 o                         
 -11   6   8         24.53         34.41        16.09 o                         
 -10   6   8          1.97        -12.10        18.39 o                         
  -9   6   8         23.94         26.53        14.46 o                         
  -8   6   8          2.04        -14.76        14.76 o                         
  -7   6   8         42.25         41.74        13.17 o                         
  -6   6   8         49.29         46.43        15.69 o                         
  -5   6   8         21.21         27.55        11.90 o                         
  -4   6   8         49.01         26.10        17.97 o                         
  -3   6   8         97.58         64.70        13.58 o                         
  -2   6   8        347.34        316.31        23.54 o                         
  -1   6   8          3.53         27.77        21.00 o                         
   0   6   8        246.42        227.38        28.79 o                         
   1   6   8         36.68         14.67        13.53 o                         
   2   6   8         98.35         87.09        20.24 o                         
   3   6   8        390.04        371.24        33.78 o                         
   4   6   8         18.33         21.65        14.19 o                         
   5   6   8          0.34         12.71        13.72 o                         
   6   6   8         28.87         45.11        23.11 o                         
   7   6   8          6.76          1.98        15.62 o                         
   8   6   8         67.14         77.90        19.42 o                         
   9   6   8          4.72         -5.94        11.09 o                         
  10   6   8          9.71         29.19        16.56 o                         
 -15   7   8         44.20         35.91        15.62 o                         
 -14   7   8          2.08        -15.15        15.15 o                         
 -13   7   8         16.02         29.19        17.15 o                         
 -12   7   8          0.26         28.05        18.88 o                         
 -11   7   8         11.25         11.98        15.35 o                         
 -10   7   8          5.49         11.52        26.49 o                         
  -9   7   8         24.89         26.79        16.69 o                         
  -8   7   8          1.86          4.24        14.40 o                         
  -7   7   8        167.10        155.34        27.76 o                         
  -6   7   8        234.08        236.55        26.60 o                         
  -5   7   8         66.16         66.10        17.99 o                         
  -4   7   8          5.19          8.15        24.34 o                         
  -3   7   8        100.74        116.24        19.18 o                         
  -2   7   8        124.11        111.62        25.87 o                         
  -1   7   8         30.76         15.27        17.72 o                         
   0   7   8        197.78        197.73        28.57 o                         
   1   7   8         52.88         69.21        22.07 o                         
   2   7   8          7.09          2.75        28.92 o                         
   3   7   8         51.06         31.96        24.82 o                         
   4   7   8         41.51          4.67        16.65 o                         
   5   7   8         43.51         50.06        36.38 o                         
   6   7   8          5.36         -1.38        40.43 o                         
   7   7   8         14.10          2.99        11.26 o                         
 -12   8   8          0.94          9.26        14.06 o                         
 -11   8   8          1.53         -2.13        12.75 o                         
 -10   8   8        139.79        153.64        22.71 o                         
  -9   8   8         94.18         89.22        20.52 o                         
  -8   8   8         24.31         22.67        15.11 o                         
  -7   8   8         13.03         31.27        13.56 o                         
  -6   8   8        337.40        315.46        25.47 o                         
  -5   8   8        246.56        281.21        24.94 o                         
  -4   8   8          4.64         -4.08        14.90 o                         
  -3   8   8          0.51          7.73        14.66 o                         
  -2   8   8         98.03        114.15        39.63 o                         
  -1   8   8          7.41         15.05        13.97 o                         
   0   8   8        106.71        109.53        21.86 o                         
   1   8   8        184.16        194.44        26.20 o                         
   2   8   8         39.41         21.94        16.62 o                         
   3   8   8         47.21         49.69        23.13 o                         
   4   8   8         45.93         37.68        21.28 o                         
   5   8   8         26.49         42.91        18.20 o                         
  -6   9   8          0.82         10.26        14.15 o                         
  -5   9   8         30.21          5.39        16.71 o                         
  -4   9   8        180.83        178.39        31.86 o                         
  -3   9   8         74.60        109.08        25.93 o                         
  -2   9   8          1.56        -11.14        12.11 o                         
  -1   9   8         46.74         65.30        22.17 o                         
 -19   1   9          3.53        -11.66        11.66 o                         
 -18   1   9         14.99         19.54        12.68 o                         
 -17   1   9          0.74         -4.34        10.49 o                         
 -16   1   9         12.65          2.29        10.92 o                         
 -15   1   9        713.36        660.02        58.80 o                         
 -14   1   9         41.42         63.93        17.93 o                         
 -13   1   9          2.84          9.90        13.73 o                         
 -12   1   9        117.14        118.41        22.53 o                         
 -11   1   9         77.91         51.87        18.04 o                         
 -10   1   9        131.89        147.09        23.41 o                         
  -9   1   9        288.07        314.64        25.86 o                         
  -8   1   9        109.62        122.31        17.36 o                         
  -7   1   9         98.47        101.62        19.09 o                         
  -6   1   9        123.28        149.91        18.89 o                         
  -5   1   9        312.96        295.61        26.69 o                         
  -4   1   9         19.86         24.06        26.66 o                         
  -3   1   9        284.05        269.26        26.93 o                         
  -2   1   9        472.07        513.15        34.39 o                         
  -1   1   9        153.36        145.02        25.25 o                         
   0   1   9         16.78         41.98        17.12 o                         
   1   1   9        129.35        129.71        23.44 o                         
   2   1   9          0.76         25.42        22.11 o                         
   3   1   9         76.24         38.18        26.87 o                         
   4   1   9         12.97         45.04        24.57 o                         
   5   1   9        250.00        209.05        35.65 o                         
   6   1   9         29.58         20.55        24.78 o                         
   7   1   9          3.11          3.22        20.00 o                         
   8   1   9         36.01         41.30        24.30 o                         
   9   1   9          1.46        -18.04        18.04 o                         
  10   1   9         59.03         76.21        19.81 o                         
  11   1   9        217.59        241.63        26.47 o                         
  12   1   9         39.87         59.39        12.23 o                         
 -19   2   9          0.34        -13.48        13.48 o                         
 -18   2   9          0.27         21.50        18.93 o                         
 -17   2   9          5.35         -4.92        12.09 o                         
 -16   2   9         17.82         19.22        22.67 o                         
 -15   2   9          0.36          5.82        27.01 o                         
 -14   2   9        124.21         83.86        22.59 o                         
 -13   2   9         61.81         64.37        20.24 o                         
 -12   2   9        246.27        231.14        40.43 o                         
 -11   2   9          0.28         58.84        26.47 o                         
 -10   2   9          3.38         15.38        16.12 o                         
  -9   2   9        274.23        318.97        25.66 o                         
  -8   2   9         14.36         34.53        13.69 o                         
  -7   2   9         26.68         46.45        14.58 o                         
  -6   2   9        938.61        964.81        46.36 o                         
  -5   2   9        288.70        308.39        29.20 o                         
  -4   2   9         32.45         26.15        19.61 o                         
  -3   2   9        131.15        137.64        22.41 o                         
  -2   2   9         27.45        -27.16        29.83 o                         
  -1   2   9        163.75        172.94        25.63 o                         
   0   2   9         20.82         44.41        13.02 o                         
   1   2   9       1050.53       1164.03        65.92 o                         
   2   2   9          9.82         42.13        18.59 o                         
   3   2   9         59.89         64.66        20.41 o                         
   4   2   9         70.54        118.00        25.31 o                         
   5   2   9        390.09        420.22        54.58 o                         
   6   2   9        316.38        301.93        32.98 o                         
   7   2   9         47.13         59.96        20.16 o                         
   8   2   9          0.38          0.31        16.79 o                         
   9   2   9         35.89         36.35        14.93 o                         
  10   2   9          0.14         15.46        26.15 o                         
  11   2   9         48.61         35.65        23.17 o                         
 -19   3   9         43.73         69.55        14.55 o                         
 -18   3   9          1.53         -2.67        15.44 o                         
 -17   3   9         32.28         75.70        18.66 o                         
 -16   3   9         58.91         97.66        21.53 o                         
 -15   3   9          0.83        -18.38        23.11 o                         
 -14   3   9         43.39         17.50        25.39 o                         
 -13   3   9         10.21         17.27        19.70 o                         
 -12   3   9         30.23         21.79        21.12 o                         
 -11   3   9         14.81         -9.09        24.35 o                         
 -10   3   9         80.36         78.90        18.58 o                         
  -9   3   9         13.54        -16.92        16.98 o                         
  -8   3   9        148.23        154.85        20.18 o                         
  -7   3   9        222.82        249.66        26.98 o                         
  -6   3   9          0.14        -19.14        19.14 o                         
  -5   3   9         15.68        -18.50        18.50 o                         
  -4   3   9        157.60        157.56        25.24 o                         
  -3   3   9        118.19        148.52        24.38 o                         
  -2   3   9        348.01        332.32        32.48 o                         
  -1   3   9          0.32          0.58        15.79 o                         
   0   3   9         66.97         87.21        28.02 o                         
   1   3   9         62.29         48.23        17.17 o                         
   2   3   9          0.59         -4.08        17.72 o                         
   3   3   9         16.75         14.55        23.79 o                         
   4   3   9         55.39         30.56        22.97 o                         
   5   3   9         34.85         -6.08        34.51 o                         
   6   3   9         74.20         30.63        65.60 o                         
   7   3   9         36.52         14.46        39.87 o                         
   8   3   9          4.94         12.02        17.48 o                         
   9   3   9          2.83         42.05        20.14 o                         
  10   3   9        177.41        206.60        37.79 o                         
  11   3   9         74.64         97.35        21.30 o                         
 -18   4   9         11.90         -1.42        11.06 o                         
 -17   4   9         35.61          5.21        16.83 o                         
 -16   4   9         69.72         68.14        17.77 o                         
 -15   4   9         11.92        -14.85        18.07 o                         
 -14   4   9         64.54         55.93        25.03 o                         
 -13   4   9          5.34         24.81        25.93 o                         
 -12   4   9          4.06         12.93        18.75 o                         
 -11   4   9        188.38        226.10        29.05 o                         
 -10   4   9        343.23        409.96        32.16 o                         
  -9   4   9         14.89         18.44        19.31 o                         
  -8   4   9         15.85          6.77        16.14 o                         
  -7   4   9         14.32         12.12        11.55 o                         
  -6   4   9        716.89        740.84        40.82 o                         
  -5   4   9          7.75          5.25        12.74 o                         
  -4   4   9          7.45          2.69        22.16 o                         
  -3   4   9         77.83         65.80        17.03 o                         
  -2   4   9         34.94         25.59        13.47 o                         
  -1   4   9         77.90         54.86        16.72 o                         
   0   4   9         24.05         23.18        10.29 o                         
   1   4   9          4.55         20.97        13.62 o                         
   2   4   9          4.84        -14.55        14.55 o                         
   3   4   9        141.78        137.54        19.09 o                         
   4   4   9        586.02        611.18        35.53 o                         
   5   4   9          7.85          7.69        16.44 o                         
   6   4   9         44.91         39.36        18.62 o                         
   7   4   9        315.62        409.59        30.56 o                         
   8   4   9        115.48        113.03        17.18 o                         
   9   4   9          0.09          5.78        10.92 o                         
  10   4   9          0.34        -12.26        12.26 o                         
 -16   5   9          7.89         22.65        13.08 o                         
 -15   5   9         12.25         44.83        17.83 o                         
 -14   5   9         10.09         -0.40        16.33 o                         
 -13   5   9          1.86         -0.18        20.56 o                         
 -12   5   9         64.66         17.76        15.13 o                         
 -11   5   9         17.65         -4.21        15.24 o                         
 -10   5   9         45.90         65.45        14.36 o                         
  -9   5   9          0.33        -16.80        16.80 o                         
  -8   5   9         29.85         21.51        16.02 o                         
  -7   5   9         43.68         11.11        14.28 o                         
  -6   5   9          3.12         17.24        11.45 o                         
  -5   5   9         53.89         61.14        13.28 o                         
  -4   5   9         36.90         39.51        15.19 o                         
  -3   5   9         70.91         74.77        15.94 o                         
  -2   5   9        101.99         78.33        20.33 o                         
  -1   5   9         45.64         52.63        14.38 o                         
   0   5   9        311.39        336.05        27.22 o                         
   1   5   9          1.06         -4.84        13.46 o                         
   2   5   9        201.85        239.24        24.01 o                         
   3   5   9        210.06        182.24        21.67 o                         
   4   5   9        100.87        110.69        16.81 o                         
   5   5   9         39.70         70.62        15.21 o                         
   6   5   9         57.85         91.42        15.19 o                         
   7   5   9         32.98         31.36        20.62 o                         
   8   5   9         37.46         -1.54        18.94 o                         
 -14   6   9         12.52         18.71         9.17 o                         
 -13   6   9         70.89         69.90        20.62 o                         
 -12   6   9        129.99        114.87        19.97 o                         
 -11   6   9         66.17         58.10        14.18 o                         
 -10   6   9          6.52         10.39        13.73 o                         
  -9   6   9        103.95        118.54        15.64 o                         
  -8   6   9        279.32        301.12        22.21 o                         
  -7   6   9          0.97         -8.64        10.97 o                         
  -6   6   9         20.01          3.69        20.34 o                         
  -5   6   9         11.54         15.73        17.46 o                         
  -4   6   9        218.62        205.95        21.45 o                         
  -3   6   9         86.70         70.25        16.33 o                         
  -2   6   9        115.49        115.40        19.51 o                         
  -1   6   9          8.27         22.80        11.31 o                         
   0   6   9          0.03         -3.28        14.71 o                         
   1   6   9          3.86          0.61        12.32 o                         
   2   6   9        170.60        164.65        21.95 o                         
   3   6   9        168.02        171.63        25.11 o                         
   4   6   9         23.87          8.49        12.76 o                         
   5   6   9        105.92        117.91        21.63 o                         
   6   6   9         43.11         42.88        14.18 o                         
   7   6   9         58.86         16.62        17.28 o                         
 -11   7   9         47.79         39.22        14.33 o                         
 -10   7   9          1.09         -5.68        20.85 o                         
  -9   7   9          2.37          8.61        22.37 o                         
  -8   7   9          0.46        -14.49        14.49 o                         
  -7   7   9         33.67         53.44        15.14 o                         
  -6   7   9        252.32        246.84        23.41 o                         
  -5   7   9        363.27        365.09        36.65 o                         
  -4   7   9          8.14         24.70        17.59 o                         
  -3   7   9          0.12         -0.11        15.73 o                         
  -2   7   9          9.49         48.91        18.36 o                         
  -1   7   9         32.45         57.78        18.55 o                         
   0   7   9         27.81         30.97        16.33 o                         
   1   7   9          2.46         11.95        16.84 o                         
   2   7   9        145.93        155.66        22.42 o                         
   3   7   9          3.37         24.19        12.93 o                         
   4   7   9        312.67        294.92        24.56 o                         
  -8   8   9          0.21        -14.63        14.63 o                         
  -7   8   9         21.30         29.06        16.72 o                         
  -6   8   9         12.00         30.10        17.14 o                         
  -5   8   9          1.34        -23.73        23.73 o                         
  -4   8   9         12.95         24.17        15.17 o                         
  -3   8   9          0.56         17.98        13.64 o                         
  -2   8   9         13.45         30.34        13.01 o                         
  -1   8   9          5.73         18.85        13.13 o                         
   0   8   9         55.07         61.73        17.03 o                         
 -17   0  10        146.50        180.79        33.31 o                         
 -16   0  10         51.60         36.24        14.08 o                         
 -15   0  10        241.03        304.71        29.10 o                         
 -14   0  10         54.35         12.92        26.41 o                         
 -13   0  10         26.09        -20.48        20.48 o                         
 -12   0  10        105.04        102.89        32.00 o                         
 -11   0  10         75.96         72.06        27.61 o                         
 -10   0  10         51.61         42.53        26.86 o                         
  -9   0  10        396.22        400.88        44.33 o                         
  -8   0  10       1866.10       1914.37        89.12 o                         
  -7   0  10        994.75       1094.75        59.34 o                         
  -6   0  10          2.92        -30.44        36.03 o                         
  -5   0  10        125.14         82.06        24.87 o                         
  -4   0  10        134.77        179.85        30.09 o                         
  -3   0  10        552.23        610.74        52.28 o                         
  -2   0  10        138.69        191.65        31.27 o                         
  -1   0  10         74.36         32.87        33.82 o                         
   0   0  10        167.17        204.36        34.07 o                         
   1   0  10        256.17        297.53        38.55 o                         
   2   0  10        309.18        354.87        52.23 o                         
   3   0  10        136.61         98.29        27.06 o                         
   4   0  10         12.03         20.29        21.28 o                         
   5   0  10          0.94          2.05        32.21 o                         
   6   0  10         76.51         91.55        24.31 o                         
   7   0  10        480.84        490.61        40.45 o                         
   8   0  10         16.85         21.55        15.06 o                         
   9   0  10        271.08        347.37        36.36 o                         
 -18   1  10         28.68         19.12        16.87 o                         
 -17   1  10          2.64         14.18        13.74 o                         
 -16   1  10         19.37         18.55        14.70 o                         
 -15   1  10          6.01          1.37        18.14 o                         
 -14   1  10          1.47         12.73        19.84 o                         
 -13   1  10          3.51         20.21        14.90 o                         
 -12   1  10          5.86         31.12        17.17 o                         
 -11   1  10          2.15         11.16        14.03 o                         
 -10   1  10          2.63         -0.82        15.14 o                         
  -9   1  10          6.69          1.99        14.99 o                         
  -8   1  10         99.82        105.23        17.51 o                         
  -7   1  10          0.30        -10.93        10.93 o                         
  -6   1  10          0.64        -12.09        12.09 o                         
  -5   1  10          0.83          2.93        12.48 o                         
  -4   1  10         62.15         32.95        28.98 o                         
  -3   1  10          3.06         14.31        12.68 o                         
  -2   1  10         12.93         -0.67        13.97 o                         
  -1   1  10        205.23        206.63        23.61 o                         
   0   1  10          8.45         18.81        17.06 o                         
   1   1  10          5.90          0.50        14.30 o                         
   2   1  10          1.95         -0.64        15.90 o                         
   3   1  10         71.15         81.48        18.33 o                         
   4   1  10          1.72         17.46        13.75 o                         
   5   1  10        454.54        394.78        28.87 o                         
   6   1  10          1.70          1.62        15.33 o                         
   7   1  10         10.73         -2.09        10.15 o                         
   8   1  10          0.48          6.70        11.52 o                         
   9   1  10        107.24        133.62        15.18 o                         
 -18   2  10         14.81         31.60        19.45 o                         
 -17   2  10          4.86         -5.80        18.48 o                         
 -16   2  10         53.65         55.51        16.77 o                         
 -15   2  10         38.89         56.89        19.15 o                         
 -14   2  10         65.35         68.80        30.78 o                         
 -13   2  10          9.36          0.37        54.04 o                         
 -12   2  10         24.08         15.03        24.47 o                         
 -11   2  10         34.32         27.76        28.76 o                         
 -10   2  10        259.30        262.91        30.41 o                         
  -9   2  10        367.41        425.89        36.97 o                         
  -8   2  10         18.68         10.05        16.03 o                         
  -7   2  10         60.07         81.15        17.36 o                         
  -6   2  10        247.12        250.50        29.58 o                         
  -5   2  10         33.96         19.42        14.93 o                         
  -4   2  10         55.22         37.72        16.73 o                         
  -3   2  10          3.69         15.81        15.80 o                         
  -2   2  10          2.13        -16.94        16.94 o                         
  -1   2  10          1.22        -14.18        22.51 o                         
   0   2  10         84.82         87.20        21.81 o                         
   1   2  10        147.75        170.25        24.96 o                         
   2   2  10          4.18         12.89        24.02 o                         
   3   2  10          0.35          7.06        15.13 o                         
   4   2  10        478.21        546.49        32.99 o                         
   5   2  10         23.26          0.47        12.34 o                         
   6   2  10          8.43        -13.72        16.74 o                         
   7   2  10          0.98         19.84        13.94 o                         
   8   2  10         32.70         17.40        14.64 o                         
   9   2  10         33.24          6.69        10.46 o                         
 -17   3  10          8.30          6.66        11.99 o                         
 -16   3  10         47.07         86.29        17.25 o                         
 -15   3  10         61.53         92.31        18.85 o                         
 -14   3  10          0.28        -14.46        27.91 o                         
 -13   3  10         32.06         34.07        21.10 o                         
 -12   3  10         54.41         83.60        21.17 o                         
 -11   3  10         40.36         26.38        25.17 o                         
 -10   3  10         16.53         17.15        19.52 o                         
  -9   3  10        173.12        177.66        25.35 o                         
  -8   3  10         90.49        128.90        24.05 o                         
  -7   3  10         80.10         71.86        22.48 o                         
  -6   3  10         84.57         96.42        18.98 o                         
  -5   3  10         17.73         23.31        16.43 o                         
  -4   3  10         30.84         14.72        16.79 o                         
  -3   3  10        502.46        523.70        38.65 o                         
  -2   3  10         89.43         75.13        19.62 o                         
  -1   3  10          8.37          4.92        16.33 o                         
   0   3  10         17.34          1.44        15.57 o                         
   1   3  10        185.23        208.96        26.62 o                         
   2   3  10         51.55         26.72        18.92 o                         
   3   3  10         20.45         31.10        17.15 o                         
   4   3  10        112.38        119.28        21.88 o                         
   5   3  10          8.49         28.41        14.35 o                         
   6   3  10         18.41         14.75        12.58 o                         
   7   3  10        271.03        277.28        28.18 o                         
   8   3  10         94.96        123.66        17.91 o                         
 -16   4  10          0.05        -11.61        11.61 o                         
 -15   4  10          1.46          7.02        11.48 o                         
 -14   4  10          8.90         17.35        17.58 o                         
 -13   4  10         10.36          0.77        18.00 o                         
 -12   4  10          5.27        -12.43        20.40 o                         
 -11   4  10         10.31         -8.32        16.92 o                         
 -10   4  10          2.30         -3.11        19.17 o                         
  -9   4  10         28.21          9.94        15.85 o                         
  -8   4  10          6.18         -9.93        16.04 o                         
  -7   4  10          1.30          4.79        15.70 o                         
  -6   4  10         33.55         39.03        16.69 o                         
  -5   4  10          8.45         19.08        13.36 o                         
  -4   4  10         42.50         50.96        18.93 o                         
  -3   4  10         14.42         -1.19        13.43 o                         
  -2   4  10         48.57         78.58        18.73 o                         
  -1   4  10         29.06         11.67        13.88 o                         
   0   4  10          0.08         -8.01        22.66 o                         
   1   4  10          9.16         17.87        13.46 o                         
   2   4  10         23.88          9.38        14.36 o                         
   3   4  10         33.37         39.73        15.57 o                         
   4   4  10         10.05         -2.12        20.94 o                         
   5   4  10          1.27         -0.10        11.92 o                         
   6   4  10        131.80        134.68        16.11 o                         
   7   4  10        102.87        100.81        23.72 o                         
 -14   5  10         62.42         51.86        12.68 o                         
 -13   5  10         34.45         23.83        25.38 o                         
 -12   5  10          0.26         -3.30        15.33 o                         
 -11   5  10          2.37         11.13        11.99 o                         
 -10   5  10          9.92         -2.92        13.02 o                         
  -9   5  10         12.85          0.40        16.65 o                         
  -8   5  10         31.26         31.45        12.73 o                         
  -7   5  10          2.73        -15.00        15.00 o                         
  -6   5  10          1.84        -14.94        14.94 o                         
  -5   5  10         58.64         60.52        15.42 o                         
  -4   5  10         64.32         87.49        14.04 o                         
  -3   5  10          4.15         15.62        11.15 o                         
  -2   5  10         90.95        114.10        17.38 o                         
  -1   5  10         94.82         91.70        15.74 o                         
   0   5  10        452.71        440.52        27.23 o                         
   1   5  10        116.40        130.89        20.00 o                         
   2   5  10          8.33         13.14        12.54 o                         
   3   5  10          4.16         -6.99        17.64 o                         
   4   5  10          4.02         24.76        26.03 o                         
   5   5  10         29.60         56.44        49.60 o                         
 -10   6  10          3.96         44.69        18.08 o                         
  -9   6  10          6.97        -10.62        10.62 o                         
  -8   6  10         11.06        -15.46        15.46 o                         
  -7   6  10         43.37         13.70        15.18 o                         
  -6   6  10         30.55         23.71        16.52 o                         
  -5   6  10          1.96        -14.17        14.17 o                         
  -4   6  10         31.37         57.57        14.81 o                         
  -3   6  10         12.78         35.09        12.79 o                         
  -2   6  10          0.05         12.69        26.98 o                         
  -1   6  10          0.73        -14.87        17.70 o                         
   0   6  10          0.65          9.08        13.52 o                         
   1   6  10         11.24         20.84        23.00 o                         
   2   6  10         45.30         22.83        22.71 o                         
   3   6  10          2.77         -9.72        17.32 o                         
  -5   7  10         42.17         67.48        25.10 o                         
  -4   7  10         62.38         75.41        25.56 o                         
  -3   7  10         44.67         45.73        22.31 o                         
  -2   7  10        109.27         97.30        25.67 o                         
  -1   7  10         59.67         69.94        22.42 o                         
 -15   1  11         74.23         69.64        16.38 o                         
 -14   1  11          0.59         -0.47        13.75 o                         
 -13   1  11         16.47         -9.66        16.68 o                         
 -12   1  11        107.14        137.02        27.92 o                         
 -11   1  11         17.34         28.89        22.12 o                         
 -10   1  11        105.68        109.55        26.20 o                         
  -9   1  11        132.64        135.81        19.23 o                         
  -8   1  11        173.20        169.31        20.89 o                         
  -7   1  11          8.70         -1.62        12.82 o                         
  -6   1  11         14.43         -2.69        11.94 o                         
  -5   1  11          5.14          0.88        15.14 o                         
  -4   1  11        119.06        147.01        18.00 o                         
  -3   1  11        244.41        277.56        21.46 o                         
  -2   1  11        107.41         95.79        14.80 o                         
  -1   1  11          3.31          3.83        12.56 o                         
   0   1  11         93.83        131.92        21.03 o                         
   1   1  11         44.68         43.18        17.04 o                         
   2   1  11          0.23          5.82        14.07 o                         
   3   1  11        114.43        119.54        19.70 o                         
   4   1  11         17.89          5.10        12.28 o                         
   5   1  11          1.77        -15.08        16.15 o                         
   6   1  11         14.33        -18.59        18.59 o                         
 -15   2  11          0.78          6.80        20.51 o                         
 -14   2  11         26.88         32.08        14.77 o                         
 -13   2  11         38.24         36.57        21.57 o                         
 -12   2  11          2.29        -16.72        38.60 o                         
 -11   2  11          4.57         10.44        19.64 o                         
 -10   2  11          2.88         22.73        24.11 o                         
  -9   2  11          0.41         17.42        22.25 o                         
  -8   2  11          0.51        -16.19        16.19 o                         
  -7   2  11         95.73        118.05        26.63 o                         
  -6   2  11         56.34         41.12        15.12 o                         
  -5   2  11         15.31         20.90        13.54 o                         
  -4   2  11        126.24        136.48        19.07 o                         
  -3   2  11          0.21         -1.38        15.80 o                         
  -2   2  11         39.65         38.16        20.46 o                         
  -1   2  11         34.28         51.41        25.63 o                         
   0   2  11        167.85        185.36        29.41 o                         
   1   2  11          2.52         26.50        19.02 o                         
   2   2  11         13.13         43.82        18.89 o                         
   3   2  11         75.44         92.33        21.41 o                         
   4   2  11        140.16        113.83        21.22 o                         
   5   2  11          0.31         -4.24        11.34 o                         
 -14   3  11          1.19          0.29        12.24 o                         
 -13   3  11         64.40         62.47        20.77 o                         
 -12   3  11         27.21         48.07        21.17 o                         
 -11   3  11         73.51        110.50        25.46 o                         
 -10   3  11         20.09         36.30        20.49 o                         
  -9   3  11          7.59          8.96        15.95 o                         
  -8   3  11          3.64         15.11        25.60 o                         
  -7   3  11         65.72         67.83        24.34 o                         
  -6   3  11         38.91         42.89        20.74 o                         
  -5   3  11         84.75         74.06        18.48 o                         
  -4   3  11         38.07         45.59        15.40 o                         
  -3   3  11         30.56         21.49        15.78 o                         
  -2   3  11          1.01        -15.09        15.37 o                         
  -1   3  11          6.43         34.31        19.20 o                         
   0   3  11          0.01        -13.86        17.34 o                         
   1   3  11         47.91         90.55        39.31 o                         
   2   3  11         96.31         85.12        21.21 o                         
   3   3  11          0.97          5.85        14.36 o                         
   4   3  11         93.27         74.36        16.89 o                         
   5   3  11         10.08         19.40        15.29 o                         
 -13   4  11          4.18          3.58        15.71 o                         
 -12   4  11         18.86         10.60        23.38 o                         
 -11   4  11          4.70         14.17        17.77 o                         
 -10   4  11         15.77          8.76        18.51 o                         
  -9   4  11        118.22        136.44        19.85 o                         
  -8   4  11          0.46        -18.38        18.38 o                         
  -7   4  11         29.65         27.03        16.98 o                         
  -6   4  11        131.20        163.68        21.32 o                         
  -5   4  11        278.19        342.08        28.18 o                         
  -4   4  11          0.30        -11.28        11.28 o                         
  -3   4  11          1.92          2.19        15.62 o                         
  -2   4  11          7.77         21.31        12.18 o                         
  -1   4  11         48.54         52.78        19.21 o                         
   0   4  11         70.33         74.53        15.99 o                         
   1   4  11        160.09        157.38        22.69 o                         
   2   4  11          3.10        -12.33        12.33 o                         
   3   4  11         42.35         49.18        19.92 o                         
  -9   5  11          0.50          8.94        17.58 o                         
  -8   5  11         10.09         18.77        26.70 o                         
  -7   5  11         18.36         54.43        22.72 o                         
  -6   5  11         88.77         91.45        20.77 o                         
  -5   5  11          1.40         -6.17        11.56 o                         
  -4   5  11          8.84        -16.22        16.22 o                         
  -3   5  11          9.06         11.41        13.10 o                         
  -2   5  11          0.30         11.54        31.26 o                         
 -10   0  12        272.64        281.10        43.20 o                         
  -9   0  12          3.02        -14.00        18.35 o                         
  -8   0  12        101.35        111.52        25.53 o                         
  -7   0  12          0.99         -8.53        17.21 o                         
  -6   0  12          2.18         -3.50        17.62 o                         
  -5   0  12          0.51          9.88        16.62 o                         
  -4   0  12        133.57        157.92        25.95 o                         
  -3   0  12        152.64        159.98        24.61 o                         
  -2   0  12         77.85         93.19        20.66 o                         
  -1   0  12         68.47        100.44        21.04 o                         
   0   0  12         32.69         56.10        31.06 o                         
 -11   1  12         12.88         19.63        22.40 o                         
 -10   1  12         52.38         24.38        15.75 o                         
  -9   1  12        152.28        206.25        28.52 o                         
  -8   1  12          0.15         -7.74        18.73 o                         
  -7   1  12         70.49        102.41        19.64 o                         
  -6   1  12          1.77         -9.67        15.27 o                         
  -5   1  12         40.58         19.53        18.50 o                         
  -4   1  12         10.54         19.83        15.67 o                         
  -3   1  12        125.85        139.86        20.26 o                         
  -2   1  12         14.99         -1.21        18.02 o                         
  -1   1  12         33.19         35.36        13.19 o                         
   0   1  12         46.75         47.21        12.63 o                         
   1   1  12         47.05         59.91        16.73 o                         
 -11   2  12          0.03         17.65        18.76 o                         
 -10   2  12          7.17         -4.56        14.17 o                         
  -9   2  12         90.17        108.48        37.46 o                         
  -8   2  12         65.04         85.56        21.61 o                         
  -7   2  12         64.97         71.02        20.06 o                         
  -6   2  12         20.89        -14.04        17.54 o                         
  -5   2  12          9.69         25.79        18.65 o                         
  -4   2  12         22.10         31.59        18.83 o                         
  -3   2  12          4.82         10.93        15.54 o                         
  -2   2  12          1.50         -0.85        12.12 o                         
  -1   2  12        105.97         96.34        15.44 o                         
   0   2  12          1.03         12.22        10.44 o                         
  -9   3  12          0.22        -15.46        15.46 o                         
  -8   3  12         17.54         27.21        13.18 o                         
  -7   3  12          5.56          9.94        13.53 o                         
  -6   3  12         53.50         75.28        37.17 o                         
  -5   3  12         39.83         53.16        18.99 o                         
  -4   3  12          3.31          8.18        16.34 o                         
  -3   3  12          1.75         21.55        16.57 o                         
  -2   3  12         52.95         83.05        28.14 o                         
  -1   3  12         97.86         91.34        26.63 o                         
                                                                                
